# Supplementary material for: Crystal structure of 1-benzyl­sulfonyl-1,2,3,4-tetra­hydro­quinoline
Source: Acta Crystallogr E Crystallogr Commun. 2015 Mar 21;71(Pt 4):o249–50. doi: 10.1107/S2056989015004727 (PMC4438803; doi:10.1107/S2056989015004727)
Supplement: Supplementary file 1 [file e-71-0o249-sup1.cif]

##############################################################################
#                                                                            #
# This CIF contains the data in a paper accepted for publication in          #
# Acta Crystallographica Section E. It conforms to the requirements of       #
# Notes for Authors for Acta Crystallographica Section E, and has been       #
# peer reviewed under the auspices of the IUCr Commission on Journals.       #
#                                                                            #
# Full details of the Crystallographic Information File format               #
# are given in the paper "The Crystallographic Information File (CIF):       #
# a New Standard Archive File for Crystallography" by S. R. Hall, F. H.      #
# Allen and I. D. Brown [Acta Cryst. (1991), A47, 655-685].                  #
#                                                                            #
# The current version of the core CIF dictionary is obtainable from          #
# ftp://ftp.iucr.org/pub/cif_core.dic.                                       #
#                                                                            #
# Software is freely available for graphical display of the structure(s)     #
# in this CIF. For information consult the CIF software page                 #
# http://www.iucr.org/resources/cif/software.                                #
#                                                                            #
# This file may be used for bona fide research purposes within the           #
# scientific community so long as proper attribution is given to the journal # 
# article from which it was obtained.                                        #
#                                                                            #
##############################################################################
data_I
_database_code_depnum_ccdc_archive 'CCDC 1052632'
_audit_creation_method     'SHELXL-2014/7'
_journal_date_recd_electronic     2015-03-05
_journal_date_accepted     2015-03-07
_journal_name_full     'Acta Crystallographica, Section E'
_journal_year     2015
_journal_volume     71
_journal_issue      4
_journal_page_first     o249
_journal_page_last     o250
_journal_paper_category     HO
_journal_paper_doi     10.1107/S2056989015004727
_journal_coeditor_code     HB7377
_publ_contact_author_name     'B. S. Palakshamurthy'
_publ_contact_author_address
;
Department of Studies and Research in Physics, U.C.S.
Tumkur University, Tumkur
Karnataka 572 103,
India
;
_publ_contact_author_email     'palaksha.bspm@gmail.com'
_publ_contact_author_fax     ?
_publ_contact_author_phone     '09448987382'
_publ_section_title
;
Crystal structure of 1-benzylsulfonyl-1,2,3,4-tetrahydroquinoline
;
loop_
    _publ_author_name
    _publ_author_footnote
    _publ_author_address
    'Jeyaseelan, S.' .
;
Department of Physics, St Philomena's College (Autonomous), Mysore,
Karnataka 570 015, India,
;
    'Sowmya, B. R.' .
;
Department of Studies and Research in Physics, U.C.S.
Tumkur University, Tumkur
Karnataka 572 103,
India
;
    'Venkateshappa, G.' .
;
Department of Chemistry, Tumkur University, Tumkur, Karnataka 572 103
India
;
    'Raghavendra Kumar, P.' .
;
Department of Studies and Research in Chemistry, Tumkur University,
Tumkur University, Tumkur
Karnataka 572 103,
India
;
    'Palakshamurthy, B. S.' .
;
Department of Studies and Research in Physics, U.C.S.
Tumkur University, Tumkur
Karnataka 572 103,
India
;
_chemical_name_systematic
;
1-Benzylsulfonyl-1,2,3,4-tetrahydroquinoline
;
_chemical_name_common     ?
_chemical_formula_moiety     'C16 H17 N O2 S'
_chemical_formula_sum     'C16 H17 N O2 S'
_chemical_formula_iupac     'C16 H17 N O2 S'
_chemical_formula_weight     287.36
_chemical_melting_point     514
_symmetry_space_group_name_hall     '-P 2yn'
_shelx_space_group_comment
;
The symmetry employed for this shelxl refinement is uniquely defined
by the following loop, which should always be used as a source of
symmetry information in preference to the above space-group names.
They are only intended as comments.
;
_space_group_crystal_system     monoclinic
_space_group_name_H-M_alt     'P 21/n'
_space_group_name_Hall     '-P 2yn'
loop_
    _space_group_symop_operation_xyz
    'x, y, z'
    '-x+1/2, y+1/2, -z+1/2'
    '-x, -y, -z'
    'x-1/2, -y-1/2, z-1/2'
_cell_length_a     13.5690(5)
_cell_length_b     6.7128(2)
_cell_length_c     16.8317(6)
_cell_angle_alpha     90
_cell_angle_beta     110.2430(10)
_cell_angle_gamma     90
_cell_volume     1438.44(9)
_cell_formula_units_Z     4
_cell_measurement_reflns_used     2529
_cell_measurement_theta_min     1.7
_cell_measurement_theta_max     25
_cell_measurement_temperature     295(2)
_cell_special_details     Prism
_exptl_crystal_description     prism
_exptl_crystal_colour     colourless
_exptl_crystal_size_max     0.24
_exptl_crystal_size_mid     0.20
_exptl_crystal_size_min     0.18
_exptl_crystal_density_diffrn     1.327
_exptl_crystal_density_meas     ?
_exptl_crystal_density_method     ?
_exptl_crystal_F_000     608
_exptl_absorpt_coefficient_mu     0.226
_exptl_absorpt_correction_type     multi-scan
_exptl_absorpt_process_details
;
(SADABS; Bruker, 2013)
;
_shelx_estimated_absorpt_T_min     0.948
_shelx_estimated_absorpt_T_max     0.961
_exptl_absorpt_correction_T_min     0.947
_exptl_absorpt_correction_T_max     0.960
_diffrn_ambient_temperature     295(2)
_diffrn_radiation_type     MoK\a
_diffrn_radiation_wavelength     0.71073
_diffrn_radiation_monochromator     Graphite
_diffrn_measurement_device_type     'Bruker APEXII CCD'
_diffrn_measurement_method     'phi and \w scans'
_diffrn_detector_area_resol_mean     1.90
_diffrn_reflns_number     19601
_diffrn_reflns_av_R_equivalents     0.0505
_diffrn_reflns_theta_min     1.672
_diffrn_reflns_theta_max     24.988
_diffrn_reflns_theta_full     24.988
_diffrn_measured_fraction_theta_max     1.000
_diffrn_measured_fraction_theta_full     1.000
_diffrn_reflns_limit_h_min     -16
_diffrn_reflns_limit_h_max     16
_diffrn_reflns_limit_k_min     -7
_diffrn_reflns_limit_k_max     7
_diffrn_reflns_limit_l_min     -19
_diffrn_reflns_limit_l_max     20
_refine_special_details     ?
_reflns_number_total     2529
_reflns_number_gt     2264
_reflns_threshold_expression     I>2\s(I)
_refine_ls_structure_factor_coef     Fsqd
_refine_ls_matrix_type     full
_refine_ls_R_factor_all     0.0403
_refine_ls_R_factor_gt     0.0361
_refine_ls_wR_factor_gt     0.0981
_refine_ls_wR_factor_ref     0.1013
_refine_ls_goodness_of_fit_ref     1.081
_refine_ls_restrained_S_all     1.081
_refine_ls_number_reflns     2529
_refine_ls_number_parameters     181
_refine_ls_number_restraints     0
_refine_ls_number_constraints     0
_refine_ls_hydrogen_treatment     constr
_refine_ls_weighting_scheme     calc
_refine_ls_weighting_details
              'w=1/[\s^2^(Fo^2^)+(0.0563P)^2^+0.3073P] where P=(Fo^2^+2Fc^2^)/3'
_atom_sites_solution_hydrogens     geom
_atom_sites_solution_primary     direct
_atom_sites_solution_secondary     difmap
_refine_ls_shift/su_max     0.000
_refine_ls_shift/su_mean     0.000
_refine_diff_density_max     0.148
_refine_diff_density_min     -0.381
_refine_ls_extinction_method     none
_refine_ls_extinction_coef     .
loop_
    _atom_type_symbol
    _atom_type_description
    _atom_type_scat_dispersion_real
    _atom_type_scat_dispersion_imag
    _atom_type_scat_source
    'C' 'C' 0.0033 0.0016
                         'International Tables Vol C Tables 4.2.6.8 and 6.1.1.4'
    'H' 'H' 0.0000 0.0000
                         'International Tables Vol C Tables 4.2.6.8 and 6.1.1.4'
    'N' 'N' 0.0061 0.0033
                         'International Tables Vol C Tables 4.2.6.8 and 6.1.1.4'
    'O' 'O' 0.0106 0.0060
                         'International Tables Vol C Tables 4.2.6.8 and 6.1.1.4'
    'S' 'S' 0.1246 0.1234
                         'International Tables Vol C Tables 4.2.6.8 and 6.1.1.4'
_computing_data_collection
;
APEX2 (Bruker, 2013)
;
_computing_cell_refinement
;
SAINT (Bruker, 2013)
;
_computing_data_reduction
;
SAINT (Bruker, 2013)
;
_computing_structure_solution
;
SHELXS97 (Sheldrick, 2008)
;
_computing_structure_refinement
;
SHELXL2014 (Sheldrick, 2015)
;
_computing_molecular_graphics
;
Mercury (Macrae <i>et al.</i>,  2008)
;
_computing_publication_material
;
SHELXL2014 (Sheldrick, 2015)
;
loop_
    _atom_site_type_symbol
    _atom_site_label
    _atom_site_fract_x
    _atom_site_fract_y
    _atom_site_fract_z
    _atom_site_U_iso_or_equiv
    _atom_site_adp_type
    _atom_site_calc_flag
    _atom_site_occupancy
    _atom_site_disorder_assembly
    _atom_site_disorder_group
    S S1 0.36706(3) 0.52581(6) 0.20696(2) 0.04077(16) Uani d 1 . .
    N N1 0.47088(9) 0.40403(18) 0.20485(8) 0.0377(3) Uani d 1 . .
    O O1 0.37882(9) 0.73063(17) 0.18920(8) 0.0515(3) Uani d 1 . .
    C C11 0.47391(11) 0.5739(2) 0.37732(10) 0.0395(4) Uani d 1 . .
    C C1 0.60202(12) 0.6674(2) 0.22242(10) 0.0419(4) Uani d 1 . .
    H H1 0.5827 0.7225 0.2656 0.050 Uiso calc 1 . .
    O O2 0.27373(9) 0.4236(2) 0.15618(8) 0.0634(4) Uani d 1 . .
    C C6 0.55139(11) 0.4980(2) 0.18039(9) 0.0334(3) Uani d 1 . .
    C C12 0.55291(13) 0.4389(3) 0.41491(11) 0.0488(4) Uani d 1 . .
    H H12 0.5430 0.3051 0.3999 0.059 Uiso calc 1 . .
    C C5 0.58183(13) 0.4084(2) 0.11812(10) 0.0448(4) Uani d 1 . .
    C C10 0.37241(13) 0.5045(3) 0.31416(11) 0.0477(4) Uani d 1 . .
    H H10A 0.3155 0.5818 0.3211 0.057 Uiso calc 1 . .
    H H10B 0.3615 0.3662 0.3257 0.057 Uiso calc 1 . .
    C C9 0.46039(15) 0.1865(2) 0.19022(11) 0.0516(4) Uani d 1 . .
    H H9A 0.4017 0.1368 0.2047 0.062 Uiso calc 1 . .
    H H9B 0.5236 0.1200 0.2260 0.062 Uiso calc 1 . .
    C C16 0.49091(15) 0.7733(3) 0.40037(12) 0.0547(4) Uani d 1 . .
    H H16 0.4387 0.8669 0.3758 0.066 Uiso calc 1 . .
    C C2 0.68073(13) 0.7538(3) 0.20020(13) 0.0555(5) Uani d 1 . .
    H H2 0.7137 0.8689 0.2275 0.067 Uiso calc 1 . .
    C C3 0.71051(15) 0.6695(3) 0.13749(14) 0.0679(6) Uani d 1 . .
    H H3 0.7633 0.7280 0.1221 0.081 Uiso calc 1 . .
    C C13 0.64626(15) 0.4993(3) 0.47439(12) 0.0632(5) Uani d 1 . .
    H H13 0.6984 0.4061 0.4996 0.076 Uiso calc 1 . .
    C C14 0.66280(15) 0.6951(4) 0.49666(12) 0.0646(6) Uani d 1 . .
    H H14 0.7262 0.7354 0.5366 0.078 Uiso calc 1 . .
    C C7 0.53441(17) 0.2149(3) 0.07532(12) 0.0625(5) Uani d 1 . .
    H H7A 0.5113 0.2333 0.0145 0.075 Uiso calc 1 . .
    H H7B 0.5885 0.1131 0.0903 0.075 Uiso calc 1 . .
    C C4 0.66236(16) 0.4995(3) 0.09785(14) 0.0634(5) Uani d 1 . .
    H H4 0.6840 0.4431 0.0562 0.076 Uiso calc 1 . .
    C C8 0.44285(18) 0.1420(3) 0.09850(13) 0.0667(6) Uani d 1 . .
    H H8A 0.4346 -0.0005 0.0888 0.080 Uiso calc 1 . .
    H H8B 0.3789 0.2067 0.0629 0.080 Uiso calc 1 . .
    C C15 0.58539(18) 0.8325(3) 0.45973(13) 0.0654(5) Uani d 1 . .
    H H15 0.5966 0.9662 0.4747 0.079 Uiso calc 1 . .
loop_
    _atom_site_aniso_label
    _atom_site_aniso_U_11
    _atom_site_aniso_U_22
    _atom_site_aniso_U_33
    _atom_site_aniso_U_12
    _atom_site_aniso_U_13
    _atom_site_aniso_U_23
    S1 0.0284(2) 0.0475(3) 0.0419(3) -0.00260(14) 0.00645(17) 0.00823(16)
    N1 0.0394(7) 0.0304(6) 0.0437(7) -0.0068(5) 0.0147(5) -0.0008(5)
    O1 0.0455(7) 0.0438(7) 0.0627(7) 0.0085(5) 0.0155(6) 0.0154(5)
    C11 0.0358(8) 0.0506(9) 0.0373(8) 0.0036(7) 0.0193(6) 0.0022(7)
    C1 0.0376(8) 0.0386(8) 0.0478(9) -0.0041(6) 0.0127(7) -0.0021(7)
    O2 0.0352(6) 0.0850(9) 0.0578(8) -0.0170(6) 0.0004(5) 0.0074(7)
    C6 0.0308(7) 0.0326(7) 0.0349(8) -0.0002(5) 0.0088(6) 0.0035(6)
    C12 0.0503(10) 0.0531(10) 0.0431(9) 0.0111(8) 0.0165(8) -0.0011(7)
    C5 0.0502(9) 0.0451(9) 0.0392(8) 0.0065(7) 0.0157(7) 0.0047(7)
    C10 0.0347(8) 0.0621(10) 0.0496(10) 0.0006(7) 0.0187(7) 0.0069(8)
    C9 0.0659(11) 0.0311(8) 0.0573(10) -0.0103(7) 0.0205(9) 0.0010(7)
    C16 0.0605(11) 0.0515(10) 0.0575(11) 0.0093(8) 0.0272(9) 0.0028(8)
    C2 0.0405(9) 0.0500(10) 0.0697(12) -0.0115(7) 0.0108(8) 0.0085(9)
    C3 0.0477(10) 0.0809(14) 0.0836(14) -0.0053(10) 0.0336(10) 0.0238(12)
    C13 0.0463(10) 0.0953(16) 0.0442(10) 0.0197(10) 0.0107(8) 0.0000(10)
    C14 0.0509(10) 0.1025(17) 0.0424(10) -0.0162(11) 0.0185(8) -0.0123(10)
    C7 0.0889(14) 0.0505(10) 0.0481(10) 0.0043(10) 0.0236(10) -0.0111(8)
    C4 0.0630(12) 0.0794(14) 0.0605(12) 0.0072(10) 0.0375(10) 0.0079(10)
    C8 0.0895(15) 0.0432(10) 0.0611(12) -0.0192(10) 0.0180(10) -0.0149(9)
    C15 0.0842(14) 0.0607(12) 0.0607(12) -0.0209(11) 0.0368(11) -0.0156(10)
_geom_special_details
;
All e.s.d.'s (except the e.s.d. in the dihedral angle between two l.s. planes)
are estimated using the full covariance matrix. The cell e.s.d.'s are taken
into account individually in the estimation of e.s.d.'s in distances, angles
and torsion angles; correlations between e.s.d.'s in cell parameters are only
used when they are defined by crystal symmetry. An approximate (isotropic)
treatment of cell e.s.d.'s is used for estimating e.s.d.'s involving l.s.
planes.
;
loop_
    _geom_bond_atom_site_label_1
    _geom_bond_atom_site_label_2
    _geom_bond_site_symmetry_2
    _geom_bond_distance
    _geom_bond_publ_flag
    S1 O1 . 1.4277(12) ?
    S1 O2 . 1.4341(12) ?
    S1 N1 . 1.6397(13) ?
    S1 C10 . 1.7863(18) ?
    N1 C6 . 1.4397(18) ?
    N1 C9 . 1.4794(19) ?
    C11 C12 . 1.379(2) ?
    C11 C16 . 1.390(2) ?
    C11 C10 . 1.494(2) ?
    C1 C2 . 1.376(2) ?
    C1 C6 . 1.389(2) ?
    C1 H1 . 0.9300 ?
    C6 C5 . 1.389(2) ?
    C12 C13 . 1.376(3) ?
    C12 H12 . 0.9300 ?
    C5 C4 . 1.394(3) ?
    C5 C7 . 1.517(2) ?
    C10 H10A . 0.9700 ?
    C10 H10B . 0.9700 ?
    C9 C8 . 1.508(3) ?
    C9 H9A . 0.9700 ?
    C9 H9B . 0.9700 ?
    C16 C15 . 1.383(3) ?
    C16 H16 . 0.9300 ?
    C2 C3 . 1.376(3) ?
    C2 H2 . 0.9300 ?
    C3 C4 . 1.368(3) ?
    C3 H3 . 0.9300 ?
    C13 C14 . 1.364(3) ?
    C13 H13 . 0.9300 ?
    C14 C15 . 1.374(3) ?
    C14 H14 . 0.9300 ?
    C7 C8 . 1.507(3) ?
    C7 H7A . 0.9700 ?
    C7 H7B . 0.9700 ?
    C4 H4 . 0.9300 ?
    C8 H8A . 0.9700 ?
    C8 H8B . 0.9700 ?
    C15 H15 . 0.9300 ?
loop_
    _geom_angle_atom_site_label_1
    _geom_angle_atom_site_label_2
    _geom_angle_atom_site_label_3
    _geom_angle_site_symmetry_1
    _geom_angle_site_symmetry_3
    _geom_angle
    _geom_angle_publ_flag
    O1 S1 O2 . . 118.41(8) ?
    O1 S1 N1 . . 108.44(7) ?
    O2 S1 N1 . . 109.67(8) ?
    O1 S1 C10 . . 108.68(8) ?
    O2 S1 C10 . . 106.42(8) ?
    N1 S1 C10 . . 104.30(7) ?
    C6 N1 C9 . . 115.08(12) ?
    C6 N1 S1 . . 122.03(10) ?
    C9 N1 S1 . . 117.50(10) ?
    C12 C11 C16 . . 118.48(16) ?
    C12 C11 C10 . . 120.05(15) ?
    C16 C11 C10 . . 121.46(15) ?
    C2 C1 C6 . . 120.02(16) ?
    C2 C1 H1 . . 120.0 ?
    C6 C1 H1 . . 120.0 ?
    C1 C6 C5 . . 120.99(14) ?
    C1 C6 N1 . . 120.25(13) ?
    C5 C6 N1 . . 118.62(13) ?
    C13 C12 C11 . . 120.92(17) ?
    C13 C12 H12 . . 119.5 ?
    C11 C12 H12 . . 119.5 ?
    C6 C5 C4 . . 117.24(16) ?
    C6 C5 C7 . . 122.76(15) ?
    C4 C5 C7 . . 119.95(16) ?
    C11 C10 S1 . . 113.53(11) ?
    C11 C10 H10A . . 108.9 ?
    S1 C10 H10A . . 108.9 ?
    C11 C10 H10B . . 108.9 ?
    S1 C10 H10B . . 108.9 ?
    H10A C10 H10B . . 107.7 ?
    N1 C9 C8 . . 109.76(14) ?
    N1 C9 H9A . . 109.7 ?
    C8 C9 H9A . . 109.7 ?
    N1 C9 H9B . . 109.7 ?
    C8 C9 H9B . . 109.7 ?
    H9A C9 H9B . . 108.2 ?
    C15 C16 C11 . . 120.08(18) ?
    C15 C16 H16 . . 120.0 ?
    C11 C16 H16 . . 120.0 ?
    C1 C2 C3 . . 119.78(17) ?
    C1 C2 H2 . . 120.1 ?
    C3 C2 H2 . . 120.1 ?
    C4 C3 C2 . . 119.99(17) ?
    C4 C3 H3 . . 120.0 ?
    C2 C3 H3 . . 120.0 ?
    C14 C13 C12 . . 120.44(18) ?
    C14 C13 H13 . . 119.8 ?
    C12 C13 H13 . . 119.8 ?
    C13 C14 C15 . . 119.68(18) ?
    C13 C14 H14 . . 120.2 ?
    C15 C14 H14 . . 120.2 ?
    C8 C7 C5 . . 114.05(15) ?
    C8 C7 H7A . . 108.7 ?
    C5 C7 H7A . . 108.7 ?
    C8 C7 H7B . . 108.7 ?
    C5 C7 H7B . . 108.7 ?
    H7A C7 H7B . . 107.6 ?
    C3 C4 C5 . . 121.93(18) ?
    C3 C4 H4 . . 119.0 ?
    C5 C4 H4 . . 119.0 ?
    C7 C8 C9 . . 110.39(15) ?
    C7 C8 H8A . . 109.6 ?
    C9 C8 H8A . . 109.6 ?
    C7 C8 H8B . . 109.6 ?
    C9 C8 H8B . . 109.6 ?
    H8A C8 H8B . . 108.1 ?
    C14 C15 C16 . . 120.39(19) ?
    C14 C15 H15 . . 119.8 ?
    C16 C15 H15 . . 119.8 ?
loop_
    _geom_hbond_atom_site_label_D
    _geom_hbond_atom_site_label_H
    _geom_hbond_atom_site_label_A
    _geom_hbond_site_symmetry_A
    _geom_hbond_distance_DH
    _geom_hbond_distance_HA
    _geom_hbond_distance_DA
    _geom_hbond_angle_DHA
    C14 H14 O1 4_676 0.93 2.69 3.573(2) 158
    C10 H10A O2 2 0.97 2.68 3.575(2) 153
_shelx_hkl_file
;
   1   0   0   -0.16    0.02
   1   0   0   -0.04    0.03
   1   0   0   -0.19    0.02
   1   0   0   -0.20    0.02
  -1   0   0   -0.15    0.02
  -1   0   0   -0.11    0.02
   2   0   0  261.81   14.17
   2   0   0  236.95   14.60
  -2   0   0  259.48   13.75
   2   0   0  255.18   14.56
   2   0   0  205.88   14.43
  -2   0   0  261.46   14.59
   2   0   0  236.26   13.75
  -2   0   0  253.18   14.60
   3   0   0   -0.02    0.03
  -3   0   0    0.03    0.03
  -3   0   0    0.07    0.04
  -3   0   0   -0.04    0.03
   3   0   0    0.02    0.03
   3   0   0   -0.01    0.03
   3   0   0    0.06    0.04
  -3   0   0    0.00    0.03
   3   0   0   -0.10    0.03
  -4   0   0   93.88    5.12
  -4   0   0   92.88    4.85
   4   0   0   91.33    4.84
  -4   0   0   80.88    4.97
  -4   0   0   85.93    5.12
   4   0   0   72.54    5.07
   4   0   0   85.94    5.12
  -5   0   0   -0.02    0.04
  -5   0   0   -0.02    0.04
   5   0   0   -0.02    0.03
   5   0   0   -0.04    0.03
   5   0   0    0.03    0.04
   5   0   0   -0.04    0.03
  -5   0   0    0.01    0.03
  -5   0   0    0.04    0.04
  -6   0   0    6.87    0.45
  -6   0   0    7.28    0.45
   6   0   0    7.80    0.47
   6   0   0    6.66    0.46
   6   0   0    7.17    0.45
   6   0   0    6.17    0.45
  -6   0   0    6.61    0.44
   7   0   0   -0.05    0.04
  -7   0   0    0.02    0.04
  -7   0   0    0.01    0.04
   7   0   0   -0.03    0.04
   7   0   0    0.14    0.06
  -7   0   0    0.04    0.06
  -7   0   0    0.01    0.04
   7   0   0   -0.01    0.05
  -8   0   0   19.10    1.17
  -8   0   0   20.06    1.13
   8   0   0   18.72    1.16
  -8   0   0   18.39    1.13
   8   0   0   19.69    1.19
   8   0   0   18.59    1.18
  -8   0   0   17.42    1.13
   9   0   0    0.09    0.07
  -9   0   0   -0.02    0.07
  -9   0   0    0.04    0.05
   9   0   0    0.29    0.10
  -9   0   0   -0.04    0.05
  -9   0   0    0.16    0.08
 -10   0   0   15.60    1.00
 -10   0   0   15.63    1.00
  10   0   0   16.15    1.04
 -10   0   0   17.45    1.04
  10   0   0   17.20    1.07
 -10   0   0   16.01    1.01
 -11   0   0    0.05    0.09
  11   0   0   -0.12    0.08
  11   0   0    0.13    0.08
 -11   0   0    0.18    0.12
  12   0   0   27.62    1.67
 -12   0   0   27.36    1.58
 -12   0   0   23.76    1.56
  12   0   0   25.82    1.62
  13   0   0    0.01    0.10
  13   0   0   -0.05    0.09
 -13   0   0   -0.18    0.09
 -13   0   0    0.04    0.07
 -14   0   0    0.66    0.13
 -14   0   0    1.01    0.20
  14   0   0    0.83    0.17
  14   0   0    0.94    0.21
 -15   0   0    0.05    0.07
  15   0   0    0.00    0.13
 -15   0   0    0.07    0.12
 -16   0   0    0.38    0.11
   0  -1   0    0.01    0.02
   0  -1   0   -0.03    0.02
   0  -1   0   -0.02    0.02
   0  -1   0   -0.03    0.02
   0  -1   0   -0.06    0.02
   0   1   0   -0.01    0.02
   0   1   0   -0.03    0.02
   0   1   0   -0.05    0.02
   0   1   0   -0.03    0.02
   0   1   0   -0.03    0.02
   0   1   0   -0.04    0.02
   1  -1   0  536.11   33.26
   1  -1   0  581.64   32.64
   1  -1   0  539.17   33.56
   1  -1   0  604.26   31.69
   1  -1   0  569.59   32.62
   1  -1   0  626.60   33.58
  -1  -1   0  601.72   33.55
  -1  -1   0  594.15   32.63
  -1  -1   0  551.14   33.23
   1   1   0  541.97   33.56
   1   1   0  497.02   33.24
   1   1   0  482.08   33.54
  -1   1   0  622.17   32.65
  -1   1   0  518.20   33.56
  -1   1   0  564.52   32.62
   1   1   0  547.18   32.60
  -1   1   0  588.57   33.30
  -1   1   0  564.90   33.57
  -1   1   0  643.69   31.72
   2  -1   0   45.05    2.67
   2  -1   0   48.83    2.83
   2  -1   0   51.97    2.80
  -2  -1   0   51.90    2.82
  -2  -1   0   46.56    2.74
   2  -1   0   47.70    2.74
  -2  -1   0   47.22    2.67
   2  -1   0   49.46    2.82
   2  -1   0   44.97    2.74
  -2  -1   0   47.55    2.79
  -2   1   0   46.03    2.80
   2   1   0   50.05    2.74
  -2   1   0   45.11    2.67
  -2   1   0   48.76    2.75
  -2   1   0   46.34    2.82
   2   1   0   46.39    2.82
  -2   1   0   45.77    2.83
   2   1   0   42.00    2.82
   2   1   0   48.23    2.79
  -3  -1   0  260.01   14.00
   3  -1   0  256.49   14.00
   3  -1   0  225.49   14.00
  -3  -1   0  252.98   13.63
   3  -1   0  250.26   13.22
   3  -1   0  230.43   13.61
  -3  -1   0  203.76   13.99
  -3  -1   0  253.78   13.87
   3   1   0  240.27   13.61
   3   1   0  200.04   14.00
  -3   1   0  253.68   13.61
  -3   1   0  213.33   14.00
  -3   1   0  213.60   14.00
   3   1   0  241.81   14.00
   3   1   0  253.33   13.87
  -4  -1   0   28.22    1.96
   4  -1   0   34.43    1.98
   4  -1   0   33.10    1.88
   4  -1   0   35.27    2.00
  -4  -1   0   38.22    1.98
  -4  -1   0   28.36    1.88
   4   1   0   33.09    1.88
  -4   1   0   31.47    1.99
  -4   1   0   32.96    1.93
  -4   1   0   35.16    1.93
   4   1   0   33.38    1.99
  -4   1   0   34.26    1.89
   4   1   0   31.50    1.96
  -4   1   0   33.59    1.99
   4   1   0   33.02    1.99
   5  -1   0    0.00    0.05
   5  -1   0    0.02    0.04
  -5  -1   0   -0.05    0.04
   5  -1   0    0.01    0.05
  -5  -1   0    0.01    0.03
  -5  -1   0    0.02    0.04
  -5   1   0    0.04    0.04
   5   1   0   -0.04    0.04
   5   1   0    0.02    0.04
  -5   1   0   -0.02    0.04
  -5   1   0    0.03    0.05
  -5   1   0   -0.05    0.04
  -5   1   0    0.02    0.04
   5   1   0   -0.04    0.03
   5   1   0    0.00    0.04
  -6  -1   0   34.46    1.90
  -6  -1   0   33.20    1.92
   6  -1   0   35.55    2.01
   6  -1   0   27.68    1.97
   6  -1   0   33.93    2.00
   6  -1   0   31.76    1.89
   6   1   0   33.20    1.97
   6   1   0   36.20    1.90
  -6   1   0   32.17    1.89
  -6   1   0   29.01    1.93
   6   1   0   34.04    2.00
   6   1   0   31.64    1.99
  -6   1   0   34.71    1.99
  -7  -1   0   33.41    1.89
   7  -1   0   32.23    1.96
   7  -1   0   33.43    1.99
   7  -1   0   35.61    2.00
   7  -1   0   33.59    1.89
  -7  -1   0   34.53    1.91
  -7   1   0   32.36    1.88
   7   1   0   33.32    1.98
  -7   1   0   27.94    1.91
   7   1   0   32.93    1.98
   7   1   0   31.22    1.95
   7   1   0   31.50    1.88
  -7   1   0   30.70    1.97
  -8  -1   0    6.30    0.42
   8  -1   0    6.19    0.42
  -8  -1   0    6.04    0.39
   8  -1   0    6.68    0.44
   8   1   0    5.67    0.43
  -8   1   0    6.09    0.42
   8   1   0    5.94    0.41
  -8   1   0    4.93    0.41
  -8   1   0    6.10    0.41
   8   1   0    6.27    0.43
  -9  -1   0    2.69    0.24
   9  -1   0    2.12    0.25
  -9  -1   0    2.26    0.19
   9  -1   0    2.32    0.22
  -9  -1   0    2.40    0.20
  -9   1   0    2.33    0.21
   9   1   0    2.77    0.24
   9   1   0    2.11    0.22
   9   1   0    2.46    0.22
  -9   1   0    2.40    0.22
  -9   1   0    2.14    0.24
  10  -1   0    5.99    0.43
 -10  -1   0    5.49    0.39
 -10  -1   0    5.36    0.42
  10  -1   0    6.27    0.46
 -10  -1   0    6.46    0.40
 -10  -1   0    4.38    0.42
  10   1   0    6.23    0.43
 -10   1   0    5.89    0.41
 -10   1   0    5.86    0.44
  10   1   0    6.25    0.45
 -10   1   0    5.92    0.43
 -11  -1   0   50.26    2.81
  11  -1   0   45.26    2.91
 -11  -1   0   50.28    2.83
  11  -1   0   50.32    2.97
 -11   1   0   45.07    2.84
  11   1   0   49.54    2.96
 -11   1   0   49.76    2.81
  11   1   0   45.91    2.91
 -12  -1   0    0.00    0.09
 -12  -1   0   -0.01    0.06
  12  -1   0   -0.04    0.09
  12  -1   0    0.07    0.08
 -12   1   0    0.18    0.09
 -12   1   0    0.23    0.12
  12   1   0    0.05    0.10
  12   1   0    0.09    0.09
  13  -1   0    0.08    0.10
 -13  -1   0    0.07    0.12
 -13  -1   0    0.08    0.06
  13  -1   0    0.07    0.10
  13   1   0    0.05    0.09
  13   1   0    0.07    0.08
 -13   1   0    0.10    0.12
 -13   1   0    0.22    0.09
 -14  -1   0    1.29    0.23
 -14  -1   0    1.40    0.16
  14  -1   0    1.16    0.22
  14   1   0    1.73    0.24
  14   1   0    1.28    0.24
 -14   1   0    1.57    0.24
 -14   1   0    1.43    0.19
  15  -1   0    2.29    0.32
 -15  -1   0    2.06    0.20
  15   1   0    3.02    0.37
 -15   1   0    2.53    0.24
  16   1   0    1.02    0.23
 -16   1   0    0.70    0.14
   0  -2   0   28.59    1.71
   0  -2   0   31.04    1.74
   0  -2   0   31.19    1.71
   0  -2   0   29.69    1.76
   0  -2   0   29.18    1.76
   0   2   0   27.28    1.75
   0   2   0   28.81    1.76
   0   2   0   27.67    1.74
   0   2   0   28.52    1.76
   0   2   0   28.84    1.71
   0   2   0   30.25    1.71
   1  -2   0    0.52    0.06
   1  -2   0    0.45    0.06
  -1  -2   0    0.45    0.06
   1  -2   0    0.53    0.06
   1  -2   0    0.58    0.07
   1  -2   0    0.47    0.07
   1  -2   0    0.45    0.06
  -1  -2   0    0.46    0.06
   1  -2   0    0.45    0.06
  -1  -2   0    0.48    0.06
  -1  -2   0    0.67    0.06
  -1   2   0    0.56    0.07
  -1   2   0    0.55    0.07
   1   2   0    0.54    0.06
  -1   2   0    0.54    0.07
  -1   2   0    0.49    0.06
   1   2   0    0.37    0.06
   1   2   0    0.37    0.06
   1   2   0    0.54    0.07
  -1   2   0    0.44    0.07
   2  -2   0    5.08    0.33
  -2  -2   0    4.83    0.32
   2  -2   0    5.02    0.34
   2  -2   0    5.93    0.34
   2  -2   0    5.01    0.34
   2  -2   0    4.49    0.31
  -2  -2   0    4.49    0.33
  -2  -2   0    5.35    0.32
  -2  -2   0    5.35    0.33
  -2   2   0    4.92    0.34
  -2   2   0    4.58    0.33
   2   2   0    5.23    0.34
  -2   2   0    5.27    0.34
  -2   2   0    5.12    0.32
  -2   2   0    5.12    0.34
   2   2   0    4.71    0.33
   3  -2   0  132.24    7.65
   3  -2   0  137.75    7.87
   3  -2   0  131.37    7.43
   3  -2   0  135.81    7.87
   3  -2   0  145.99    7.81
  -3  -2   0  138.59    7.86
  -3  -2   0  131.59    7.64
  -3  -2   0  132.09    7.43
   3  -2   0  140.89    7.65
  -3  -2   0  132.97    7.78
  -3   2   0  136.51    7.80
  -3   2   0  128.20    7.65
   3   2   0  116.14    7.86
  -3   2   0  131.31    7.43
  -3   2   0  120.11    8.46
   3   2   0  125.71    7.79
  -3   2   0  129.55    7.87
  -3   2   0  139.26    7.87
  -4  -2   0   43.00    2.47
   4  -2   0   42.52    2.56
   4  -2   0   46.40    2.54
  -4  -2   0   44.22    2.52
   4  -2   0   37.53    2.56
  -4  -2   0   37.59    2.42
   4  -2   0   42.87    2.42
   4   2   0   43.42    2.53
  -4   2   0   41.16    2.56
  -4   2   0   45.50    2.49
   4   2   0   41.16    2.56
  -4   2   0   42.46    2.54
   4   2   0   44.26    2.56
  -4   2   0   44.26    2.42
  -4   2   0   41.56    2.56
   5  -2   0    0.18    0.06
  -5  -2   0    0.00    0.02
   5  -2   0    0.02    0.04
  -5  -2   0    0.10    0.06
   5  -2   0    0.12    0.06
  -5  -2   0    0.13    0.04
  -5  -2   0    0.17    0.07
   5   2   0    0.09    0.04
  -5   2   0    0.08    0.06
  -5   2   0    0.04    0.05
   5   2   0   -0.05    0.05
   5   2   0    0.04    0.04
  -5   2   0    0.17    0.06
  -6  -2   0    0.07    0.06
   6  -2   0    0.19    0.07
  -6  -2   0    0.11    0.05
   6  -2   0    0.04    0.05
   6   2   0    0.00    0.04
  -6   2   0    0.06    0.05
  -6   2   0    0.08    0.05
   6   2   0    0.14    0.06
  -6   2   0    0.19    0.06
   6   2   0    0.15    0.05
  -7  -2   0    0.03    0.06
  -7  -2   0    0.11    0.04
   7  -2   0   -0.01    0.05
   7  -2   0    0.07    0.06
  -7  -2   0    0.03    0.04
   7   2   0    0.06    0.05
  -7   2   0    0.01    0.05
   7   2   0    0.02    0.05
  -7   2   0    0.03    0.06
  -7   2   0    0.07    0.06
   7   2   0    0.05    0.05
  -8  -2   0   12.26    0.77
   8  -2   0   13.60    0.82
   8  -2   0   13.28    0.80
  -8  -2   0   12.96    0.78
  -8  -2   0   12.41    0.75
  -8   2   0   11.49    0.76
   8   2   0   10.28    0.77
   8   2   0   11.91    0.80
  -8   2   0   11.55    0.79
  -8   2   0   12.91    0.78
   8   2   0   12.03    0.80
  -9  -2   0    0.73    0.11
   9  -2   0    0.69    0.13
   9  -2   0    0.41    0.11
  -9  -2   0    0.36    0.12
  -9  -2   0    0.70    0.09
  -9   2   0    0.47    0.11
  -9   2   0    0.59    0.12
   9   2   0    0.52    0.12
   9   2   0    0.44    0.11
   9   2   0    0.44    0.10
  -9   2   0    0.57    0.12
  10  -2   0   30.94    2.02
 -10  -2   0   30.60    1.90
  10  -2   0   34.56    1.99
 -10  -2   0   32.22    1.92
  10   2   0   32.99    1.98
 -10   2   0   32.03    1.99
 -10   2   0   30.83    1.94
  10   2   0   33.11    2.01
 -10   2   0   33.92    1.91
 -11  -2   0    1.35    0.22
 -11  -2   0    1.71    0.17
  11  -2   0    1.78    0.22
  11  -2   0    1.93    0.25
 -11   2   0    2.29    0.25
  11   2   0    1.54    0.22
  11   2   0    2.18    0.23
 -11   2   0    1.97    0.21
 -12  -2   0    9.72    0.66
  12  -2   0   10.32    0.76
  12  -2   0   11.26    0.74
 -12  -2   0   11.66    0.75
  12   2   0   10.49    0.76
  12   2   0   11.04    0.74
 -12   2   0   10.80    0.73
 -12   2   0   10.85    0.71
  13  -2   0    2.01    0.25
 -13  -2   0    1.92    0.18
  13  -2   0    2.08    0.28
 -13  -2   0    2.37    0.29
  13   2   0    2.13    0.25
  13   2   0    2.16    0.27
 -13   2   0    1.87    0.25
 -13   2   0    2.00    0.22
 -14  -2   0    4.98    0.45
 -14  -2   0    4.99    0.35
  14  -2   0    6.35    0.50
 -14   2   0    5.23    0.40
  14   2   0    5.62    0.48
 -14   2   0    5.06    0.45
 -15   2   0    0.21    0.11
 -15   2   0    0.44    0.17
  15   2   0    0.12    0.13
 -16   2   0    1.03    0.25
  16   2   0    0.83    0.24
 -16   2   0    1.04    0.17
   0  -3   0   -0.04    0.03
   0  -3   0   -0.07    0.04
   0  -3   0   -0.02    0.04
   0  -3   0   -0.04    0.03
   0   3   0   -0.05    0.04
   0   3   0   -0.08    0.05
   0   3   0   -0.02    0.05
   0   3   0   -0.05    0.04
   0   3   0   -0.02    0.04
  -1  -3   0  189.18   11.24
   1  -3   0  184.93   11.25
   1  -3   0  187.99   10.93
   1  -3   0  182.92   10.93
  -1  -3   0  185.61   10.93
  -1  -3   0  192.36   11.13
   1  -3   0  188.09   11.14
   1  -3   0  198.51   10.61
   1  -3   0  205.98   12.09
  -1   3   0  201.26   11.25
   1   3   0  193.92   10.93
  -1   3   0  169.48   10.93
   1   3   0  177.88   11.14
  -1   3   0  169.88   11.15
   1   3   0  195.16   11.25
  -1   3   0  209.76   11.26
   1   3   0  191.54   11.25
   2  -3   0   15.83    1.07
   2  -3   0   17.45    1.02
   2  -3   0   16.94    1.09
  -2  -3   0   18.48    1.06
   2  -3   0   16.80    1.05
   2  -3   0   16.81    1.08
  -2  -3   0   16.94    1.05
   2  -3   0   18.15    1.05
  -2   3   0   19.30    1.09
  -2   3   0   18.16    1.09
  -2   3   0   18.14    1.08
  -2   3   0   18.75    1.06
   2   3   0   17.39    1.09
   2   3   0   17.18    1.05
   2   3   0   16.97    1.07
   2   3   0   18.39    1.09
  -3  -3   0    0.02    0.02
  -3  -3   0    0.08    0.04
   3  -3   0    0.00    0.05
   3  -3   0    0.02    0.04
   3  -3   0    0.10    0.05
  -3  -3   0    0.03    0.04
   3   3   0   -0.03    0.07
  -3   3   0    0.00    0.05
  -3   3   0    0.10    0.05
   3   3   0    0.00    0.04
  -3   3   0   -0.02    0.04
  -3   3   0    0.05    0.05
   3   3   0    0.05    0.04
  -3   3   0    0.02    0.05
   3   3   0    0.17    0.05
   4  -3   0    0.43    0.08
  -4  -3   0    0.47    0.07
  -4  -3   0    0.53    0.08
  -4  -3   0    0.53    0.09
   4  -3   0    0.53    0.09
  -4  -3   0    0.63    0.07
  -4   3   0    0.36    0.08
   4   3   0    0.41    0.08
  -4   3   0    0.47    0.05
  -4   3   0    0.52    0.09
   4   3   0    0.48    0.08
   4   3   0    0.44    0.08
  -4   3   0    0.46    0.08
  -4   3   0    0.47    0.08
  -5  -3   0    7.83    0.52
   5  -3   0    8.79    0.51
  -5  -3   0    7.98    0.50
  -5  -3   0    7.15    0.50
   5  -3   0    7.63    0.54
  -5  -3   0    8.33    0.52
   5   3   0    7.35    0.53
  -5   3   0    8.35    0.54
   5   3   0    8.21    0.53
  -5   3   0    8.00    0.51
   5   3   0    8.29    0.53
  -5   3   0    8.32    0.54
  -5   3   0    8.03    0.54
   6  -3   0    4.48    0.33
   6  -3   0    3.98    0.30
  -6  -3   0    4.02    0.30
  -6  -3   0    4.61    0.29
  -6  -3   0    4.13    0.31
  -6  -3   0    4.08    0.28
   6   3   0    4.41    0.32
  -6   3   0    4.05    0.30
   6   3   0    4.49    0.31
  -6   3   0    4.04    0.31
  -6   3   0    4.31    0.32
   6   3   0    4.33    0.32
  -6   3   0    3.75    0.30
   7  -3   0   17.57    1.06
  -7  -3   0   17.04    1.00
  -7  -3   0   14.93    0.98
  -7   3   0   15.81    1.04
  -7   3   0   16.15    1.09
   7   3   0   16.67    1.05
  -7   3   0   17.86    1.00
   7   3   0   15.20    1.02
   7   3   0   15.96    1.04
  -7   3   0   17.28    1.02
   8  -3   0    1.85    0.22
  -8  -3   0    2.31    0.19
  -8  -3   0    1.89    0.22
  -8  -3   0    2.06    0.17
   8  -3   0    2.08    0.24
  -8   3   0    2.27    0.21
   8   3   0    2.13    0.21
   8   3   0    2.23    0.23
   8   3   0    2.04    0.23
  -8   3   0    2.28    0.21
  -8   3   0    2.18    0.21
  -8   3   0    2.32    0.22
   9  -3   0    3.69    0.33
   9  -3   0    3.77    0.32
  -9  -3   0    3.84    0.33
  -9  -3   0    4.02    0.27
   9   3   0    3.98    0.32
  -9   3   0    3.60    0.31
  -9   3   0    3.76    0.32
   9   3   0    3.92    0.34
  -9   3   0    3.62    0.31
  -9   3   0    3.81    0.32
  10  -3   0    6.02    0.46
  10  -3   0    6.11    0.45
 -10  -3   0    6.04    0.38
 -10  -3   0    5.30    0.44
 -10   3   0    5.59    0.45
  10   3   0    5.47    0.43
 -10   3   0    5.82    0.44
  10   3   0    6.21    0.46
 -10   3   0    4.79    0.42
 -10   3   0    5.50    0.43
 -11  -3   0   21.76    1.32
  11  -3   0   20.74    1.40
 -11  -3   0   23.28    1.38
  11  -3   0   24.05    1.45
  11   3   0   22.24    1.40
 -11   3   0   22.18    1.38
 -11   3   0   21.99    1.52
 -11   3   0   24.41    1.37
  11   3   0   20.05    1.42
  12  -3   0    0.14    0.10
  12  -3   0    0.42    0.14
 -12  -3   0    0.46    0.14
 -12  -3   0    0.39    0.07
 -12   3   0    0.46    0.12
 -12   3   0    0.37    0.13
 -12   3   0    0.32    0.12
  12   3   0    0.47    0.13
  12   3   0    0.48    0.14
 -13  -3   0    0.00    0.05
 -13  -3   0   -0.15    0.10
  13   3   0    0.06    0.10
 -13   3   0   -0.11    0.09
  13   3   0   -0.05    0.09
 -13   3   0   -0.05    0.11
 -13   3   0   -0.02    0.09
 -14  -3   0    0.74    0.19
 -14   3   0    0.85    0.20
  14   3   0    1.15    0.22
 -14   3   0    1.18    0.21
 -14   3   0    1.09    0.18
 -15   3   0    4.01    0.37
  15   3   0    4.79    0.45
   0  -4   0   68.26    3.87
   0  -4   0   64.33    3.91
   0  -4   0   64.66    3.79
   0  -4   0   61.92    3.80
   0   4   0   71.47    3.82
   0   4   0   69.68    3.92
   0   4   0   66.30    3.88
   0   4   0   61.19    3.89
   0   4   0   60.14    3.92
   1  -4   0    8.51    0.51
  -1  -4   0    7.90    0.52
   1  -4   0    8.09    0.49
  -1  -4   0    7.92    0.50
  -1  -4   0    7.50    0.50
   1  -4   0    7.63    0.50
   1  -4   0    8.47    0.51
   1  -4   0    8.04    0.52
   1  -4   0    7.56    0.50
  -1   4   0    7.78    0.53
   1   4   0    8.09    0.52
  -1   4   0    7.35    0.53
   1   4   0    7.99    0.51
   1   4   0    8.22    0.53
  -1   4   0    6.14    0.52
   1   4   0    7.41    0.53
   1   4   0    8.01    0.53
  -2  -4   0    2.62    0.19
   2  -4   0    2.53    0.21
   2  -4   0    2.42    0.19
  -2  -4   0    2.37    0.19
   2  -4   0    2.77    0.20
   2  -4   0    2.23    0.20
  -2   4   0    2.59    0.22
   2   4   0    2.62    0.21
   2   4   0    2.35    0.21
   2   4   0    2.05    0.21
  -2   4   0    2.93    0.23
  -2   4   0    2.23    0.21
   2   4   0    2.45    0.22
  -2   4   0    2.48    0.21
   3  -4   0    8.83    0.57
  -3  -4   0    8.69    0.58
   3  -4   0    9.50    0.59
   3  -4   0    9.04    0.57
  -3  -4   0    8.45    0.55
  -3  -4   0    9.17    0.56
   3  -4   0    9.32    0.55
   3   4   0    7.57    0.56
   3   4   0    9.83    0.60
  -3   4   0    9.20    0.58
  -3   4   0    8.96    0.59
   3   4   0    8.61    0.57
   3   4   0    8.16    0.59
  -3   4   0    8.05    0.59
   4  -4   0   54.75    3.21
  -4  -4   0   56.08    3.19
   4  -4   0   52.53    3.16
  -4  -4   0   55.10    3.14
   4  -4   0   56.63    3.03
  -4  -4   0   50.15    3.09
  -4   4   0   54.79    3.18
   4   4   0   47.00    3.11
  -4   4   0   55.13    3.12
   4   4   0   46.63    3.20
   4   4   0   49.53    3.20
   4   4   0   55.66    3.17
  -4   4   0   56.16    3.21
  -5  -4   0    8.58    0.54
  -5  -4   0    8.68    0.57
  -5  -4   0    8.71    0.54
   5  -4   0    9.29    0.60
  -5  -4   0    9.09    0.57
   5   4   0    9.02    0.58
  -5   4   0    7.39    0.57
  -5   4   0    8.40    0.59
   5   4   0    8.50    0.59
  -5   4   0    8.36    0.59
   5   4   0    9.32    0.58
  -5   4   0    8.44    0.56
   5   4   0    8.84    0.60
   6  -4   0   15.46    1.03
  -6  -4   0   16.70    0.97
  -6  -4   0   17.52    0.99
  -6  -4   0   16.20    1.00
  -6  -4   0   13.92    0.96
   6   4   0   16.47    1.03
   6   4   0   16.73    1.04
  -6   4   0   15.97    1.03
   6   4   0   14.23    1.01
  -6   4   0   16.43    0.98
  -6   4   0   15.78    1.03
  -6   4   0   16.61    1.01
  -6   4   0   16.39    1.04
   7  -4   0    0.03    0.07
  -7  -4   0   -0.16    0.09
  -7  -4   0    0.06    0.06
  -7   4   0    0.11    0.09
  -7   4   0    0.02    0.08
   7   4   0    0.13    0.08
   7   4   0    0.05    0.09
  -7   4   0   -0.06    0.05
  -7   4   0    0.13    0.10
   7   4   0    0.00    0.08
   8  -4   0   15.25    1.01
  -8  -4   0   15.78    0.92
   8  -4   0   14.87    0.99
  -8  -4   0   16.13    0.96
  -8   4   0   15.58    1.02
   8   4   0   14.50    1.00
  -8   4   0   14.58    0.97
   8   4   0   15.17    0.98
  -8   4   0   15.42    0.95
  -8   4   0   14.68    1.00
   9  -4   0    0.97    0.17
  -9  -4   0    0.74    0.16
   9  -4   0    0.97    0.17
  -9  -4   0    1.05    0.11
  -9   4   0    0.73    0.15
   9   4   0    1.06    0.17
  -9   4   0    1.01    0.17
   9   4   0    0.62    0.14
  -9   4   0    0.94    0.16
  -9   4   0    1.03    0.13
  10  -4   0    5.60    0.47
 -10  -4   0    6.03    0.47
 -10  -4   0    5.73    0.37
  10  -4   0    6.19    0.46
 -10   4   0    5.76    0.44
  10   4   0    6.14    0.46
  10   4   0    5.78    0.47
 -10   4   0    5.50    0.45
 -10   4   0    6.10    0.45
 -11  -4   0    0.45    0.06
  11  -4   0    0.27    0.11
 -11  -4   0    0.44    0.15
 -11   4   0    0.33    0.12
  11   4   0    0.19    0.12
  11   4   0    0.54    0.13
 -11   4   0    0.51    0.13
 -12  -4   0    3.84    0.37
 -12   4   0    3.42    0.34
  12   4   0    4.44    0.39
 -12   4   0    4.15    0.36
  12   4   0    3.83    0.36
 -13  -4   0    1.14    0.22
 -13   4   0    0.96    0.19
  13   4   0    0.91    0.20
 -13   4   0    1.32    0.20
 -14   4   0    0.46    0.15
  14   4   0    0.96    0.22
   0  -5   0   -0.03    0.05
   0  -5   0   -0.01    0.03
   0  -5   0   -0.01    0.05
   0  -5   0   -0.06    0.05
   0   5   0   -0.06    0.06
   0   5   0   -0.02    0.05
   0   5   0    0.00    0.06
   1  -5   0   -0.03    0.05
  -1  -5   0    0.07    0.05
  -1  -5   0   -0.05    0.05
  -1  -5   0   -0.05    0.03
   1  -5   0    0.04    0.07
   1  -5   0   -0.02    0.05
   1  -5   0   -0.07    0.05
   1  -5   0   -0.03    0.06
   1   5   0   -0.06    0.06
  -1   5   0   -0.04    0.07
   1   5   0   -0.01    0.07
   1   5   0    0.00    0.07
  -1   5   0   -0.04    0.07
   1   5   0    0.05    0.07
  -1   5   0    0.10    0.07
   1   5   0    0.00    0.07
  -2  -5   0   51.44    2.83
   2  -5   0   46.49    2.72
   2  -5   0   46.66    2.80
  -2  -5   0   45.39    2.78
  -2  -5   0   48.55    2.87
   2  -5   0   46.42    2.88
   2  -5   0   48.50    2.84
  -2   5   0   43.88    2.81
  -2   5   0   45.90    2.87
   2   5   0   48.76    2.88
   2   5   0   50.73    2.90
   2   5   0   41.44    2.80
   2   5   0   50.21    2.90
   2   5   0   48.36    2.86
  -2   5   0   50.48    2.90
   3  -5   0   54.78    3.14
  -3  -5   0   54.24    3.06
  -3  -5   0   50.01    3.12
   3  -5   0   48.50    3.08
  -3  -5   0   52.03    3.02
   3   5   0   51.15    3.10
  -3   5   0   57.73    3.15
   3   5   0   51.48    3.04
  -3   5   0   50.42    3.11
   3   5   0   50.72    3.14
  -3   5   0   47.08    3.05
  -4  -5   0   13.70    0.81
   4  -5   0   13.28    0.87
  -4  -5   0   13.16    0.81
   4  -5   0   11.73    0.84
   4   5   0   13.47    0.85
  -4   5   0   13.89    0.88
  -4   5   0   13.29    0.87
   4   5   0   11.73    0.85
  -4   5   0   14.19    0.86
   4   5   0   13.35    0.88
   4   5   0   13.81    0.88
  -5  -5   0   12.71    0.78
  -5  -5   0   12.90    0.81
   5  -5   0   12.97    0.85
  -5  -5   0   13.27    0.78
  -5   5   0   11.95    0.84
  -5   5   0   12.84    0.86
   5   5   0   12.75    0.83
  -5   5   0   11.80    0.83
   5   5   0   13.43    0.84
   5   5   0   13.09    0.85
   6  -5   0    3.57    0.31
  -6  -5   0    3.44    0.25
  -6  -5   0    3.92    0.31
   6   5   0    3.82    0.33
   6   5   0    3.07    0.29
  -6   5   0    2.86    0.29
  -6   5   0    3.45    0.32
  -6   5   0    3.69    0.31
   6   5   0    3.00    0.29
  -7  -5   0    8.22    0.50
  -7  -5   0    8.35    0.57
   7  -5   0    7.27    0.58
   7   5   0    7.96    0.59
  -7   5   0    8.40    0.59
   7   5   0    7.48    0.56
   7   5   0    9.03    0.57
  -7   5   0    7.94    0.55
  -7   5   0    7.45    0.57
  -8  -5   0    0.89    0.17
   8  -5   0    0.69    0.14
  -8  -5   0    0.77    0.09
  -8   5   0    0.55    0.15
  -8   5   0    0.65    0.14
   8   5   0    0.54    0.14
  -8   5   0    0.69    0.14
   8   5   0    0.54    0.15
   8   5   0    0.79    0.15
  -9  -5   0   -0.08    0.09
   9  -5   0   -0.04    0.08
  -9  -5   0   -0.02    0.03
   9   5   0    0.14    0.09
  -9   5   0   -0.01    0.08
  -9   5   0   -0.04    0.09
   9   5   0   -0.10    0.10
   9   5   0   -0.14    0.08
 -10  -5   0    5.82    0.47
  10  -5   0    5.79    0.47
  10   5   0    5.80    0.47
 -10   5   0    6.41    0.48
  10   5   0    6.25    0.50
 -10   5   0    5.85    0.46
 -11  -5   0    3.39    0.37
 -11   5   0    3.59    0.33
 -11   5   0    3.65    0.34
  11   5   0    2.80    0.35
  11   5   0    3.67    0.34
 -12  -5   0   -0.04    0.13
 -12   5   0    0.11    0.11
  12   5   0    0.07    0.14
 -12   5   0    0.21    0.14
 -13   5   0    0.07    0.13
 -13   5   0    0.07    0.12
  13   5   0   -0.14    0.13
   0  -6   0    2.18    0.20
   0  -6   0    2.31    0.19
   0   6   0    2.06    0.24
   0   6   0    1.91    0.24
   0   6   0    1.97    0.24
   1  -6   0    4.21    0.30
  -1  -6   0    3.59    0.30
  -1  -6   0    4.25    0.31
   1   6   0    3.88    0.34
  -1   6   0    3.95    0.35
   1   6   0    4.08    0.35
  -1   6   0    4.30    0.35
   1   6   0    4.00    0.35
  -1   6   0    3.95    0.35
   1   6   0    4.04    0.33
   2  -6   0    0.14    0.07
  -2  -6   0    0.32    0.09
  -2  -6   0    0.22    0.08
  -2   6   0    0.20    0.10
   2   6   0    0.18    0.10
   2   6   0    0.02    0.08
   2   6   0    0.32    0.12
   2   6   0    0.15    0.08
  -2   6   0    0.17    0.11
  -2   6   0    0.10    0.09
   3  -6   0    4.91    0.36
  -3  -6   0    4.85    0.34
  -3   6   0    4.15    0.38
   3   6   0    4.65    0.38
   3   6   0    5.41    0.41
   3   6   0    5.14    0.41
   3   6   0    5.48    0.40
  -3   6   0    4.33    0.39
  -3   6   0    4.88    0.40
  -4  -6   0   10.89    0.71
   4  -6   0   11.51    0.76
   4   6   0   12.13    0.77
  -4   6   0   12.43    0.79
   4   6   0   11.09    0.78
  -4   6   0   10.96    0.78
  -4   6   0   11.25    0.80
   4   6   0   12.51    0.80
  -5  -6   0    5.74    0.41
  -5  -6   0    4.84    0.35
  -5   6   0    5.31    0.43
   5   6   0    5.08    0.42
  -5   6   0    4.80    0.42
  -5   6   0    5.10    0.43
   5   6   0    5.93    0.44
   5   6   0    5.71    0.42
  -6  -6   0    0.32    0.12
  -6  -6   0    0.33    0.07
   6   6   0    0.19    0.11
  -6   6   0    0.41    0.13
   6   6   0    0.74    0.15
   6   6   0    0.28    0.12
  -6   6   0    0.43    0.13
  -6   6   0    0.47    0.14
  -7  -6   0    0.61    0.07
   7  -6   0    0.41    0.11
  -7  -6   0    0.66    0.16
   7   6   0    0.58    0.14
  -7   6   0    0.50    0.15
  -7   6   0    0.60    0.15
   7   6   0    0.50    0.15
  -7   6   0    0.65    0.15
   7   6   0    0.46    0.13
   8  -6   0    0.18    0.11
  -8  -6   0    0.35    0.13
   8   6   0    0.39    0.13
  -8   6   0    0.25    0.12
   8   6   0    0.23    0.12
   8   6   0    0.23    0.13
   9  -6   0    5.62    0.43
  -9  -6   0    5.05    0.42
  -9   6   0    4.62    0.43
   9   6   0    4.89    0.43
   9   6   0    5.01    0.43
   9   6   0    5.77    0.47
 -10  -6   0    0.38    0.16
  10   6   0    0.63    0.18
 -10   6   0    0.86    0.19
  10   6   0    0.65    0.17
 -11  -6   0    0.16    0.16
  11   6   0    0.70    0.18
 -11   6   0    0.42    0.16
  11   6   0    0.47    0.16
 -11   6   0    0.43    0.16
   0   7   0    0.15    0.10
   0   7   0   -0.01    0.09
   0   7   0   -0.04    0.08
   1   7   0    0.02    0.10
   1   7   0    0.17    0.11
   1   7   0    0.15    0.11
  -1   7   0    0.00    0.10
  -1   7   0    0.13    0.11
  -1   7   0    0.08    0.10
   2   7   0    0.56    0.15
  -2   7   0    0.39    0.13
  -2   7   0    0.43    0.14
   2   7   0    0.39    0.13
   2   7   0    0.40    0.12
  -2   7   0    0.33    0.14
   2   7   0    0.54    0.15
   3   7   0    0.73    0.17
   3   7   0    0.78    0.15
   3   7   0    0.69    0.17
  -3   7   0    0.50    0.15
   3   7   0    0.67    0.15
  -3   7   0    0.84    0.18
  -3   7   0    1.01    0.19
  -4   7   0    1.91    0.25
   4   7   0    1.66    0.25
   4   7   0    1.58    0.23
   4   7   0    1.81    0.25
  -4   7   0    1.48    0.23
   4   7   0    2.19    0.25
  -4   7   0    1.78    0.25
   5  -7   0    0.25    0.09
  -5  -7   0    0.08    0.09
   5   7   0   -0.13    0.10
  -5   7   0    0.12    0.12
  -5   7   0    0.05    0.11
   5   7   0    0.17    0.13
   5   7   0    0.04    0.10
  -5   7   0    0.05    0.10
   5   7   0    0.04    0.10
  -6  -7   0    0.52    0.16
  -6  -7   0    0.61    0.16
   6  -7   0    0.42    0.13
  -6   7   0    0.59    0.15
   6   7   0    0.63    0.16
  -6   7   0    0.67    0.17
   6   7   0    0.69    0.17
  -7  -7   0    2.24    0.28
   7  -7   0    1.86    0.24
  -7   7   0    2.30    0.29
   7   7   0    1.88    0.27
  -7   7   0    1.54    0.25
   7   7   0    2.80    0.31
  -8  -7   0    2.87    0.33
   8   7   0    2.90    0.35
   8   7   0    2.34    0.31
  -8   7   0    2.88    0.34
  -9  -7   0   -0.06    0.12
   9   7   0   -0.04    0.14
  -9   7   0    0.22    0.15
   9   7   0   -0.09    0.12
   0   8   0    0.45    0.15
   0   8   0    0.27    0.14
   0   8   0    0.39    0.15
   1   8   0    0.70    0.18
  -1   8   0    0.77    0.18
  -1   8   0    0.54    0.16
   1   8   0    0.73    0.19
   1   8   0    0.77    0.18
  -1   8   0    0.77    0.18
  -2   8   0    0.16    0.14
   2   8   0    0.02    0.12
   2   8   0    0.14    0.13
   2   8   0    0.08    0.12
  -2   8   0    0.11    0.12
  -2   8   0    0.32    0.13
  -3   8   0    0.85    0.19
  -3   8   0    0.42    0.15
   3   8   0    0.68    0.19
   3   8   0    0.76    0.18
   3   8   0    0.79    0.19
   4   8   0    0.55    0.17
   4   8   0    0.82    0.19
  -4   8   0    0.41    0.17
  -4   8   0    0.85    0.20
   4   8   0    0.97    0.21
  -5   8   0    0.00    0.12
   5   8   0    0.20    0.14
  -5   8   0    0.00    0.12
   5   8   0    0.01    0.13
   5   8   0    0.00    0.12
   6   8   0    0.19    0.14
   6   8   0    0.11    0.15
  -6   8   0    0.33    0.16
  -6   8   0   -0.01    0.13
   6   8   0    0.09    0.14
 -16   0   1   -0.01    0.09
 -15   0   1    0.04    0.08
 -15   0   1    0.13    0.13
  15   0  -1    0.17    0.14
 -14   0   1   -0.14    0.09
  14   0  -1    0.13    0.09
 -14   0   1   -0.02    0.07
  14   0  -1   -0.03    0.10
  13   0  -1    7.47    0.59
  13   0  -1    7.98    0.56
 -13   0   1    6.84    0.51
 -13   0   1    7.72    0.56
 -12   0   1    0.06    0.08
  12   0  -1   -0.06    0.08
 -12   0   1    0.21    0.12
  12   0  -1    0.09    0.11
 -11   0   1   35.66    2.21
 -11   0   1   38.11    2.29
  11   0  -1   35.50    2.27
 -11   0   1   38.30    2.20
  11   0  -1   39.47    2.33
 -10   0   1    0.06    0.07
 -10   0   1   -0.08    0.06
 -10   0   1    0.02    0.08
  10   0  -1    0.04    0.08
  10   0  -1    0.01    0.06
  -9   0   1  113.85    6.39
  -9   0   1  115.41    6.55
   9   0  -1  111.90    6.76
  -9   0   1  112.74    6.74
   9   0  -1  110.77    6.68
  -8   0   1    0.01    0.05
  -8   0   1   -0.05    0.05
   8   0  -1    0.04    0.05
  -8   0   1    0.12    0.05
   8   0  -1   -0.01    0.05
   8   0  -1   -0.07    0.05
   7   0  -1   -0.01    0.05
   7   0  -1   -0.02    0.04
  -7   0   1   -0.02    0.04
   7   0  -1    0.02    0.05
   7   0  -1   -0.03    0.05
  -7   0   1    0.03    0.04
  -7   0   1    0.01    0.05
   6   0  -1   -0.02    0.05
  -6   0   1   -0.04    0.05
   6   0  -1   -0.10    0.04
   6   0  -1   -0.09    0.05
   6   0  -1   -0.05    0.05
  -6   0   1   -0.01    0.04
  -6   0   1   -0.12    0.04
   5   0  -1   25.84    1.53
   5   0  -1   25.74    1.55
   5   0  -1   27.00    1.47
  -5   0   1   25.07    1.54
  -5   0   1   26.17    1.55
  -5   0   1   25.85    1.47
   5   0  -1   22.12    1.54
  -5   0   1   25.95    1.50
   4   0  -1   -0.02    0.03
  -4   0   1   -0.01    0.03
   4   0  -1   -0.06    0.03
   4   0  -1   -0.06    0.03
  -4   0   1   -0.05    0.03
   4   0  -1   -0.03    0.04
  -4   0   1    0.00    0.03
  -4   0   1   -0.06    0.03
   4   0  -1   -0.03    0.03
  -4   0   1    0.03    0.04
  -3   0   1   86.56    4.82
  -3   0   1   79.33    4.91
   3   0  -1   84.29    4.96
  -3   0   1   84.95    4.96
   3   0  -1   77.67    4.96
   3   0  -1   86.35    4.69
  -3   0   1   85.65    4.69
  -2   0   1    0.00    0.02
   2   0  -1    0.00    0.02
  -2   0   1    0.06    0.02
   2   0  -1   -0.01    0.02
  -2   0   1    0.02    0.02
  -2   0   1    0.00    0.02
   2   0  -1    0.00    0.02
   2   0  -1   -0.01    0.02
  -2   0   1   -0.02    0.02
   2   0  -1    0.01    0.02
  -1   0   1   12.63    0.75
   1   0  -1   14.18    0.77
  -1   0   1   12.35    0.78
   1   0  -1   14.19    0.76
  -1   0   1   12.54    0.77
   1   0  -1   12.26    0.78
   1   0   1   99.35    5.40
   1   0   1   95.20    5.56
  -1   0  -1  104.26    6.00
  -1   0  -1   92.93    5.55
  -1   0  -1   90.97    5.55
   1   0   1   88.74    5.24
   1   0   1   90.12    5.40
  -1   0  -1   89.00    5.24
   2   0   1    0.01    0.02
  -2   0  -1   -0.08    0.03
   2   0   1   -0.02    0.03
   2   0   1   -0.03    0.02
  -2   0  -1   -0.07    0.02
   2   0   1   -0.05    0.02
   2   0   1   -0.05    0.02
  -2   0  -1   -0.06    0.02
  -2   0  -1   -0.02    0.02
  -2   0  -1   -0.01    0.02
  -3   0  -1   21.71    1.20
  -3   0  -1   22.27    1.20
   3   0   1   20.99    1.18
   3   0   1   19.49    1.24
   3   0   1   17.67    1.24
  -3   0  -1   19.46    1.24
   3   0   1   22.82    1.21
  -3   0  -1   20.43    1.18
   4   0   1   -0.01    0.04
  -4   0  -1   -0.05    0.03
  -4   0  -1   -0.04    0.03
   4   0   1   -0.06    0.04
  -4   0  -1   -0.01    0.03
   4   0   1   -0.08    0.02
  -4   0  -1   -0.06    0.01
  -4   0  -1   -0.04    0.03
   5   0   1   25.92    1.49
   5   0   1   23.72    1.42
  -5   0  -1   24.18    1.42
  -5   0  -1   23.12    1.43
   5   0   1   24.15    1.49
  -5   0  -1   25.77    1.44
  -6   0  -1    0.01    0.02
  -6   0  -1    0.11    0.06
   6   0   1    0.01    0.04
   6   0   1   -0.03    0.04
  -6   0  -1    0.00    0.04
   6   0   1    0.00    0.04
  -6   0  -1   -0.02    0.06
   6   0   1    0.15    0.06
  -7   0  -1   63.81    3.65
   7   0   1   56.48    3.73
  -7   0  -1   64.04    3.58
  -7   0  -1   64.62    3.65
   7   0   1   65.79    3.79
  -8   0  -1   -0.03    0.04
   8   0   1    0.02    0.05
  -8   0  -1   -0.03    0.04
  -8   0  -1   -0.05    0.06
  -8   0  -1    0.03    0.03
   8   0   1    0.10    0.06
   8   0   1    0.06    0.06
  -9   0  -1  148.79    8.19
  -9   0  -1  131.77    8.38
   9   0   1  143.98    8.67
  -9   0  -1  148.72    8.39
   9   0   1  150.86    8.66
   9   0   1  149.39    8.57
  -9   0  -1  143.40    8.64
  10   0   1   -0.05    0.07
  10   0   1   -0.05    0.08
 -10   0  -1    0.01    0.06
 -10   0  -1    0.07    0.09
 -10   0  -1    0.00    0.06
  11   0   1    4.11    0.39
 -11   0  -1    4.96    0.39
  11   0   1    4.67    0.37
 -11   0  -1    4.76    0.33
 -12   0  -1   -0.05    0.09
  12   0   1   -0.06    0.08
  12   0   1    0.06    0.10
 -12   0  -1   -0.08    0.05
  13   0   1   16.00    1.01
  13   0   1   14.23    1.03
 -13   0  -1   13.64    0.98
 -13   0  -1   15.83    0.93
  14   0   1   -0.08    0.11
 -14   0  -1   -0.10    0.09
  14   0   1   -0.08    0.10
 -14   0  -1    0.06    0.06
  15   0   1    0.67    0.19
 -15   0  -1    0.43    0.09
  16   0   1   -0.01    0.14
 -16   0  -1   -0.02    0.15
 -16  -1   1    3.08    0.27
 -16   1   1    3.57    0.31
 -15  -1   1    0.30    0.15
 -15  -1   1    0.43    0.10
 -15   1   1    0.42    0.11
 -15   1   1    0.32    0.15
  15   1  -1    0.10    0.14
  14  -1  -1    3.92    0.37
 -14  -1   1    2.76    0.28
  14  -1  -1    3.68    0.34
 -14  -1   1    3.21    0.37
 -14   1   1    4.03    0.36
  14   1  -1    3.92    0.42
 -14   1   1    3.35    0.30
  14   1  -1    3.74    0.35
  13  -1  -1    0.39    0.13
 -13  -1   1    0.21    0.09
  13  -1  -1    0.46    0.14
 -13  -1   1    0.37    0.14
  13   1  -1    0.18    0.10
  13   1  -1    0.26    0.12
 -13   1   1    0.42    0.15
 -13   1   1    0.21    0.10
  12  -1  -1    1.88    0.22
 -12  -1   1    1.98    0.24
  12  -1  -1    1.57    0.23
 -12  -1   1    1.84    0.20
 -12   1   1    1.35    0.21
  12   1  -1    1.56    0.23
  12   1  -1    1.51    0.21
 -12   1   1    1.63    0.19
 -11  -1   1    0.06    0.09
  11  -1  -1    0.07    0.10
 -11  -1   1    0.10    0.11
  11  -1  -1    0.01    0.08
 -11   1   1    0.11    0.10
 -11   1   1    0.18    0.10
 -11   1   1    0.00    0.08
  11   1  -1    0.12    0.08
  11   1  -1    0.17    0.10
 -10  -1   1   45.30    2.69
 -10  -1   1   43.72    2.61
  10  -1  -1   48.10    2.73
 -10  -1   1   41.81    2.57
  10  -1  -1   42.34    2.67
 -10   1   1   42.89    2.57
  10   1  -1   44.97    2.68
  10   1  -1   43.51    2.72
 -10   1   1   44.82    2.62
 -10   1   1   45.76    2.70
   9  -1  -1    7.40    0.57
   9  -1  -1    8.20    0.59
  -9  -1   1    8.63    0.57
  -9  -1   1    8.51    0.57
  -9  -1   1    8.36    0.55
   9   1  -1    8.81    0.57
  -9   1   1    8.20    0.56
  -9   1   1    8.47    0.58
  -9   1   1    9.14    0.57
   9   1  -1    9.55    0.60
  -8  -1   1    3.16    0.23
  -8  -1   1    3.22    0.26
   8  -1  -1    3.01    0.26
   8  -1  -1    2.62    0.24
  -8  -1   1    3.00    0.24
   8   1  -1    3.19    0.24
  -8   1   1    3.04    0.24
   8   1  -1    2.77    0.25
  -8   1   1    3.07    0.24
  -8   1   1    2.97    0.25
   8   1  -1    3.08    0.26
   7  -1  -1    0.34    0.08
  -7  -1   1    0.43    0.08
   7  -1  -1    0.41    0.09
  -7  -1   1    0.53    0.08
   7  -1  -1    0.41    0.08
   7  -1  -1    0.42    0.09
  -7  -1   1    0.47    0.09
   7   1  -1    0.42    0.09
  -7   1   1    0.56    0.09
   7   1  -1    0.33    0.08
   7   1  -1    0.35    0.08
   7   1  -1    0.42    0.08
  -7   1   1    0.44    0.08
  -7   1   1    0.39    0.08
   6  -1  -1   13.92    0.91
  -6  -1   1   14.51    0.92
  -6  -1   1   14.91    0.92
   6  -1  -1   15.63    0.95
  -6  -1   1   17.28    0.95
   6  -1  -1   15.28    0.97
  -6   1   1   15.58    0.94
  -6   1   1   14.89    0.96
   6   1  -1   14.83    0.96
  -6   1   1   14.62    0.91
   6   1  -1   15.83    0.96
   6   1  -1   16.16    0.95
   6   1  -1   16.36    0.92
   5  -1  -1   67.69    4.00
   5  -1  -1   74.29    4.04
  -5  -1   1   68.07    4.03
   5  -1  -1   72.09    4.01
  -5  -1   1   68.56    4.03
  -5  -1   1   67.42    3.82
  -5  -1   1   71.98    3.92
   5  -1  -1   71.60    3.82
   5  -1  -1   56.49    4.03
  -5  -1   1   66.85    3.99
   5   1  -1   57.36    4.03
   5   1  -1   63.72    4.03
  -5   1   1   68.44    3.92
  -5   1   1   74.97    4.04
  -5   1   1   67.96    3.81
   5   1  -1   67.51    3.99
  -5   1   1   64.57    4.03
   4  -1  -1   36.20    2.05
   4  -1  -1   34.39    2.02
  -4  -1   1   29.53    2.04
  -4  -1   1   33.61    1.94
  -4  -1   1   33.31    2.01
   4  -1  -1   33.64    1.98
  -4  -1   1   34.77    2.04
   4  -1  -1   35.81    2.04
  -4  -1   1   34.85    1.98
  -4   1   1   35.65    1.99
  -4   1   1   32.85    2.04
   4   1  -1   33.89    2.02
   4   1  -1   35.60    2.04
  -4   1   1   31.83    1.93
   4   1  -1   33.61    1.93
  -4   1   1   33.39    2.04
  -3  -1   1   58.91    3.58
   3  -1  -1   61.19    3.38
   3  -1  -1   56.02    3.58
  -3  -1   1   60.41    3.54
  -3  -1   1   60.01    3.38
   3  -1  -1   61.55    3.48
   3  -1  -1   54.03    3.57
   3  -1  -1   62.46    3.54
  -3  -1   1   62.10    3.57
   3  -1  -1   60.45    3.55
  -3  -1   1   61.15    3.47
  -3   1   1   59.41    3.55
  -3   1   1   62.16    3.58
   3   1  -1   61.45    3.54
  -3   1   1   62.17    3.58
  -3   1   1   56.59    3.48
   3   1  -1   60.95    3.48
   3   1  -1   60.17    3.58
   2  -1  -1  130.35    8.95
   2  -1  -1  156.54    8.78
  -2  -1   1  153.18    8.78
   2  -1  -1  137.41    9.03
   2  -1  -1  145.73    8.95
  -2  -1   1  167.29    9.03
   2  -1  -1  161.73    9.03
  -2  -1   1  160.28    9.03
   2  -1  -1  142.68    8.52
   2   1  -1  155.37    9.03
  -2   1   1  159.74    9.03
   2   1  -1  146.95    8.95
  -2   1   1  151.08    9.03
   2   1  -1  150.89    8.78
  -2   1   1  157.39    8.52
  -2   1   1  154.87    8.96
   2   1  -1  161.77    9.03
   1  -1  -1    5.01    0.31
   1  -1  -1    5.65    0.32
   1  -1  -1    5.63    0.33
   1  -1  -1    5.26    0.32
  -1  -1   1    5.42    0.33
  -1  -1   1    4.95    0.32
  -1  -1   1    5.24    0.32
   1  -1  -1    5.29    0.32
  -1  -1   1    4.99    0.31
  -1   1   1    5.25    0.34
   1   1  -1    5.18    0.33
  -1   1   1    4.63    0.32
   1   1  -1    5.21    0.33
   1   1  -1    5.32    0.31
  -1   1   1    5.12    0.32
  -1   1   1    5.22    0.32
  -1   1   1    4.98    0.30
   1   1  -1    5.48    0.32
  -1   1   1    5.40    0.31
  -1   1   1    5.15    0.33
   1   1  -1    4.64    0.32
   0  -1   1    3.55    0.20
   0  -1   1    3.07    0.21
   0  -1   1    3.21    0.21
   0  -1   1    3.28    0.20
   0  -1  -1    2.76    0.20
   0  -1  -1    3.34    0.20
   0  -1  -1    3.34    0.22
   0   1   1    3.43    0.19
   0   1  -1    3.13    0.20
   0   1  -1    3.22    0.21
   0   1  -1    3.28    0.20
   0   1   1    3.09    0.20
   0   1   1    2.94    0.19
   0   1  -1    2.91    0.21
   0   1   1    2.84    0.20
   0   1  -1    3.04    0.20
   1  -1   1    1.51    0.11
   1  -1   1    1.47    0.11
  -1  -1  -1    1.52    0.10
   1  -1   1    1.48    0.11
   1  -1   1    1.35    0.11
   1  -1   1    1.72    0.11
   1  -1   1    1.52    0.11
  -1  -1  -1    1.44    0.10
   1  -1   1    1.52    0.12
  -1  -1  -1    1.59    0.11
  -1   1  -1    1.59    0.11
  -1   1  -1    1.61    0.11
   1   1   1    1.66    0.10
  -1   1  -1    1.53    0.11
   1   1   1    1.53    0.10
   1   1   1    1.17    0.10
   1   1   1    1.47    0.10
  -1   1  -1    1.39    0.11
  -1   1  -1    1.58    0.12
  -1   1  -1    1.58    0.11
  -1   1  -1    1.51    0.11
  -2  -1  -1    0.50    0.05
   2  -1   1    0.38    0.06
   2  -1   1    0.43    0.06
  -2  -1  -1    0.55    0.05
   2  -1   1    0.57    0.07
  -2  -1  -1    0.62    0.07
   2  -1   1    0.63    0.07
  -2  -1  -1    0.58    0.05
   2  -1   1    0.72    0.07
   2  -1   1    0.47    0.06
   2   1   1    0.78    0.06
  -2   1  -1    0.46    0.06
  -2   1  -1    0.39    0.06
   2   1   1    0.44    0.06
  -2   1  -1    0.63    0.07
   2   1   1    0.71    0.06
  -2   1  -1    0.29    0.06
   2   1   1    0.57    0.06
  -2   1  -1    0.53    0.07
  -2   1  -1    0.67    0.07
   2   1   1    0.57    0.05
   3  -1   1  223.53   13.58
   3  -1   1  226.14   14.38
  -3  -1  -1  233.03   13.58
   3  -1   1  212.54   13.98
   3  -1   1  230.33   14.38
  -3  -1  -1  234.87   14.37
  -3  -1  -1  242.81   14.37
   3  -1   1  259.95   13.98
  -3  -1  -1  249.94   13.98
   3   1   1  209.94   13.58
  -3   1  -1  267.80   13.59
   3   1   1  264.10   14.24
   3   1   1  252.46   14.38
  -3   1  -1  229.84   14.38
  -3   1  -1  257.57   13.98
  -3   1  -1  278.64   13.98
   3   1   1  217.86   14.37
   3   1   1  269.92   13.98
  -3   1  -1  256.12   14.38
  -4  -1  -1   43.69    2.58
   4  -1   1   47.31    2.72
   4  -1   1   47.51    2.58
  -4  -1  -1   43.74    2.71
  -4  -1  -1   46.10    2.63
  -4  -1  -1   45.73    2.71
  -4   1  -1   38.26    2.64
  -4   1  -1   49.21    2.64
  -4   1  -1   42.10    2.58
   4   1   1   46.87    2.72
  -4   1  -1   46.92    2.73
  -4   1  -1   47.77    2.72
   4   1   1   48.10    2.69
   4   1   1   43.06    2.72
   5  -1   1    5.14    0.35
  -5  -1  -1    4.72    0.31
   5  -1   1    5.25    0.33
  -5  -1  -1    5.08    0.32
   5  -1   1    4.90    0.34
  -5  -1  -1    5.14    0.33
   5   1   1    5.01    0.33
   5   1   1    5.07    0.33
  -5   1  -1    4.75    0.33
   5   1   1    5.08    0.34
  -5   1  -1    4.69    0.33
  -5   1  -1    4.50    0.32
   5   1   1    4.99    0.34
  -6  -1  -1   90.62    5.23
  -6  -1  -1   86.87    5.08
   6  -1   1   95.13    4.98
  -6  -1  -1   95.60    5.08
  -6  -1  -1   85.35    4.97
   6  -1   1   80.48    5.25
   6  -1   1   87.74    5.25
  -6   1  -1   87.25    5.09
  -6   1  -1   87.72    5.24
  -6   1  -1   91.54    5.10
   6   1   1   87.16    4.97
   6   1   1   90.42    5.19
   6   1   1   77.91    5.24
   6   1   1   89.32    5.25
  -6   1  -1   86.34    4.97
  -7  -1  -1   26.24    1.57
  -7  -1  -1   25.31    1.57
  -7  -1  -1   30.20    1.58
   7  -1   1   26.10    1.65
  -7  -1  -1   25.42    1.62
   7  -1   1   27.75    1.66
  -7   1  -1   26.58    1.59
   7   1   1   28.38    1.65
  -7   1  -1   26.44    1.59
  -7   1  -1   26.62    1.64
   7   1   1   26.17    1.65
   7   1   1   25.87    1.62
  -7   1  -1   27.46    1.57
   8  -1   1    8.65    0.58
  -8  -1  -1    8.50    0.53
  -8  -1  -1    8.83    0.53
   8  -1   1    9.26    0.59
   8  -1   1    7.87    0.57
  -8  -1  -1    8.46    0.55
  -8  -1  -1    8.88    0.56
  -8   1  -1    8.02    0.54
  -8   1  -1    8.85    0.54
   8   1   1    8.61    0.58
  -8   1  -1    8.55    0.56
   8   1   1    8.46    0.57
   8   1   1    7.57    0.55
  -8   1  -1    8.06    0.56
  -9  -1  -1    9.15    0.56
  -9  -1  -1    9.04    0.60
  -9  -1  -1    9.40    0.59
   9  -1   1    8.11    0.60
   9  -1   1    8.50    0.63
  -9   1  -1    8.82    0.58
   9   1   1    9.09    0.60
  -9   1  -1    9.51    0.60
  -9   1  -1    9.04    0.58
   9   1   1    9.55    0.63
  -9   1  -1    9.92    0.61
   9   1   1    7.80    0.61
 -10  -1  -1   70.93    4.23
  10  -1   1   71.46    4.36
  10  -1   1   77.60    4.43
 -10  -1  -1   74.73    4.18
  10   1   1   69.52    4.35
  10   1   1   74.99    4.41
 -10   1  -1   75.50    4.18
 -10   1  -1   70.06    4.25
 -11  -1  -1    7.27    0.46
  11  -1   1    6.99    0.55
  11  -1   1    6.87    0.52
 -11  -1  -1    7.38    0.53
 -11   1  -1    7.38    0.49
 -11   1  -1    7.36    0.53
  11   1   1    7.49    0.55
  11   1   1    6.81    0.52
 -12  -1  -1    1.10    0.12
  12  -1   1    1.20    0.20
  12  -1   1    1.14    0.18
 -12  -1  -1    0.74    0.17
 -12   1  -1    1.07    0.19
 -12   1  -1    1.10    0.15
  12   1   1    1.39    0.19
  12   1   1    0.85    0.18
  13  -1   1    1.00    0.18
  13  -1   1    1.20    0.21
 -13  -1  -1    0.99    0.21
 -13  -1  -1    1.30    0.13
 -13   1  -1    1.07    0.20
 -13   1  -1    1.03    0.15
  13   1   1    1.06    0.20
  13   1   1    1.25    0.19
 -14  -1  -1    0.40    0.17
  14  -1   1    0.41    0.14
 -14  -1  -1    0.38    0.07
  14   1   1    0.31    0.14
 -14   1  -1    0.48    0.15
  14   1   1    0.16    0.15
 -14   1  -1    0.27    0.09
  15  -1   1    0.32    0.16
 -15   1  -1    0.36    0.10
  15   1   1    0.49    0.17
 -15   1  -1    0.31    0.18
  16   1   1    3.86    0.46
 -16   1  -1    4.19    0.51
 -16   1  -1    3.58    0.29
 -16  -2   1    0.34    0.09
  16   2  -1    0.34    0.17
 -16   2   1    0.35    0.13
 -15  -2   1    0.21    0.08
 -15   2   1    0.12    0.13
 -15   2   1    0.07    0.10
  15   2  -1    0.05    0.13
 -14  -2   1    0.07    0.12
 -14  -2   1    0.04    0.07
 -14   2   1   -0.03    0.11
  14   2  -1   -0.08    0.10
 -14   2   1   -0.01    0.10
  13  -2  -1    8.13    0.58
 -13  -2   1    7.64    0.52
 -13  -2   1    7.86    0.59
  13  -2  -1    7.69    0.61
  13   2  -1    8.20    0.59
 -13   2   1    8.07    0.58
 -13   2   1    7.36    0.55
  13   2  -1    8.22    0.61
 -12  -2   1    3.71    0.29
  12  -2  -1    3.76    0.34
  12  -2  -1    4.07    0.37
 -12  -2   1    3.62    0.35
 -12   2   1    4.34    0.35
  12   2  -1    4.00    0.37
 -12   2   1    3.75    0.32
  12   2  -1    3.87    0.34
  11  -2  -1    1.74    0.23
 -11  -2   1    2.25    0.25
 -11  -2   1    1.84    0.18
  11  -2  -1    1.99    0.22
 -11   2   1    1.54    0.20
 -11   2   1    1.31    0.20
  11   2  -1    1.71    0.21
  11   2  -1    1.77    0.24
 -11   2   1    1.75    0.20
  10  -2  -1    3.36    0.31
 -10  -2   1    3.10    0.30
 -10  -2   1    3.22    0.25
  10  -2  -1    2.83    0.28
 -10   2   1    3.57    0.30
  10   2  -1    3.75    0.31
 -10   2   1    3.45    0.29
  10   2  -1    3.41    0.29
 -10   2   1    3.42    0.29
   9  -2  -1    8.66    0.57
   9  -2  -1    7.49    0.54
  -9  -2   1    8.07    0.51
  -9  -2   1    7.74    0.54
   9   2  -1    7.50    0.55
  -9   2   1    8.35    0.54
   9   2  -1    8.01    0.54
  -9   2   1    8.07    0.56
  -9   2   1    7.79    0.54
   8  -2  -1    8.30    0.58
   8  -2  -1    8.91    0.60
  -8  -2   1    8.52    0.58
  -8  -2   1    9.47    0.59
  -8  -2   1    8.32    0.55
  -8   2   1    8.45    0.57
   8   2  -1    7.43    0.59
  -8   2   1    9.60    0.59
  -8   2   1    9.40    0.60
   8   2  -1    8.85    0.60
   8   2  -1    9.17    0.58
  -7  -2   1    8.82    0.59
  -7  -2   1    8.16    0.56
   7  -2  -1    9.83    0.61
  -7  -2   1    9.45    0.58
   7  -2  -1    9.03    0.57
   7  -2  -1    8.27    0.59
  -7  -2   1   10.16    0.58
  -7   2   1    8.63    0.58
   7   2  -1    9.52    0.61
  -7   2   1    8.25    0.59
  -7   2   1    9.61    0.57
   7   2  -1    8.66    0.59
  -6  -2   1    7.70    0.56
   6  -2  -1    9.69    0.60
  -6  -2   1    9.84    0.58
   6  -2  -1    7.54    0.55
  -6  -2   1    9.16    0.56
  -6  -2   1    9.15    0.57
   6  -2  -1    9.01    0.58
   6   2  -1    9.38    0.58
  -6   2   1    9.84    0.58
   6   2  -1    9.41    0.59
   6   2  -1    9.72    0.60
  -6   2   1    7.82    0.58
  -6   2   1    8.04    0.55
   5  -2  -1   35.36    2.25
   5  -2  -1   39.60    2.12
  -5  -2   1   39.07    2.21
  -5  -2   1   40.17    2.25
  -5  -2   1   32.28    2.12
   5  -2  -1   35.00    2.22
  -5  -2   1   34.80    2.17
  -5   2   1   38.44    2.19
   5   2  -1   37.92    2.22
   5   2  -1   36.09    2.25
  -5   2   1   39.22    2.12
  -5   2   1   35.53    2.25
  -5   2   1   39.73    2.26
  -4  -2   1   40.99    2.41
   4  -2  -1   39.41    2.37
  -4  -2   1   41.82    2.44
   4  -2  -1   41.74    2.44
   4  -2  -1   42.23    2.44
  -4  -2   1   40.11    2.31
   4  -2  -1   38.64    2.30
   4  -2  -1   41.63    2.43
  -4  -2   1   39.48    2.36
  -4   2   1   39.87    2.30
  -4   2   1   40.55    2.44
  -4   2   1   41.30    2.43
   4   2  -1   39.17    2.44
   4   2  -1   40.40    2.44
  -4   2   1   41.52    2.38
   4   2  -1   42.55    2.42
  -4   2   1   38.57    2.44
  -3  -2   1    0.01    0.04
   3  -2  -1    0.06    0.05
   3  -2  -1    0.01    0.03
  -3  -2   1    0.00    0.04
   3  -2  -1    0.11    0.05
  -3  -2   1   -0.01    0.04
   3  -2  -1    0.01    0.04
  -3  -2   1    0.02    0.04
   3  -2  -1    0.09    0.04
  -3   2   1    0.02    0.04
  -3   2   1   -0.02    0.04
   3   2  -1    0.12    0.05
  -3   2   1    0.01    0.03
  -3   2   1    0.04    0.05
  -3   2   1    0.03    0.04
   3   2  -1   -0.02    0.04
   3   2  -1    0.00    0.04
  -2  -2   1    2.23    0.17
   2  -2  -1    2.12    0.17
  -2  -2   1    2.12    0.16
   2  -2  -1    2.14    0.16
   2  -2  -1    1.84    0.15
  -2  -2   1    1.94    0.16
   2  -2  -1    2.17    0.15
   2  -2  -1    2.16    0.15
   2  -2  -1    2.09    0.16
  -2  -2   1    2.01    0.16
  -2   2   1    2.06    0.16
  -2   2   1    2.08    0.15
  -2   2   1    1.83    0.16
  -2   2   1    2.71    0.18
   2   2  -1    2.13    0.16
   2   2  -1    2.08    0.17
  -2   2   1    2.12    0.16
  -1  -2   1  106.59    5.88
   1  -2  -1  109.90    5.72
  -1  -2   1   94.21    5.72
   1  -2  -1   97.42    5.88
   1  -2  -1  102.02    5.55
  -1  -2   1  107.87    5.83
  -1  -2   1   91.04    5.88
   1  -2  -1  111.80    5.84
   1  -2  -1  110.17    6.32
   1  -2  -1   88.37    5.88
  -1  -2   1   91.33    5.72
   1  -2  -1   90.27    5.82
  -1   2   1  100.76    5.84
   1   2  -1   83.09    5.72
  -1   2   1  103.39    5.83
  -1   2   1  100.36    5.88
  -1   2   1  101.34    5.88
  -1   2   1  109.32    5.72
   1   2  -1   83.10    5.83
   1   2  -1   93.59    5.72
   1   2  -1  105.83    5.89
   0  -2   1   13.90    0.91
   0  -2   1   13.45    0.90
   0  -2   1   16.22    0.88
   0  -2  -1   16.01    0.89
   0  -2  -1   15.62    0.87
   0  -2   1   14.22    0.88
   0  -2  -1   15.70    0.90
   0  -2  -1   16.03    0.97
   0   2   1   13.48    0.90
   0   2   1   12.65    0.87
   0   2   1   14.65    0.89
   0   2  -1   14.63    0.91
   0   2  -1   14.88    0.90
   0   2   1   15.28    0.90
   0   2   1   14.80    0.91
   0   2  -1   15.76    0.88
   0   2  -1   15.26    0.91
   0   2  -1   14.04    0.88
   1  -2   1   53.93    3.19
  -1  -2  -1   49.57    3.33
   1  -2   1   58.23    3.29
   1  -2   1   59.84    3.35
   1  -2   1   56.67    3.38
   1  -2   1   58.29    3.62
  -1  -2  -1   58.56    3.37
   1  -2   1   59.12    3.29
   1  -2   1   59.76    3.38
  -1  -2  -1   57.47    3.37
  -1  -2  -1   55.63    3.27
  -1   2  -1   55.02    3.35
   1   2   1   48.87    3.34
   1   2   1   57.48    3.37
  -1   2  -1   62.46    3.29
  -1   2  -1   57.38    3.29
  -1   2  -1   54.34    3.38
   1   2   1   56.86    3.38
   1   2   1   58.13    3.28
  -1   2  -1   56.10    3.38
   2  -2   1    2.13    0.16
   2  -2   1    2.15    0.15
  -2  -2  -1    1.95    0.15
  -2  -2  -1    2.14    0.15
  -2  -2  -1    2.21    0.13
   2  -2   1    2.02    0.15
  -2  -2  -1    2.01    0.15
  -2  -2  -1    1.93    0.14
   2  -2   1    2.20    0.17
   2  -2   1    2.11    0.16
   2  -2   1    1.89    0.16
   2   2   1    2.06    0.15
  -2   2  -1    2.07    0.17
  -2   2  -1    2.15    0.16
  -2   2  -1    1.90    0.15
   2   2   1    2.00    0.15
   2   2   1    1.72    0.15
  -2   2  -1    2.00    0.16
  -2   2  -1    1.91    0.14
  -2   2  -1    2.17    0.16
  -2   2  -1    2.01    0.15
  -3  -2  -1   13.01    0.75
   3  -2   1   12.89    0.78
   3  -2   1   13.67    0.80
   3  -2   1   13.47    0.80
  -3  -2  -1   14.11    0.76
  -3  -2  -1   13.49    0.78
   3  -2   1   13.82    0.76
   3  -2   1   10.57    0.78
   3   2   1   12.55    0.78
  -3   2  -1   10.91    0.79
  -3   2  -1   13.01    0.80
  -3   2  -1   12.34    0.77
   3   2   1   10.80    0.79
  -3   2  -1   12.46    0.76
  -3   2  -1   13.63    0.78
  -3   2  -1   13.34    0.79
  -3   2  -1   13.50    0.84
   3   2   1   12.45    0.79
  -4  -2  -1   18.73    1.21
   4  -2   1   22.55    1.29
   4  -2   1   20.69    1.26
   4  -2   1   21.26    1.24
   4  -2   1   20.05    1.21
  -4  -2  -1   20.37    1.21
   4  -2   1   20.52    1.27
  -4   2  -1   20.94    1.24
  -4   2  -1   20.80    1.27
   4   2   1   22.25    1.27
  -4   2  -1   21.05    1.36
   4   2   1   21.16    1.25
  -4   2  -1   20.38    1.21
   4   2   1   20.46    1.27
   5  -2   1   19.65    1.15
  -5  -2  -1   17.60    1.08
  -5  -2  -1   15.98    1.12
   5  -2   1   18.70    1.14
  -5  -2  -1   19.83    1.09
   5  -2   1   19.74    1.09
   5   2   1   20.14    1.14
  -5   2  -1   16.38    1.21
   5   2   1   19.65    1.12
  -5   2  -1   17.26    1.08
  -5   2  -1   19.69    1.11
  -5   2  -1   18.25    1.14
   5   2   1   17.33    1.13
  -6  -2  -1   23.14    1.29
   6  -2   1   22.15    1.28
  -6  -2  -1   21.29    1.28
   6  -2   1   20.67    1.35
   6  -2   1   21.57    1.36
  -6  -2  -1   21.45    1.32
   6   2   1   22.95    1.28
   6   2   1   21.67    1.34
   6   2   1   22.12    1.33
  -6   2  -1   20.16    1.34
  -6   2  -1   20.76    1.31
   6   2   1   23.18    1.35
  -6   2  -1   22.48    1.29
  -7  -2  -1    4.06    0.31
   7  -2   1    4.18    0.32
  -7  -2  -1    3.77    0.27
  -7  -2  -1    4.22    0.28
  -7   2  -1    3.69    0.30
   7   2   1    3.94    0.31
   7   2   1    4.27    0.30
   7   2   1    4.72    0.32
  -7   2  -1    4.16    0.31
  -7   2  -1    4.13    0.31
  -8  -2  -1    0.28    0.07
  -8  -2  -1    0.36    0.10
  -8  -2  -1    0.33    0.06
   8  -2   1    0.20    0.09
  -8   2  -1    0.20    0.07
   8   2   1    0.22    0.09
  -8   2  -1    0.28    0.09
  -8   2  -1    0.25    0.08
   8   2   1    0.43    0.10
   8   2   1    0.26    0.08
   9  -2   1   10.31    0.72
  -9  -2  -1   10.75    0.66
  -9  -2  -1   10.70    0.65
  -9  -2  -1   11.08    0.71
  -9  -2  -1   11.84    0.70
   9  -2   1   10.77    0.74
   9   2   1   10.31    0.72
  -9   2  -1   10.04    0.71
   9   2   1   11.06    0.73
   9   2   1   10.59    0.71
  -9   2  -1   11.38    0.70
  -9   2  -1   10.46    0.69
  10  -2   1    3.66    0.33
 -10  -2  -1    3.90    0.27
  10  -2   1    3.70    0.35
 -10  -2  -1    4.01    0.34
  10   2   1    4.04    0.34
 -10   2  -1    3.51    0.31
 -10   2  -1    4.11    0.33
  10   2   1    4.16    0.32
 -11  -2  -1    4.03    0.41
  11  -2   1    5.82    0.43
 -11  -2  -1    5.40    0.34
  11  -2   1    5.38    0.45
 -11   2  -1    5.24    0.39
  11   2   1    5.01    0.41
  11   2   1    5.31    0.44
 -11   2  -1    5.80    0.46
 -11   2  -1    5.19    0.42
  12  -2   1    0.72    0.17
 -12  -2  -1    0.85    0.09
  12  -2   1    0.74    0.16
 -12  -2  -1    0.97    0.19
 -12   2  -1    0.75    0.13
  12   2   1    0.77    0.17
  12   2   1    0.83    0.16
 -12   2  -1    0.99    0.19
 -12   2  -1    0.88    0.17
  13  -2   1    0.03    0.11
 -13  -2  -1    0.13    0.12
  13  -2   1    0.09    0.10
  13   2   1    0.08    0.11
 -13   2  -1    0.11    0.13
  13   2   1    0.04    0.09
 -13   2  -1    0.09    0.12
 -13   2  -1    0.14    0.09
  14  -2   1   -0.07    0.11
 -14  -2  -1   -0.03    0.13
  14   2   1    0.06    0.11
 -14   2  -1   -0.04    0.13
 -14   2  -1    0.15    0.09
 -14   2  -1    0.01    0.13
  15   2   1   -0.06    0.12
 -15   2  -1   -0.03    0.08
 -15   2  -1    0.25    0.14
  15   3  -1    1.64    0.27
 -15   3   1    1.79    0.24
 -14  -3   1    0.42    0.09
 -14  -3   1    0.55    0.20
 -14   3   1    0.33    0.15
 -14   3   1    0.39    0.14
  14   3  -1    0.73    0.19
 -14   3   1    0.53    0.16
  13  -3  -1   -0.04    0.08
 -13  -3   1    0.05    0.07
 -13  -3   1   -0.14    0.09
 -13   3   1    0.14    0.12
  13   3  -1    0.07    0.10
 -13   3   1   -0.04    0.09
  13   3  -1    0.08    0.10
 -12  -3   1    0.26    0.08
  12  -3  -1    0.28    0.12
  12  -3  -1    0.45    0.13
 -12  -3   1    0.33    0.15
 -12   3   1    0.24    0.11
  12   3  -1    0.16    0.11
 -12   3   1    0.26    0.12
  12   3  -1    0.45    0.12
  11  -3  -1    3.97    0.36
  11  -3  -1    3.86    0.38
 -11  -3   1    4.39    0.33
 -11  -3   1    4.71    0.39
 -11   3   1    4.68    0.37
  11   3  -1    4.64    0.39
 -11   3   1    5.35    0.39
  11   3  -1    4.66    0.38
 -10  -3   1   36.31    1.94
  10  -3  -1   31.50    1.98
  10  -3  -1   30.00    2.02
 -10  -3   1   32.25    1.92
 -10   3   1   29.61    1.95
  10   3  -1   33.35    2.02
  10   3  -1   32.48    1.99
 -10   3   1   33.71    2.01
 -10   3   1   32.25    1.91
   9  -3  -1    6.64    0.51
  -9  -3   1    7.19    0.50
   9  -3  -1    7.29    0.50
  -9  -3   1    6.71    0.46
  -9   3   1    7.54    0.51
  -9   3   1    7.57    0.50
   9   3  -1    5.72    0.49
  -9   3   1    6.83    0.49
   9   3  -1    7.91    0.53
  -8  -3   1   -0.02    0.05
  -8  -3   1    0.02    0.05
  -8  -3   1    0.01    0.05
   8  -3  -1   -0.07    0.05
  -8  -3   1    0.17    0.09
   8  -3  -1    0.09    0.07
  -8   3   1    0.18    0.08
   8   3  -1   -0.06    0.07
   8   3  -1    0.07    0.07
   8   3  -1   -0.08    0.06
  -8   3   1    0.04    0.06
  -8   3   1    0.01    0.07
  -7  -3   1    1.32    0.15
   7  -3  -1    1.43    0.18
  -7  -3   1    1.58    0.14
  -7  -3   1    1.36    0.17
   7  -3  -1    1.80    0.17
   7   3  -1    1.70    0.19
   7   3  -1    1.61    0.17
  -7   3   1    1.47    0.17
   7   3  -1    1.60    0.18
  -7   3   1    1.72    0.18
  -7   3   1    1.29    0.16
  -6  -3   1   44.49    2.55
   6  -3  -1   42.76    2.58
  -6  -3   1   43.92    2.51
  -6  -3   1   40.05    2.59
   6  -3  -1   44.29    2.61
   6  -3  -1   43.74    2.45
   6   3  -1   38.14    2.60
  -6   3   1   43.51    2.45
   6   3  -1   42.22    2.60
   6   3  -1   45.35    2.57
  -6   3   1   42.92    2.53
  -6   3   1   42.81    2.60
  -5  -3   1   23.44    1.38
   5  -3  -1   22.88    1.41
   5  -3  -1   23.31    1.33
  -5  -3   1   22.47    1.35
  -5   3   1   22.54    1.41
   5   3  -1   23.70    1.41
  -5   3   1   22.81    1.37
  -5   3   1   23.13    1.40
   5   3  -1   21.69    1.40
  -5   3   1   22.72    1.32
   5   3  -1   21.63    1.39
   4  -3  -1    0.22    0.07
  -4  -3   1    0.23    0.06
  -4  -3   1    0.17    0.06
  -4  -3   1    0.32    0.06
   4  -3  -1    0.27    0.06
  -4   3   1    0.30    0.03
  -4   3   1    0.31    0.07
   4   3  -1    0.20    0.07
   4   3  -1    0.29    0.07
  -4   3   1    0.30    0.07
   4   3  -1    0.28    0.06
  -4   3   1    0.26    0.07
  -4   3   1    0.29    0.06
   4   3  -1    0.21    0.07
  -4   3   1    0.12    0.06
   3  -3  -1    0.57    0.08
  -3  -3   1    0.44    0.08
   3  -3  -1    0.50    0.07
  -3  -3   1    0.46    0.09
  -3  -3   1    0.46    0.07
   3  -3  -1    0.39    0.07
   3  -3  -1    0.44    0.07
  -3   3   1    0.45    0.08
  -3   3   1    0.30    0.07
  -3   3   1    0.40    0.07
   3   3  -1    0.47    0.08
   3   3  -1    0.42    0.08
  -3   3   1    0.40    0.07
   3   3  -1    0.38    0.09
  -3   3   1    0.42    0.08
   3   3  -1    0.36    0.07
  -2  -3   1   45.96    2.64
   2  -3  -1   46.28    2.63
  -2  -3   1   46.00    2.61
   2  -3  -1   45.79    2.48
   2  -3  -1   48.84    2.60
   2  -3  -1   37.56    2.55
  -2  -3   1   43.80    2.56
   2  -3  -1   46.42    2.63
  -2   3   1   37.38    2.62
   2   3  -1   40.54    2.64
   2   3  -1   44.38    2.64
  -2   3   1   44.71    2.57
   2   3  -1   39.82    2.61
  -2   3   1   46.57    2.64
  -2   3   1   43.49    2.64
   2   3  -1   43.99    2.56
   1  -3  -1   64.97    3.79
   1  -3  -1   60.60    3.75
  -1  -3   1   65.67    3.76
   1  -3  -1   64.84    3.58
   1  -3  -1   68.95    4.07
   1  -3  -1   62.87    3.68
   1  -3  -1   63.73    3.69
  -1  -3   1   63.93    3.69
  -1  -3   1   67.74    3.81
  -1   3   1   63.46    3.76
   1   3  -1   64.29    3.80
  -1   3   1   59.02    3.80
  -1   3   1   63.77    3.78
   1   3  -1   65.65    3.70
   1   3  -1   60.67    3.80
   1   3  -1   53.12    3.76
  -1   3   1   67.59    3.80
   0  -3   1    1.36    0.15
   0  -3  -1    1.72    0.14
   0  -3  -1    2.03    0.14
   0  -3   1    1.74    0.15
   0  -3   1    1.80    0.15
   0  -3   1    1.79    0.15
   0  -3  -1    1.74    0.14
   0   3   1    1.84    0.15
   0   3   1    1.72    0.15
   0   3   1    1.77    0.17
   0   3   1    1.85    0.16
   0   3  -1    1.62    0.16
   0   3  -1    1.90    0.16
   0   3   1    1.82    0.15
   0   3  -1    1.74    0.15
   0   3  -1    1.62    0.16
  -1  -3  -1   10.06    0.61
  -1  -3  -1    9.59    0.62
   1  -3   1   10.07    0.64
   1  -3   1    9.43    0.61
   1  -3   1   10.37    0.60
  -1  -3  -1   10.06    0.60
   1  -3   1   10.66    0.63
   1  -3   1   10.86    0.63
   1  -3   1    9.95    0.64
  -1   3  -1   10.38    0.64
  -1   3  -1    9.59    0.62
  -1   3  -1    9.50    0.63
   1   3   1    9.32    0.62
  -1   3  -1   10.36    0.64
   1   3   1    9.19    0.63
   1   3   1   10.39    0.61
   1   3   1    9.66    0.63
   2  -3   1   56.36    3.45
   2  -3   1   55.64    3.41
  -2  -3  -1   59.77    3.39
   2  -3   1   60.88    3.42
  -2  -3  -1   57.46    3.33
   2  -3   1   57.97    3.26
   2  -3   1   58.32    3.36
  -2  -3  -1   52.75    3.43
  -2   3  -1   59.91    3.46
   2   3   1   57.81    3.41
  -2   3  -1   58.64    3.45
   2   3   1   60.08    3.45
  -2   3  -1   51.07    3.35
   2   3   1   58.26    3.45
   2   3   1   57.51    3.35
  -2   3  -1   59.31    3.42
  -3  -3  -1    0.47    0.07
  -3  -3  -1    0.34    0.07
   3  -3   1    0.44    0.08
  -3  -3  -1    0.47    0.05
   3  -3   1    0.43    0.08
   3  -3   1    0.37    0.08
   3  -3   1    0.42    0.08
  -3  -3  -1    0.38    0.05
  -3   3  -1    0.39    0.07
   3   3   1    0.27    0.08
  -3   3  -1    0.43    0.08
   3   3   1    0.45    0.07
  -3   3  -1    0.41    0.08
   3   3   1    0.29    0.07
  -3   3  -1    0.46    0.08
  -4  -3  -1    0.04    0.03
  -4  -3  -1    0.02    0.03
   4  -3   1   -0.02    0.04
  -4  -3  -1    0.01    0.04
   4  -3   1    0.05    0.04
   4  -3   1   -0.01    0.04
  -4   3  -1    0.00    0.04
  -4   3  -1    0.05    0.05
  -4   3  -1    0.04    0.02
   4   3   1    0.02    0.04
  -4   3  -1   -0.01    0.04
   4   3   1    0.04    0.05
  -4   3  -1    0.02    0.05
   4   3   1   -0.01    0.03
   5  -3   1    2.78    0.21
  -5  -3  -1    2.22    0.21
   5  -3   1    2.70    0.23
  -5  -3  -1    2.73    0.20
  -5  -3  -1    2.62    0.18
  -5   3  -1    2.77    0.20
   5   3   1    2.54    0.21
  -5   3  -1    2.22    0.21
   5   3   1    2.75    0.22
  -5   3  -1    2.70    0.22
   5   3   1    2.67    0.22
  -5   3  -1    2.77    0.22
  -6  -3  -1    8.70    0.57
   6  -3   1    8.85    0.60
  -6  -3  -1    9.29    0.56
  -6  -3  -1    8.86    0.54
  -6   3  -1    8.07    0.60
  -6   3  -1    9.35    0.57
   6   3   1    8.98    0.60
  -6   3  -1    8.74    0.58
  -6   3  -1    8.40    0.59
   6   3   1    9.26    0.59
   6   3   1    9.03    0.58
  -7  -3  -1   17.98    1.06
  -7  -3  -1   16.30    1.04
   7  -3   1   18.64    1.11
  -7  -3  -1   17.67    1.01
  -7   3  -1   17.38    1.04
  -7   3  -1   17.92    1.09
   7   3   1   17.55    1.09
  -7   3  -1   14.23    1.05
   7   3   1   17.43    1.10
  -7   3  -1   17.58    1.15
   7   3   1   15.71    1.07
   8  -3   1    2.32    0.24
  -8  -3  -1    2.41    0.16
  -8  -3  -1    2.16    0.16
  -8  -3  -1    2.14    0.24
  -8  -3  -1    2.25    0.19
   8   3   1    2.35    0.24
  -8   3  -1    1.69    0.21
   8   3   1    2.53    0.23
  -8   3  -1    2.35    0.22
  -8   3  -1    2.22    0.21
   8   3   1    2.01    0.21
  -8   3  -1    2.13    0.21
  -9  -3  -1    1.71    0.21
   9  -3   1    1.27    0.20
  -9  -3  -1    1.34    0.11
  -9  -3  -1    1.56    0.12
   9  -3   1    1.27    0.19
   9   3   1    1.35    0.17
  -9   3  -1    1.30    0.18
  -9   3  -1    1.41    0.19
  -9   3  -1    1.75    0.20
   9   3   1    0.98    0.18
  -9   3  -1    1.28    0.18
 -10  -3  -1    2.70    0.30
 -10  -3  -1    3.00    0.19
 -10  -3  -1    3.08    0.19
  10  -3   1    3.03    0.29
  10  -3   1    3.31    0.31
 -10   3  -1    2.50    0.26
  10   3   1    3.00    0.27
  10   3   1    2.26    0.28
 -10   3  -1    3.09    0.28
 -10   3  -1    2.99    0.28
  11  -3   1    0.13    0.11
 -11  -3  -1    0.21    0.12
  11  -3   1    0.23    0.11
 -11   3  -1    0.19    0.11
 -11   3  -1    0.14    0.09
  11   3   1    0.41    0.12
 -11   3  -1    0.26    0.11
  11   3   1    0.20    0.10
  12  -3   1    0.49    0.14
  12  -3   1    0.65    0.16
 -12  -3  -1    0.48    0.15
 -12   3  -1    0.80    0.17
 -12   3  -1    0.54    0.15
  12   3   1    0.27    0.12
 -12   3  -1    0.49    0.13
  12   3   1    0.80    0.15
 -13  -3  -1    0.15    0.13
  13  -3   1   -0.01    0.10
  13   3   1    0.10    0.11
 -13   3  -1    0.00    0.10
 -13   3  -1   -0.02    0.08
 -13   3  -1    0.04    0.12
  13   3   1    0.00    0.10
 -14   3  -1    2.76    0.35
 -14   3  -1    3.24    0.29
  14   3   1    3.29    0.38
 -14   3  -1    2.80    0.34
  15   3   1    0.81    0.22
 -15   3  -1    0.59    0.14
 -14   4   1    0.67    0.17
  14   4  -1    0.78    0.20
 -14   4   1    0.38    0.16
 -13  -4   1    1.31    0.24
 -13  -4   1    1.35    0.14
 -13   4   1    1.57    0.24
  13   4  -1    1.33    0.22
 -13   4   1    1.54    0.22
 -12  -4   1   -0.05    0.10
  12  -4  -1   -0.02    0.09
 -12  -4   1    0.08    0.06
 -12   4   1   -0.01    0.09
  12   4  -1   -0.08    0.09
 -12   4   1    0.04    0.10
  12   4  -1   -0.05    0.10
  11  -4  -1    2.16    0.25
 -11  -4   1    2.09    0.29
 -11  -4   1    2.65    0.21
  11   4  -1    2.25    0.26
  11   4  -1    2.59    0.30
 -11   4   1    2.39    0.27
 -11   4   1    2.62    0.29
 -10  -4   1    2.08    0.25
  10  -4  -1    1.82    0.27
  10  -4  -1    1.59    0.21
 -10  -4   1    1.74    0.18
 -10   4   1    2.14    0.23
 -10   4   1    1.98    0.20
  10   4  -1    2.35    0.27
 -10   4   1    1.78    0.23
 -10   4   1    1.59    0.22
  10   4  -1    1.67    0.22
  -9  -4   1    7.89    0.53
  -9  -4   1    8.52    0.58
   9  -4  -1    7.66    0.59
   9  -4  -1    8.24    0.58
  -9   4   1    7.79    0.55
  -9   4   1    8.09    0.58
   9   4  -1    9.18    0.61
  -9   4   1    8.68    0.60
   9   4  -1    8.25    0.58
  -9   4   1    7.81    0.57
   8  -4  -1    0.30    0.10
  -8  -4   1    0.12    0.10
   8  -4  -1    0.17    0.09
  -8  -4   1    0.16    0.09
  -8  -4   1    0.30    0.07
  -8   4   1    0.19    0.10
  -8   4   1    0.33    0.11
   8   4  -1    0.08    0.10
  -8   4   1    0.27    0.11
   8   4  -1    0.21    0.09
  -8   4   1    0.16    0.06
  -7  -4   1   52.75    2.92
   7  -4  -1   48.89    2.90
  -7  -4   1   48.45    2.79
   7  -4  -1   52.17    2.94
  -7  -4   1   46.07    2.82
  -7  -4   1   52.36    2.87
   7   4  -1   47.90    2.85
   7   4  -1   46.81    2.90
   7   4  -1   42.85    2.93
  -7   4   1   46.36    3.09
  -7   4   1   50.36    2.94
  -7   4   1   47.15    2.77
  -7   4   1   43.99    2.85
  -6  -4   1    2.38    0.18
  -6  -4   1    1.41    0.18
   6  -4  -1    2.51    0.22
  -6  -4   1    1.72    0.18
  -6  -4   1    1.65    0.20
  -6   4   1    2.23    0.20
  -6   4   1    2.22    0.22
   6   4  -1    2.23    0.23
   6   4  -1    1.64    0.20
  -6   4   1    2.36    0.22
  -6   4   1    1.42    0.20
   6   4  -1    2.12    0.20
   6   4  -1    1.95    0.22
  -5  -4   1   25.79    1.50
   5  -4  -1   25.17    1.58
  -5  -4   1   24.29    1.51
  -5  -4   1   27.30    1.54
   5  -4  -1   24.92    1.48
   5  -4  -1   25.14    1.54
  -5   4   1   25.62    1.58
  -5   4   1   25.52    1.48
   5   4  -1   23.38    1.53
   5   4  -1   25.17    1.58
  -5   4   1   26.76    1.58
   5   4  -1   24.11    1.55
  -5   4   1   25.62    1.54
   5   4  -1   27.41    1.59
   4  -4  -1    9.72    0.59
   4  -4  -1   10.25    0.62
  -4  -4   1    9.11    0.60
  -4  -4   1    9.23    0.63
  -4  -4   1    9.37    0.61
   4  -4  -1   10.05    0.64
   4   4  -1    9.51    0.64
   4   4  -1    9.28    0.63
   4   4  -1    9.54    0.62
   4   4  -1   10.41    0.65
  -4   4   1    9.28    0.64
  -4   4   1    9.65    0.64
  -4   4   1    9.50    0.63
  -3  -4   1   19.58    1.14
   3  -4  -1   17.29    1.12
   3  -4  -1   18.75    1.09
  -3  -4   1   17.32    1.12
   3  -4  -1   19.51    1.17
  -3  -4   1   17.69    1.16
   3  -4  -1   21.61    1.15
  -3   4   1   19.48    1.14
   3   4  -1   17.76    1.17
  -3   4   1   18.57    1.18
  -3   4   1   18.57    1.17
   3   4  -1   17.05    1.15
  -3   4   1   18.67    1.17
   3   4  -1   19.38    1.17
   3   4  -1   19.00    1.14
  -2  -4   1    3.25    0.25
   2  -4  -1    3.38    0.23
   2  -4  -1    3.22    0.25
  -2  -4   1    3.76    0.25
  -2  -4   1    2.97    0.25
   2  -4  -1    3.04    0.23
   2  -4  -1    3.20    0.24
  -2   4   1    3.34    0.26
  -2   4   1    3.69    0.27
  -2   4   1    3.01    0.25
   2   4  -1    3.54    0.26
   2   4  -1    3.42    0.27
  -2   4   1    3.06    0.27
   2   4  -1    3.51    0.26
  -1  -4   1    8.14    0.49
  -1  -4   1    8.03    0.49
   1  -4  -1    7.18    0.47
   1  -4  -1    7.53    0.47
  -1  -4   1    7.94    0.51
  -1  -4   1    7.02    0.48
   1  -4  -1    8.09    0.48
   1  -4  -1    7.29    0.48
   1   4  -1    6.81    0.51
  -1   4   1    7.36    0.49
   1   4  -1    7.27    0.49
  -1   4   1    7.35    0.51
  -1   4   1    7.94    0.51
   1   4  -1    7.90    0.51
   1   4  -1    7.40    0.51
   1   4  -1    7.33    0.50
   0  -4  -1   23.39    1.53
   0  -4   1   26.63    1.60
   0  -4   1   27.38    1.57
   0  -4  -1   26.68    1.69
   0  -4   1   25.27    1.54
   0  -4  -1   25.45    1.55
   0  -4  -1   24.69    1.58
   0   4   1   27.05    1.58
   0   4  -1   26.31    1.60
   0   4   1   25.25    1.59
   0   4  -1   21.82    1.59
   0   4   1   26.45    1.60
   0   4  -1   29.09    1.56
   0   4   1   27.09    1.60
   0   4   1   27.09    1.55
   0   4  -1   26.30    1.58
  -1  -4  -1    7.06    0.45
   1  -4   1    6.65    0.43
   1  -4   1    6.49    0.44
  -1  -4  -1    7.23    0.43
  -1  -4  -1    7.23    0.43
   1  -4   1    6.65    0.44
   1  -4   1    6.91    0.47
   1  -4   1    6.79    0.45
  -1   4  -1    6.82    0.46
   1   4   1    6.53    0.46
   1   4   1    7.06    0.45
  -1   4  -1    6.00    0.45
   1   4   1    6.70    0.47
  -1   4  -1    6.47    0.45
   1   4   1    6.69    0.45
   1   4   1    6.19    0.46
   2  -4   1    1.37    0.14
  -2  -4  -1    1.22    0.11
   2  -4   1    1.42    0.14
   2  -4   1    1.36    0.15
  -2  -4  -1    1.29    0.13
   2  -4   1    1.34    0.15
  -2  -4  -1    1.21    0.10
  -2   4  -1    1.35    0.15
   2   4   1    1.05    0.13
  -2   4  -1    1.45    0.16
   2   4   1    0.93    0.13
  -2   4  -1    1.05    0.13
   2   4   1    1.03    0.14
   2   4   1    1.06    0.13
   3  -4   1    3.01    0.27
  -3  -4  -1    4.15    0.28
   3  -4   1    3.91    0.29
   3  -4   1    3.73    0.30
   3  -4   1    3.61    0.29
  -3  -4  -1    4.01    0.26
  -3  -4  -1    4.09    0.25
   3   4   1    4.19    0.30
  -3   4  -1    4.48    0.31
   3   4   1    3.79    0.28
  -3   4  -1    4.02    0.30
   3   4   1    3.70    0.30
  -3   4  -1    3.35    0.29
   3   4   1    4.12    0.29
  -4  -4  -1    6.45    0.44
   4  -4   1    6.35    0.46
  -4  -4  -1    6.88    0.45
   4  -4   1    7.20    0.48
  -4  -4  -1    6.80    0.42
   4   4   1    6.82    0.48
   4   4   1    6.69    0.46
   4   4   1    6.88    0.45
   4   4   1    6.59    0.47
  -4   4  -1    6.42    0.46
  -4   4  -1    7.25    0.47
  -4   4  -1    6.83    0.48
  -5  -4  -1   37.47    2.03
  -5  -4  -1   35.39    2.10
  -5  -4  -1   34.35    2.03
   5  -4   1   33.79    2.15
   5   4   1   32.50    2.11
   5   4   1   36.83    2.15
  -5   4  -1   33.60    2.08
   5   4   1   36.93    2.14
  -5   4  -1   32.24    2.14
  -5   4  -1   37.15    2.13
  -5   4  -1   34.01    2.02
   6  -4   1   23.40    1.46
  -6  -4  -1   23.28    1.35
  -6  -4  -1   19.31    1.37
  -6   4  -1   22.63    1.49
   6   4   1   20.68    1.44
  -6   4  -1   25.16    1.46
  -6   4  -1   24.32    1.38
   6   4   1   25.10    1.45
  -6   4  -1   23.40    1.41
   6   4   1   23.84    1.43
   7  -4   1   30.24    1.83
  -7  -4  -1   29.43    1.70
  -7  -4  -1   29.10    1.73
  -7   4  -1   29.46    1.77
  -7   4  -1   30.14    1.82
  -7   4  -1   29.76    1.73
   7   4   1   29.29    1.82
   7   4   1   27.44    1.79
  -7   4  -1   28.74    1.90
   8  -4   1   13.74    0.87
  -8  -4  -1   13.16    0.82
  -8   4  -1   12.62    0.83
   8   4   1   10.35    0.82
   8   4   1   12.75    0.85
  -8   4  -1   13.42    0.85
  -8   4  -1   12.32    0.81
  -8   4  -1   13.13    0.86
   9  -4   1    1.82    0.24
  -9  -4  -1    2.00    0.24
   9   4   1    1.87    0.23
  -9   4  -1    1.73    0.21
  -9   4  -1    1.93    0.23
  -9   4  -1    1.74    0.18
   9   4   1    1.92    0.23
  10  -4   1    0.02    0.10
  10  -4   1   -0.14    0.08
 -10  -4  -1    0.13    0.10
 -10   4  -1    0.20    0.10
  10   4   1    0.05    0.08
 -10   4  -1    0.04    0.09
  10   4   1    0.03    0.09
 -11  -4  -1    0.93    0.19
  11  -4   1    0.90    0.17
  11  -4   1    0.94    0.19
  11   4   1    1.00    0.19
 -11   4  -1    0.92    0.17
  11   4   1    0.92    0.17
 -11   4  -1    1.03    0.18
 -12  -4  -1    0.03    0.13
  12   4   1    0.08    0.11
 -12   4  -1    0.06    0.10
  12   4   1    0.21    0.11
 -12   4  -1    0.18    0.13
 -13  -4  -1    7.12    0.57
 -13   4  -1    6.82    0.55
 -13   4  -1    7.32    0.53
  13   4   1    7.07    0.58
  14   4   1    1.52    0.26
 -14   4  -1    1.18    0.20
  13   5  -1    1.40    0.25
  13   5  -1    1.56    0.26
 -13   5   1    1.38    0.24
 -13   5   1    2.15    0.28
 -12  -5   1   -0.06    0.11
  12   5  -1    0.37    0.15
 -12   5   1    0.11    0.11
  12   5  -1    0.16    0.13
 -12   5   1    0.39    0.15
  11  -5  -1    0.66    0.14
 -11  -5   1    0.81    0.10
 -11  -5   1    0.62    0.16
  11   5  -1    0.82    0.17
  11   5  -1    0.53    0.15
  11   5  -1    0.63    0.18
 -11   5   1    0.77    0.17
 -11   5   1    1.02    0.19
  10  -5  -1    0.08    0.10
 -10  -5   1    0.05    0.06
 -10  -5   1    0.12    0.12
  10   5  -1    0.14    0.10
 -10   5   1    0.14    0.11
  10   5  -1    0.06    0.10
  10   5  -1    0.10    0.12
 -10   5   1    0.28    0.11
  -9  -5   1    0.13    0.10
   9  -5  -1    0.22    0.10
  -9  -5   1    0.07    0.06
  -9   5   1    0.14    0.09
  -9   5   1    0.02    0.09
  -9   5   1    0.00    0.10
   9   5  -1    0.09    0.10
   9   5  -1   -0.01    0.09
   9   5  -1    0.29    0.12
  -8  -5   1    0.93    0.12
   8  -5  -1    0.71    0.13
  -8  -5   1    0.80    0.17
  -8   5   1    0.85    0.17
   8   5  -1    1.05    0.18
  -8   5   1    0.62    0.15
   8   5  -1    1.13    0.17
  -8   5   1    0.71    0.15
   8   5  -1    1.04    0.17
   7  -5  -1    8.60    0.57
  -7  -5   1    8.56    0.57
  -7  -5   1    7.44    0.52
  -7   5   1    7.59    0.58
  -7   5   1    7.92    0.57
   7   5  -1    7.81    0.57
   7   5  -1    8.14    0.57
  -7   5   1    7.47    0.54
  -7   5   1    8.46    0.59
   7   5  -1    8.43    0.59
  -6  -5   1   37.61    2.08
   6  -5  -1   37.48    2.11
  -6  -5   1   31.20    2.03
   6  -5  -1   31.62    2.11
  -6  -5   1   34.35    2.05
   6  -5  -1   33.70    2.14
   6   5  -1   32.80    2.15
   6   5  -1   35.34    2.12
  -6   5   1   35.95    2.14
  -6   5   1   35.14    2.15
  -6   5   1   34.53    2.10
   6   5  -1   36.46    2.09
  -5  -5   1    2.20    0.19
   5  -5  -1    2.02    0.23
   5  -5  -1    2.27    0.21
  -5  -5   1    1.95    0.20
   5   5  -1    1.65    0.21
  -5   5   1    2.45    0.26
  -5   5   1    2.23    0.24
  -5   5   1    1.96    0.23
   5   5  -1    2.32    0.24
   5   5  -1    2.70    0.26
   4  -5  -1    1.75    0.18
  -4  -5   1    2.11    0.18
  -4  -5   1    2.07    0.17
   4  -5  -1    1.70    0.20
  -4   5   1    1.34    0.20
   4   5  -1    1.91    0.21
   4   5  -1    1.94    0.21
   4   5  -1    1.74    0.21
  -4   5   1    1.58    0.20
  -4   5   1    1.96    0.23
  -3  -5   1    2.15    0.21
  -3  -5   1    2.40    0.20
   3  -5  -1    2.08    0.19
   3  -5  -1    2.15    0.19
  -3  -5   1    2.27    0.19
   3  -5  -1    1.82    0.19
   3  -5  -1    2.08    0.21
  -3   5   1    2.35    0.23
  -3   5   1    2.56    0.23
  -3   5   1    2.28    0.22
   3   5  -1    2.07    0.22
   3   5  -1    2.39    0.23
   3   5  -1    2.28    0.22
   2  -5  -1    2.20    0.19
  -2  -5   1    2.39    0.20
   2  -5  -1    1.85    0.21
   2  -5  -1    2.15    0.18
  -2  -5   1    2.03    0.20
  -2  -5   1    2.24    0.20
   2  -5  -1    2.20    0.19
  -2   5   1    2.15    0.22
  -2   5   1    1.93    0.23
  -2   5   1    2.54    0.23
   2   5  -1    2.21    0.21
   2   5  -1    2.39    0.23
   2   5  -1    2.40    0.22
   2   5  -1    2.54    0.22
  -1  -5   1   12.91    0.75
   1  -5  -1   11.57    0.73
   1  -5  -1   13.17    0.74
   1  -5  -1   13.17    0.72
   1  -5  -1   11.85    0.76
  -1  -5   1   11.95    0.74
  -1  -5   1   12.11    0.77
   1  -5  -1   10.07    0.75
  -1   5   1   10.64    0.78
   1   5  -1   11.95    0.76
  -1   5   1   12.52    0.76
   1   5  -1   10.68    0.78
   1   5  -1   10.88    0.77
   1   5  -1   10.24    0.75
  -1   5   1   12.76    0.78
  -1   5   1   11.79    0.79
   0  -5  -1   -0.03    0.05
   0  -5   1   -0.02    0.06
   0  -5   1    0.00    0.06
   0  -5   1   -0.10    0.05
   0  -5  -1    0.03    0.04
   0  -5  -1    0.03    0.04
   0   5   1    0.02    0.06
   0   5   1   -0.07    0.06
   0   5  -1   -0.08    0.06
   0   5   1    0.01    0.06
   0   5   1    0.02    0.07
   0   5  -1   -0.02    0.05
   0   5   1    0.13    0.08
   0   5  -1   -0.07    0.06
  -1  -5  -1    7.29    0.46
  -1  -5  -1    6.87    0.43
   1  -5   1    6.71    0.46
  -1  -5  -1    6.95    0.48
   1  -5   1    6.55    0.46
  -1  -5  -1    6.81    0.44
   1  -5   1    6.36    0.48
   1   5   1    6.95    0.47
  -1   5  -1    7.05    0.48
   1   5   1    6.87    0.49
  -1   5  -1    7.08    0.49
   1   5   1    6.58    0.48
   1   5   1    6.81    0.49
   1   5   1    5.74    0.46
  -1   5  -1    7.12    0.49
   2  -5   1    3.81    0.30
  -2  -5  -1    4.02    0.26
  -2  -5  -1    3.91    0.29
  -2  -5  -1    3.46    0.27
  -2  -5  -1    3.76    0.32
   2  -5   1    3.75    0.32
   2  -5   1    3.64    0.30
   2   5   1    4.56    0.32
  -2   5  -1    3.83    0.31
   2   5   1    4.12    0.33
  -2   5  -1    4.14    0.33
   2   5   1    4.39    0.31
   2   5   1    3.83    0.32
  -2   5  -1    3.82    0.32
   2   5   1    3.45    0.32
   3  -5   1    6.66    0.48
   3  -5   1    7.31    0.50
   3  -5   1    6.55    0.47
  -3  -5  -1    7.39    0.47
  -3  -5  -1    7.04    0.43
   3   5   1    6.97    0.50
  -3   5  -1    6.66    0.49
  -3   5  -1    5.60    0.48
   3   5   1    6.87    0.48
  -3   5  -1    7.34    0.50
   3   5   1    6.12    0.49
   3   5   1    7.39    0.49
  -4  -5  -1    3.57    0.28
   4  -5   1    3.10    0.30
  -4  -5  -1    3.44    0.23
   4   5   1    3.31    0.30
  -4   5  -1    2.91    0.30
   4   5   1    3.67    0.29
  -4   5  -1    3.55    0.30
  -4   5  -1    3.40    0.30
   4   5   1    3.50    0.29
   5  -5   1    0.53    0.13
  -5  -5  -1    0.49    0.12
  -5  -5  -1    0.41    0.06
  -5   5  -1    0.65    0.13
   5   5   1    0.53    0.14
  -5   5  -1    0.53    0.14
   5   5   1    0.36    0.10
   5   5   1    0.34    0.11
  -5   5  -1    0.47    0.12
   6  -5   1   25.97    1.63
  -6  -5  -1   27.47    1.55
  -6   5  -1   25.53    1.63
   6   5   1   26.38    1.62
   6   5   1   25.38    1.60
   6   5   1   27.10    1.58
  -6   5  -1   24.42    1.58
  -6   5  -1   24.21    1.61
  -7  -5  -1   17.27    1.05
   7  -5   1   18.37    1.12
  -7   5  -1   15.67    1.07
   7   5   1   15.94    1.08
  -7   5  -1   17.01    1.05
   7   5   1   16.31    1.06
   7   5   1   17.30    1.11
  -7   5  -1   17.08    1.10
  -8  -5  -1   -0.05    0.08
   8   5   1    0.10    0.09
  -8   5  -1    0.01    0.08
  -8   5  -1   -0.01    0.09
   8   5   1   -0.12    0.08
   8   5   1    0.04    0.08
   9  -5   1    0.16    0.08
  -9  -5  -1    0.20    0.11
   9   5   1   -0.03    0.09
  -9   5  -1    0.03    0.09
  -9   5  -1   -0.19    0.07
   9   5   1    0.16    0.09
  10  -5   1    0.62    0.16
 -10  -5  -1    0.38    0.14
 -10   5  -1    0.57    0.16
  10   5   1    0.63    0.15
 -10   5  -1    0.53    0.14
  10   5   1    0.59    0.16
 -11  -5  -1    1.21    0.23
  11   5   1    1.41    0.22
 -11   5  -1    2.16    0.27
 -11   5  -1    1.93    0.25
  11   5   1    1.65    0.24
 -12  -5  -1    2.45    0.32
 -12   5  -1    2.58    0.32
  12   5   1    2.65    0.35
 -12   5  -1    2.69    0.32
 -13   5  -1   -0.02    0.11
  13   5   1   -0.10    0.12
  12   6  -1    2.34    0.35
 -12   6   1    2.25    0.30
 -12   6   1    2.45    0.32
  12   6  -1    2.61    0.33
 -11  -6   1    0.07    0.13
 -11   6   1   -0.03    0.09
 -11   6   1   -0.01    0.11
  11   6  -1   -0.02    0.13
  11   6  -1    0.02    0.12
 -10  -6   1    0.09    0.13
  10   6  -1    0.17    0.13
  10   6  -1   -0.03    0.11
 -10   6   1    0.19    0.11
 -10   6   1    0.04    0.12
   9  -6  -1    0.04    0.10
  -9  -6   1    0.18    0.06
  -9  -6   1    0.18    0.13
   9   6  -1    0.23    0.13
  -9   6   1    0.42    0.14
   9   6  -1    0.00    0.11
   9   6  -1    0.05    0.12
   8  -6  -1    4.31    0.34
  -8  -6   1    3.48    0.27
  -8  -6   1    3.97    0.36
  -8   6   1    4.34    0.38
   8   6  -1    4.10    0.36
   8   6  -1    4.07    0.36
  -8   6   1    3.40    0.36
   8   6  -1    3.99    0.38
   7  -6  -1    0.38    0.11
  -7  -6   1    0.45    0.09
  -7  -6   1    0.33    0.13
  -7   6   1    0.44    0.15
   7   6  -1    0.50    0.14
  -7   6   1    0.39    0.14
   7   6  -1    0.55    0.15
  -7   6   1    0.38    0.13
   7   6  -1    0.50    0.13
  -6  -6   1    0.30    0.08
  -6  -6   1    0.24    0.11
   6  -6  -1    0.31    0.10
  -6   6   1    0.46    0.13
   6   6  -1    0.19    0.11
   6   6  -1    0.31    0.14
  -6   6   1    0.45    0.14
  -6   6   1    0.26    0.11
   6   6  -1    0.17    0.10
   5  -6  -1    9.39    0.63
  -5  -6   1    9.05    0.59
  -5   6   1    9.65    0.66
   5   6  -1    8.10    0.64
   5   6  -1    9.27    0.66
   5   6  -1    9.23    0.64
  -5   6   1    9.30    0.65
  -5   6   1   10.09    0.67
   4  -6  -1   12.41    0.85
  -4  -6   1   12.37    0.82
   4   6  -1   12.45    0.86
  -4   6   1   13.51    0.87
   4   6  -1   14.55    0.88
  -4   6   1   14.50    0.91
   4   6  -1   13.62    0.90
  -4   6   1   12.46    0.88
  -3  -6   1    0.81    0.13
   3   6  -1    0.95    0.16
   3   6  -1    0.98    0.16
   3   6  -1    0.93    0.17
  -3   6   1    0.97    0.17
   3   6  -1    0.61    0.14
  -3   6   1    0.96    0.17
  -3   6   1    0.95    0.17
  -2  -6   1    0.60    0.11
  -2  -6   1    0.39    0.09
   2   6  -1    0.45    0.12
  -2   6   1    0.38    0.12
   2   6  -1    0.13    0.09
   2   6  -1    0.50    0.13
   2   6  -1    0.14    0.10
  -2   6   1    0.13    0.10
  -2   6   1    0.16    0.10
  -1  -6   1    0.35    0.09
  -1  -6   1    0.53    0.10
   1   6  -1    0.42    0.13
  -1   6   1    0.23    0.10
  -1   6   1    0.42    0.13
   1   6  -1    0.27    0.10
  -1   6   1    0.13    0.09
   1   6  -1    0.12    0.10
   0  -6   1   11.48    0.74
   0  -6   1   10.76    0.73
   0   6   1   11.12    0.78
   0   6  -1   10.69    0.77
   0   6  -1   11.50    0.76
   0   6   1   11.37    0.76
   0   6  -1   12.87    0.79
   0   6   1   11.73    0.78
  -1  -6  -1    0.53    0.10
   1  -6   1    0.63    0.11
   1  -6   1    0.71    0.13
   1   6   1    0.43    0.12
   1   6   1    0.48    0.13
  -1   6  -1    0.38    0.12
  -1   6  -1    0.47    0.13
   1   6   1    0.55    0.12
  -1   6  -1    0.42    0.13
   1   6   1    0.51    0.13
   2  -6   1    0.10    0.07
   2  -6   1    0.04    0.08
  -2  -6  -1   -0.01    0.07
   2   6   1   -0.06    0.10
  -2   6  -1   -0.09    0.08
  -2   6  -1   -0.11    0.08
   2   6   1   -0.06    0.07
   2   6   1    0.06    0.10
   2   6   1   -0.04    0.08
  -2   6  -1    0.05    0.09
  -3  -6  -1    1.46    0.20
   3   6   1    1.38    0.19
   3   6   1    1.77    0.23
  -3   6  -1    1.35    0.21
   3   6   1    1.53    0.20
   3   6   1    1.20    0.20
  -3   6  -1    1.19    0.19
  -3   6  -1    1.38    0.19
  -4  -6  -1    1.28    0.20
  -4  -6  -1    1.28    0.17
   4   6   1    1.29    0.19
   4   6   1    0.92    0.16
   4   6   1    0.99    0.17
  -4   6  -1    0.85    0.16
  -4   6  -1    1.12    0.18
  -4   6  -1    1.34    0.19
  -5  -6  -1    1.58    0.20
   5   6   1    1.56    0.21
  -5   6  -1    1.46    0.21
  -5   6  -1    1.39    0.21
   5   6   1    1.69    0.22
   5   6   1    1.89    0.23
  -5   6  -1    1.64    0.22
  -6  -6  -1    4.62    0.35
  -6   6  -1    3.42    0.35
  -6   6  -1    3.29    0.33
   6   6   1    3.78    0.34
  -6   6  -1    4.27    0.37
   6   6   1    4.07    0.34
   6   6   1    4.92    0.38
  -7  -6  -1    0.01    0.09
   7   6   1   -0.10    0.08
  -7   6  -1   -0.06    0.08
   7   6   1   -0.02    0.09
   7   6   1    0.05    0.10
  -8  -6  -1    1.59    0.23
   8  -6   1    1.92    0.24
  -8   6  -1    2.00    0.25
   8   6   1    1.81    0.23
   8   6   1    1.56    0.23
   8   6   1    2.02    0.26
  -9  -6  -1    0.19    0.13
   9   6   1    0.25    0.13
  -9   6  -1    0.05    0.11
   9   6   1    0.09    0.11
   9   6   1    0.08    0.11
 -10  -6  -1    0.77    0.20
 -10   6  -1    0.86    0.18
  10   6   1    0.88    0.19
  10   6   1    0.71    0.18
 -11  -6  -1    1.79    0.28
 -11   6  -1    2.25    0.29
 -11   6  -1    1.43    0.25
  11   6   1    1.72    0.28
  11   6   1    1.79    0.27
 -10   7   1    0.21    0.14
  10   7  -1    0.23    0.14
  10   7  -1    0.31    0.17
  -9  -7   1    1.95    0.28
   9   7  -1    1.44    0.26
   9   7  -1    1.89    0.29
  -9   7   1    2.09    0.29
  -8  -7   1    0.12    0.12
   8  -7  -1   -0.01    0.09
   8   7  -1   -0.07    0.11
   8   7  -1    0.10    0.13
  -8   7   1    0.16    0.13
  -8   7   1   -0.03    0.11
  -7  -7   1    2.16    0.28
  -7  -7   1    2.02    0.17
   7  -7  -1    1.99    0.23
   7   7  -1    2.11    0.28
   7   7  -1    2.92    0.33
  -7   7   1    2.08    0.28
  -7   7   1    2.29    0.30
  -6  -7   1    2.46    0.20
   6  -7  -1    2.47    0.25
  -6  -7   1    2.44    0.28
  -6   7   1    3.09    0.32
  -6   7   1    2.16    0.29
  -6   7   1    2.19    0.29
   6   7  -1    2.16    0.29
   6   7  -1    2.21    0.28
  -5  -7   1    2.57    0.22
   5  -7  -1    2.69    0.25
  -5   7   1    2.50    0.31
  -5   7   1    2.56    0.31
   5   7  -1    2.24    0.28
   5   7  -1    2.64    0.29
   5   7  -1    2.37    0.30
  -5   7   1    2.76    0.31
   5   7  -1    3.06    0.34
   4  -7  -1    0.78    0.13
  -4  -7   1    0.57    0.11
   4   7  -1    0.70    0.16
   4   7  -1    0.68    0.16
   4   7  -1    0.60    0.17
   4   7  -1    0.68    0.17
  -4   7   1    0.83    0.18
  -4   7   1    0.73    0.17
  -4   7   1    0.56    0.17
  -3  -7   1    1.59    0.18
   3  -7  -1    1.60    0.18
  -3   7   1    1.85    0.24
   3   7  -1    1.84    0.25
  -3   7   1    1.77    0.24
   3   7  -1    2.01    0.26
   3   7  -1    1.53    0.22
   3   7  -1    1.41    0.22
  -3   7   1    1.70    0.24
  -2  -7   1    0.47    0.11
  -2   7   1    0.41    0.14
   2   7  -1    0.74    0.15
   2   7  -1    0.56    0.15
  -2   7   1    0.65    0.16
  -2   7   1    0.28    0.13
   2   7  -1    0.53    0.15
  -1  -7   1    1.84    0.21
  -1   7   1    2.07    0.26
  -1   7   1    2.39    0.28
   1   7  -1    2.09    0.26
   1   7  -1    2.15    0.26
   1   7  -1    2.40    0.29
  -1   7   1    1.90    0.26
   0  -7   1    0.17    0.09
   0   7   1    0.33    0.12
   0   7  -1    0.05    0.10
   0   7   1    0.46    0.13
   0   7  -1    0.28    0.13
   0   7   1    0.59    0.16
   0   7  -1    0.21    0.10
   1   7   1    0.88    0.18
  -1   7  -1    0.81    0.17
   1   7   1    0.83    0.17
  -1   7  -1    0.83    0.16
  -1   7  -1    1.05    0.19
   1   7   1    1.12    0.19
   2   7   1    0.04    0.09
  -2   7  -1   -0.05    0.09
  -2   7  -1   -0.13    0.07
   2   7   1   -0.03    0.08
   2   7   1    0.26    0.12
   2   7   1    0.08    0.11
  -2   7  -1    0.14    0.10
   3   7   1    0.99    0.18
   3   7   1    1.20    0.21
  -3   7  -1    0.89    0.18
  -3   7  -1    0.91    0.17
   3   7   1    1.11    0.20
  -3   7  -1    0.70    0.17
   3   7   1    1.12    0.18
  -4  -7  -1    0.32    0.11
   4   7   1    0.05    0.11
  -4   7  -1   -0.01    0.10
   4   7   1    0.13    0.11
   4   7   1    0.08    0.11
   4   7   1    0.25    0.11
  -4   7  -1    0.11    0.12
  -4   7  -1    0.07    0.10
  -5  -7  -1    0.23    0.11
  -5  -7  -1    0.11    0.11
   5   7   1    0.52    0.14
  -5   7  -1    0.04    0.11
  -5   7  -1    0.35    0.13
   5   7   1    0.17    0.13
   5   7   1    0.17    0.14
   5   7   1    0.29    0.11
  -6  -7  -1    1.20    0.20
  -6  -7  -1    1.38    0.23
   6   7   1    0.84    0.18
  -6   7  -1    1.03    0.19
  -6   7  -1    1.37    0.23
   6   7   1    1.20    0.21
   6   7   1    1.15    0.21
  -7  -7  -1    0.40    0.17
  -7  -7  -1    0.34    0.14
  -7   7  -1    0.56    0.18
   7   7   1    0.39    0.16
   7   7   1    0.42    0.15
  -8  -7  -1    0.89    0.23
  -8  -7  -1    0.94    0.20
   8   7   1    0.63    0.20
  -8   7  -1    0.96    0.21
   8   7   1    1.03    0.20
  -9  -7  -1   -0.05    0.12
  -9  -7  -1    0.18    0.17
  -9   7  -1    0.16    0.13
   9   7   1    0.32    0.16
   9   7   1   -0.09    0.13
  -6  -8   1    0.43    0.16
  -6   8   1    0.49    0.17
  -6   8   1    0.68    0.19
   6   8  -1    0.39    0.17
   6   8  -1    0.07    0.14
   6   8  -1    0.89    0.22
  -5  -8   1    0.80    0.18
   5   8  -1    0.61    0.18
  -5   8   1    0.34    0.15
  -5   8   1    0.79    0.20
   5   8  -1    0.52    0.18
   5   8  -1    0.72    0.20
   4   8  -1    0.49    0.16
   4   8  -1    0.59    0.19
   4   8  -1    0.46    0.16
  -4   8   1    0.62    0.17
  -4   8   1    1.10    0.22
  -3   8   1    0.16    0.13
   3   8  -1    0.05    0.12
  -3   8   1    0.06    0.12
   3   8  -1    0.07    0.12
  -3   8   1   -0.01    0.12
   3   8  -1    0.05    0.14
   2   8  -1    0.23    0.14
   2   8  -1    0.17    0.15
  -2   8   1    0.05    0.13
   2   8  -1    0.08    0.12
  -2   8   1   -0.02    0.12
  -2   8   1    0.20    0.13
  -1   8   1    0.25    0.14
  -1   8   1    0.23    0.14
   1   8  -1    0.12    0.12
   1   8  -1    0.16    0.14
  -1   8   1    0.09    0.12
   1   8  -1    0.17    0.15
   0   8  -1    4.83    0.45
   0   8  -1    5.12    0.44
   0   8   1    5.23    0.46
   0   8   1    6.18    0.49
   0   8  -1    4.87    0.47
   0   8   1    5.08    0.46
  -1   8  -1    0.47    0.15
   1   8   1    0.83    0.19
   1   8   1    0.60    0.18
   1   8   1    0.39    0.15
  -1   8  -1    0.75    0.18
   2   8   1    0.11    0.14
  -2   8  -1    0.16    0.13
   2   8   1   -0.06    0.11
   2   8   1    0.39    0.17
  -2   8  -1    0.14    0.14
   3   8   1    0.26    0.15
  -3   8  -1    0.18    0.15
   3   8   1    0.22    0.15
  -3   8  -1    0.13    0.13
   3   8   1    0.19    0.13
   4   8   1    0.88    0.19
   4   8   1    0.98    0.23
  -4   8  -1    0.72    0.18
  -4   8  -1    0.75    0.20
   4   8   1    0.89    0.21
  -5   8  -1    0.65    0.19
   5   8   1    0.61    0.19
  -5   8  -1    0.96    0.20
   5   8   1    0.86    0.21
   5   8   1    1.29    0.24
   6   8   1   -0.09    0.14
   6   8   1   -0.15    0.12
  -6   8  -1   -0.02    0.10
  -6   8  -1   -0.35    0.10
   6   8   1    0.12    0.16
 -17   0   2   -0.17    0.09
 -16   0   2    3.11    0.30
 -15   0   2   -0.08    0.12
  15   0  -2    0.07    0.12
 -15   0   2   -0.02    0.08
 -14   0   2    2.54    0.26
  14   0  -2    2.50    0.29
 -14   0   2    3.42    0.34
  14   0  -2    3.12    0.36
 -13   0   2   -0.16    0.10
  13   0  -2   -0.06    0.09
 -13   0   2    0.07    0.08
  13   0  -2   -0.03    0.11
  12   0  -2   73.22    4.60
 -12   0   2   78.09    4.51
 -12   0   2   79.87    4.42
 -11   0   2   -0.15    0.07
 -11   0   2    0.11    0.07
  11   0  -2    0.01    0.07
  11   0  -2    0.01    0.08
 -11   0   2    0.06    0.08
 -10   0   2   15.68    1.00
  10   0  -2   14.93    0.99
 -10   0   2   15.45    0.96
  10   0  -2   15.51    1.02
 -10   0   2   16.43    0.98
   9   0  -2    0.13    0.07
  -9   0   2    0.03    0.06
   9   0  -2    0.06    0.07
  -9   0   2    0.03    0.06
  -9   0   2    0.07    0.08
  -8   0   2   33.82    2.07
   8   0  -2   34.78    2.11
  -8   0   2   34.50    2.13
   8   0  -2   36.07    2.15
  -8   0   2   35.98    2.03
  -7   0   2    0.00    0.05
   7   0  -2   -0.06    0.04
   7   0  -2   -0.02    0.05
  -7   0   2   -0.01    0.05
   7   0  -2    0.03    0.05
   7   0  -2    0.00    0.04
  -7   0   2    0.01    0.05
   6   0  -2   34.57    2.04
  -6   0   2   33.02    1.95
   6   0  -2   31.80    1.95
   6   0  -2   34.64    2.07
  -6   0   2   35.70    2.00
   6   0  -2   31.19    2.06
  -6   0   2   35.22    2.04
  -6   0   2   34.14    2.06
  -6   0   2   36.38    2.07
  -5   0   2   -0.03    0.04
   5   0  -2   -0.07    0.03
   5   0  -2   -0.03    0.04
  -5   0   2   -0.03    0.03
  -5   0   2    0.07    0.05
  -5   0   2   -0.09    0.04
   5   0  -2    0.00    0.04
  -5   0   2   -0.03    0.04
  -4   0   2    8.00    0.52
  -4   0   2    8.59    0.50
  -4   0   2    8.14    0.51
   4   0  -2    7.70    0.51
   4   0  -2    7.47    0.52
   4   0  -2    8.27    0.50
   4   0  -2    7.87    0.49
  -4   0   2    8.30    0.52
  -4   0   2    8.52    0.49
  -3   0   2    0.03    0.03
   3   0  -2    0.01    0.03
  -3   0   2    0.03    0.03
  -3   0   2    0.02    0.03
   3   0  -2    0.01    0.03
   3   0  -2    0.06    0.04
   3   0  -2    0.01    0.03
  -3   0   2    0.02    0.03
   3   0  -2    0.01    0.03
  -3   0   2    0.00    0.03
   2   0  -2    0.65    0.08
  -2   0   2    0.61    0.08
  -2   0   2    0.52    0.08
   2   0  -2    0.31    0.07
  -2   0   2    0.48    0.08
  -2   0   2    0.42    0.07
  -2   0   2    0.41    0.07
  -1   0   2    0.00    0.01
   1   0  -2    0.00    0.01
  -1   0   2   -0.02    0.01
  -1   0   2   -0.01    0.01
   0   0   2  235.49   14.28
   0   0  -2  223.31   14.29
   0   0  -2  218.16   12.52
   0   0   2  218.30   12.53
  -1   0  -2    0.05    0.03
  -1   0  -2   -0.03    0.03
   1   0   2   -0.03    0.03
   1   0   2    0.02    0.03
   2   0   2    1.37    0.12
  -2   0  -2    1.50    0.10
  -2   0  -2    1.62    0.11
  -2   0  -2    1.55    0.12
  -2   0  -2    1.23    0.14
   2   0   2    1.64    0.11
   2   0   2    1.51    0.12
   2   0   2    1.55    0.11
   2   0   2    1.36    0.11
  -3   0  -2    0.00    0.02
  -3   0  -2    0.03    0.04
   3   0   2   -0.04    0.02
   3   0   2    0.00    0.03
  -3   0  -2   -0.04    0.02
   3   0   2    0.00    0.03
   3   0   2   -0.05    0.02
  -3   0  -2   -0.03    0.02
  -3   0  -2   -0.04    0.02
   3   0   2   -0.01    0.04
  -4   0  -2   74.28    4.07
   4   0   2   61.20    4.29
  -4   0  -2   70.89    4.16
   4   0   2   77.26    4.07
   4   0   2   67.25    4.29
  -4   0  -2   76.49    4.28
  -4   0  -2   77.51    4.28
  -5   0  -2   -0.04    0.03
   5   0   2   -0.03    0.05
   5   0   2   -0.07    0.03
   5   0   2   -0.06    0.03
  -5   0  -2   -0.02    0.03
  -5   0  -2   -0.05    0.02
  -5   0  -2   -0.04    0.05
   6   0   2    6.37    0.45
  -6   0  -2    6.79    0.44
  -6   0  -2    6.67    0.43
   6   0   2    6.94    0.46
  -6   0  -2    7.42    0.42
  -6   0  -2    6.58    0.42
   6   0   2    6.53    0.44
  -7   0  -2   -0.04    0.03
   7   0   2    0.05    0.05
  -7   0  -2    0.00    0.03
  -7   0  -2    0.08    0.06
  -7   0  -2    0.04    0.04
   7   0   2   -0.04    0.04
   8   0   2   43.23    2.67
  -8   0  -2   44.84    2.64
  -8   0  -2   44.51    2.54
   8   0   2   43.97    2.64
  -8   0  -2   43.11    2.56
  -9   0  -2   -0.05    0.04
   9   0   2    0.06    0.07
  -9   0  -2    0.08    0.09
  -9   0  -2    0.00    0.04
   9   0   2   -0.04    0.06
   9   0   2    0.02    0.07
 -10   0  -2   12.57    0.80
  10   0   2   12.35    0.81
  10   0   2   12.51    0.83
 -10   0  -2   11.76    0.75
 -11   0  -2   -0.04    0.09
  11   0   2   -0.17    0.07
 -11   0  -2    0.03    0.06
  11   0   2   -0.09    0.07
 -12   0  -2    3.16    0.25
  12   0   2    3.50    0.36
 -12   0  -2    3.83    0.35
  12   0   2    4.30    0.34
 -13   0  -2   -0.07    0.04
 -13   0  -2   -0.02    0.10
  13   0   2    0.05    0.10
  13   0   2   -0.07    0.09
  14   0   2    1.55    0.26
 -14   0  -2    1.05    0.21
 -14   0  -2    1.16    0.12
 -14   0  -2    1.31    0.26
  15   0   2   -0.12    0.12
 -15   0  -2   -0.05    0.14
 -16  -1   2    0.20    0.11
 -16   1   2    0.10    0.11
 -15  -1   2    3.71    0.39
 -15  -1   2    3.27    0.29
  15   1  -2    3.32    0.39
 -15   1   2    3.48    0.31
 -15   1   2    3.06    0.36
  14  -1  -2    0.31    0.12
  14  -1  -2    0.45    0.16
 -14  -1   2    0.21    0.13
 -14  -1   2    0.19    0.09
  14   1  -2    0.18    0.11
 -14   1   2    0.21    0.10
  14   1  -2    0.07    0.12
 -14   1   2    0.13    0.12
  13  -1  -2   10.79    0.78
  13  -1  -2   11.53    0.75
 -13  -1   2    8.87    0.70
 -13  -1   2   12.77    0.77
  13   1  -2    9.90    0.74
 -13   1   2   12.63    0.77
  13   1  -2   11.63    0.79
 -13   1   2   10.72    0.72
  12  -1  -2    0.17    0.11
  12  -1  -2    0.12    0.10
 -12  -1   2    0.12    0.08
 -12  -1   2    0.03    0.10
 -12   1   2    0.28    0.10
  12   1  -2    0.30    0.12
  12   1  -2    0.20    0.10
 -12   1   2    0.21    0.12
 -11  -1   2   12.88    0.87
  11  -1  -2   14.30    0.91
 -11  -1   2   13.61    0.84
  11  -1  -2   13.60    0.87
 -11  -1   2   13.88    0.87
  11   1  -2   13.44    0.90
 -11   1   2   12.29    0.85
 -11   1   2   13.30    0.88
  11   1  -2   13.47    0.87
 -11   1   2   13.10    0.85
 -10  -1   2    1.63    0.18
  10  -1  -2    1.31    0.19
 -10  -1   2    1.36    0.20
 -10  -1   2    1.02    0.14
  10  -1  -2    1.14    0.16
 -10   1   2    1.46    0.17
 -10   1   2    1.35    0.18
  10   1  -2    1.42    0.17
 -10   1   2    1.26    0.17
  10   1  -2    1.57    0.20
  -9  -1   2   42.22    2.99
  -9  -1   2   51.34    2.91
   9  -1  -2   52.15    2.98
  -9  -1   2   45.94    2.85
   9  -1  -2   41.33    3.00
  -9   1   2   53.26    3.01
  -9   1   2   54.02    2.93
   9   1  -2   52.21    3.02
   9   1  -2   52.33    2.98
  -9   1   2   51.43    2.85
  -8  -1   2    1.56    0.17
  -8  -1   2    1.46    0.15
  -8  -1   2    1.70    0.16
   8  -1  -2    1.99    0.19
   8  -1  -2    1.46    0.17
  -8  -1   2    1.55    0.18
  -8   1   2    1.66    0.18
   8   1  -2    2.00    0.19
  -8   1   2    1.87    0.17
  -8   1   2    1.69    0.17
   8   1  -2    1.87    0.17
   7  -1  -2    0.71    0.11
  -7  -1   2    0.70    0.11
  -7  -1   2    0.70    0.10
   7  -1  -2    0.76    0.12
   7  -1  -2    0.69    0.10
  -7  -1   2    0.89    0.12
  -7  -1   2    0.89    0.11
   7   1  -2    0.66    0.10
   7   1  -2    0.73    0.11
  -7   1   2    0.68    0.11
   7   1  -2    0.71    0.11
  -7   1   2    0.69    0.11
   7   1  -2    0.62    0.09
  -7   1   2    0.64    0.10
   6  -1  -2   64.16    4.01
  -6  -1   2   64.32    3.94
   6  -1  -2   74.30    3.84
   6  -1  -2   71.52    4.06
  -6  -1   2   73.91    4.06
  -6  -1   2   68.31    3.84
   6  -1  -2   65.28    4.05
  -6  -1   2   64.14    4.01
  -6   1   2   66.31    4.06
   6   1  -2   66.71    3.83
  -6   1   2   68.47    4.06
   6   1  -2   56.59    4.01
   6   1  -2   72.92    4.06
  -6   1   2   68.74    3.83
  -6   1   2   72.03    3.95
  -5  -1   2   66.54    3.62
   5  -1  -2   59.24    3.58
  -5  -1   2   62.53    3.58
   5  -1  -2   65.07    3.60
  -5  -1   2   53.01    3.51
   5  -1  -2   63.81    3.62
   5  -1  -2   61.79    3.52
  -5  -1   2   60.18    3.43
   5  -1  -2   52.50    3.41
  -5  -1   2   53.44    3.62
   5  -1  -2   62.23    3.62
  -5   1   2   58.00    3.41
  -5   1   2   63.86    3.63
   5   1  -2   63.58    3.63
   5   1  -2   57.76    3.58
   5   1  -2   65.67    3.62
   4  -1  -2   36.87    2.07
   4  -1  -2   36.09    2.01
   4  -1  -2   38.87    2.13
  -4  -1   2   37.49    2.13
   4  -1  -2   33.49    2.10
  -4  -1   2   35.69    2.02
  -4  -1   2   34.17    2.10
  -4  -1   2   35.88    2.13
   4  -1  -2   38.49    2.12
   4   1  -2   32.01    2.13
  -4   1   2   32.88    2.13
  -4   1   2   35.53    2.01
   4   1  -2   31.95    2.10
  -4   1   2   37.97    2.07
   4   1  -2   38.80    2.07
   4   1  -2   37.39    2.13
  -4   1   2   29.18    2.12
  -4   1   2   35.36    2.11
   3  -1  -2   69.22    4.24
   3  -1  -2   64.68    4.29
   3  -1  -2   74.17    4.26
   3  -1  -2   75.12    4.29
  -3  -1   2   80.39    4.30
  -3  -1   2   69.77    4.17
   3  -1  -2   80.74    4.17
  -3  -1   2   63.28    4.29
   3  -1  -2   70.94    4.05
  -3   1   2   73.13    4.26
  -3   1   2   74.54    4.05
   3   1  -2   72.47    4.17
  -3   1   2   69.31    4.29
  -3   1   2   70.87    4.17
  -3   1   2   76.76    4.25
   3   1  -2   76.13    4.29
  -3   1   2   60.65    4.29
   3   1  -2   77.25    4.29
  -2  -1   2  292.73   16.60
   2  -1  -2  257.47   16.45
  -2  -1   2  277.58   16.61
   2  -1  -2  260.64   16.15
  -2  -1   2  292.97   16.14
  -2  -1   2  296.12   16.47
  -2  -1   2  238.90   16.14
   2  -1  -2  284.39   16.47
   2  -1  -2  316.23   16.47
   2  -1  -2  271.07   15.70
   2  -1  -2  273.61   16.61
  -2   1   2  292.31   16.63
   2   1  -2  272.85   16.61
   2   1  -2  282.10   16.48
  -2   1   2  308.26   15.70
  -2   1   2  287.47   16.47
   2   1  -2  253.95   16.60
   2   1  -2  267.70   16.14
  -2   1   2  306.54   16.19
  -2   1   2  256.70   16.60
  -2   1   2  289.59   16.48
   2   1  -2  296.90   16.15
  -1  -1   2  119.79    6.33
   1  -1  -2   92.05    6.14
  -1  -1   2  107.63    6.51
  -1  -1   2  114.82    6.33
   1  -1  -2  117.52    6.46
  -1  -1   2  103.25    6.51
  -1  -1   2  113.25    6.45
   1   1  -2  100.55    6.33
  -1   1   2   93.57    6.50
   1   1  -2  114.04    6.51
   1   1  -2  116.27    6.33
  -1   1   2  114.43    6.50
  -1   1   2  113.76    6.46
   1   1  -2  109.55    6.45
  -1   1   2  110.41    6.14
  -1   1   2  112.81    6.33
  -1   1   2  112.44    7.02
   1   1  -2  113.74    6.51
   0  -1   2   95.19    5.09
   0  -1   2   91.14    5.23
   0  -1  -2   88.42    4.93
   0  -1   2   87.55    5.64
   0  -1  -2   87.70    5.64
   0  -1   2   76.29    5.18
   0  -1   2   90.41    5.09
   0   1  -2   89.07    5.23
   0   1  -2   85.18    5.23
   0   1   2   89.31    5.64
   0   1  -2   86.31    5.08
   0   1  -2   92.82    5.18
   1  -1   2  151.95    8.78
  -1  -1  -2  148.56    9.75
   1  -1   2  157.72    8.78
   1  -1   2  141.74    9.03
  -1  -1  -2  163.80    8.53
   1  -1   2  154.39    8.54
   1  -1   2  164.02    9.74
   1  -1   2  152.82    8.95
   1  -1   2  153.94    9.04
  -1   1  -2  167.05    8.78
  -1   1  -2  139.90    8.53
  -1   1  -2  130.95    9.03
  -1   1  -2  151.79    9.74
  -1   1  -2  158.27    8.78
   2  -1   2  174.97   10.60
   2  -1   2  196.47   11.44
  -2  -1  -2  173.36   10.01
   2  -1   2  182.30   10.02
   2  -1   2  180.59   10.31
   2  -1   2  175.46   10.31
   2   1   2  175.27   10.01
  -2   1  -2  177.93   11.44
   2   1   2  172.45   10.59
  -2   1  -2  192.70   10.31
  -2   1  -2  170.77   10.61
   2   1   2  184.26   10.30
  -2   1  -2  175.75   10.02
  -2   1  -2  175.27   10.31
   3  -1   2   15.64    1.08
  -3  -1  -2   15.92    1.02
   3  -1   2   17.38    1.03
   3  -1   2   16.92    1.08
   3  -1   2   18.17    1.05
  -3   1  -2   17.58    1.08
   3   1   2   17.75    1.02
  -3   1  -2   16.40    1.03
   3   1   2   17.95    1.07
   3   1   2   16.67    1.07
  -3   1  -2   20.35    1.05
  -3   1  -2   18.06    1.16
  -3   1  -2   20.28    1.05
   3   1   2   18.57    1.04
   4  -1   2  109.42    5.95
  -4  -1  -2  107.54    6.27
  -4  -1  -2  109.93    5.95
   4  -1   2  101.86    6.12
  -4  -1  -2  117.09    6.27
   4  -1   2   99.04    6.29
   4  -1   2  107.36    6.30
   4   1   2  106.83    5.95
  -4   1  -2  112.26    5.96
  -4   1  -2  105.50    6.11
   4   1   2  105.78    6.29
  -4   1  -2   88.03    6.79
   5  -1   2    9.57    0.59
  -5  -1  -2    9.71    0.59
  -5  -1  -2    9.73    0.60
   5  -1   2    8.94    0.61
  -5  -1  -2    9.68    0.56
  -5  -1  -2   10.07    0.57
   5  -1   2    9.49    0.62
  -5   1  -2    9.16    0.59
  -5   1  -2    9.87    0.60
   5   1   2   10.08    0.61
   5   1   2    9.68    0.59
   5   1   2   10.75    0.61
  -5   1  -2    9.65    0.59
  -5   1  -2    7.88    0.66
   5   1   2   10.04    0.61
  -6  -1  -2   40.39    2.29
  -6  -1  -2   41.37    2.37
  -6  -1  -2   40.20    2.29
   6  -1   2   37.01    2.39
   6  -1   2   42.13    2.41
   6   1   2   41.69    2.37
  -6   1  -2   38.42    2.32
   6   1   2   40.93    2.28
  -6   1  -2   41.38    2.32
  -6   1  -2   37.53    2.27
   6   1   2   36.67    2.39
   6   1   2   37.71    2.39
  -7  -1  -2   26.08    1.54
   7  -1   2   27.77    1.64
  -7  -1  -2   26.56    1.55
   7  -1   2   26.98    1.63
  -7  -1  -2   27.70    1.54
  -7  -1  -2   28.41    1.60
   7   1   2   25.75    1.62
  -7   1  -2   26.51    1.56
   7   1   2   24.70    1.60
  -7   1  -2   24.99    1.55
   7   1   2   25.47    1.62
  -7   1  -2   25.70    1.56
   8  -1   2    0.29    0.09
  -8  -1  -2    0.24    0.05
  -8  -1  -2    0.26    0.09
  -8  -1  -2    0.29    0.05
  -8  -1  -2    0.30    0.05
   8  -1   2    0.39    0.10
   8   1   2    0.33    0.08
  -8   1  -2    0.25    0.07
   8   1   2    0.26    0.08
  -8   1  -2    0.13    0.08
  -8   1  -2    0.17    0.07
   8   1   2    0.17    0.07
  -9  -1  -2    0.29    0.05
  -9  -1  -2    0.27    0.10
   9  -1   2    0.16    0.10
   9  -1   2    0.11    0.10
   9  -1   2    0.04    0.08
  -9  -1  -2    0.26    0.05
  -9  -1  -2    0.18    0.06
   9   1   2    0.29    0.08
  -9   1  -2    0.23    0.10
  -9   1  -2    0.20    0.07
   9   1   2    0.24    0.09
   9   1   2    0.27    0.09
  -9   1  -2    0.19    0.07
  -9   1  -2    0.25    0.07
 -10  -1  -2    0.19    0.11
 -10  -1  -2    0.36    0.06
  10  -1   2    0.22    0.11
 -10  -1  -2    0.30    0.06
  10  -1   2    0.19    0.10
 -10   1  -2    0.34    0.12
 -10   1  -2    0.17    0.08
  10   1   2    0.12    0.08
  10   1   2    0.34    0.11
 -11  -1  -2   15.00    0.89
 -11  -1  -2   15.29    0.97
  11  -1   2   14.87    0.99
  11  -1   2   15.67    1.02
 -11   1  -2   15.63    0.93
 -11   1  -2   14.44    1.09
 -11   1  -2   15.05    0.97
  11   1   2   14.69    0.98
  11   1   2   15.10    1.01
  12  -1   2    6.41    0.49
  12  -1   2    4.75    0.44
 -12  -1  -2    5.77    0.35
 -12  -1  -2    6.96    0.48
 -12   1  -2    5.21    0.46
 -12   1  -2    6.00    0.40
  12   1   2    5.79    0.45
 -12   1  -2    6.04    0.52
  12   1   2    5.14    0.47
  13  -1   2    0.15    0.12
 -13  -1  -2    0.15    0.13
  13  -1   2   -0.09    0.08
 -13   1  -2    0.16    0.12
  13   1   2    0.07    0.10
 -13   1  -2   -0.07    0.13
 -13   1  -2    0.05    0.06
  13   1   2    0.26    0.11
  14  -1   2    0.37    0.15
 -14  -1  -2    0.30    0.15
 -14   1  -2    0.33    0.16
  14   1   2    0.29    0.15
 -14   1  -2    0.31    0.08
 -14   1  -2    0.32    0.18
  15  -1   2    2.64    0.34
 -15  -1  -2    2.83    0.41
 -15   1  -2    1.95    0.33
  15   1   2    2.70    0.35
 -15   1  -2    2.34    0.20
 -16  -2   2    2.89    0.26
 -16   2   2    2.79    0.31
 -15  -2   2    1.69    0.28
 -15  -2   2    1.97    0.21
 -15   2   2    2.01    0.25
 -15   2   2    1.78    0.28
  15   2  -2    2.46    0.33
 -14  -2   2    2.35    0.23
 -14  -2   2    2.41    0.31
  14   2  -2    2.39    0.28
 -14   2   2    2.30    0.27
 -14   2   2    2.15    0.28
  14   2  -2    2.12    0.29
 -13  -2   2    0.00    0.07
  13  -2  -2    0.14    0.11
 -13  -2   2    0.09    0.12
  13  -2  -2    0.03    0.09
  13   2  -2    0.26    0.11
 -13   2   2    0.20    0.11
  13   2  -2    0.22    0.12
 -13   2   2    0.19    0.10
  12  -2  -2   10.88    0.74
 -12  -2   2   10.19    0.67
  12  -2  -2    9.44    0.70
 -12  -2   2   10.22    0.71
 -12   2   2   10.47    0.70
  12   2  -2   10.09    0.73
  12   2  -2   10.61    0.71
 -12   2   2   10.48    0.70
 -11  -2   2   -0.11    0.10
 -11  -2   2    0.13    0.08
  11  -2  -2   -0.12    0.07
  11  -2  -2   -0.02    0.06
  11   2  -2   -0.02    0.09
  11   2  -2   -0.05    0.07
 -11   2   2    0.05    0.08
 -11   2   2    0.07    0.08
 -11   2   2   -0.01    0.08
 -10  -2   2    0.41    0.12
 -10  -2   2    0.31    0.10
 -10  -2   2    0.35    0.09
  10  -2  -2    0.30    0.09
  10  -2  -2    0.61    0.13
 -10   2   2    0.43    0.11
  10   2  -2    0.36    0.10
 -10   2   2    0.37    0.10
  10   2  -2    0.22    0.10
 -10   2   2    0.46    0.12
   9  -2  -2    7.46    0.50
  -9  -2   2    7.12    0.47
   9  -2  -2    6.90    0.48
  -9  -2   2    6.02    0.45
  -9  -2   2    6.90    0.49
   9   2  -2    6.74    0.49
   9   2  -2    7.44    0.48
  -9   2   2    7.35    0.49
  -9   2   2    6.05    0.47
  -9   2   2    7.02    0.47
  -8  -2   2   12.73    0.78
  -8  -2   2   11.90    0.78
  -8  -2   2   10.64    0.76
  -8  -2   2   12.07    0.80
   8  -2  -2   12.33    0.79
   8  -2  -2   12.97    0.81
   8   2  -2   13.05    0.79
   8   2  -2   12.42    0.81
  -8   2   2   13.21    0.77
  -8   2   2   12.12    0.78
  -8   2   2   12.80    0.81
   7  -2  -2    0.18    0.06
  -7  -2   2    0.16    0.05
  -7  -2   2    0.07    0.04
   7  -2  -2    0.29    0.07
  -7  -2   2    0.21    0.07
  -7  -2   2    0.15    0.07
   7  -2  -2    0.12    0.06
  -7   2   2    0.18    0.07
   7   2  -2    0.28    0.08
   7   2  -2    0.04    0.05
  -7   2   2    0.16    0.06
  -7   2   2    0.20    0.07
   7   2  -2    0.22    0.07
  -6  -2   2    8.57    0.52
  -6  -2   2    8.28    0.51
   6  -2  -2    8.46    0.51
  -6  -2   2    7.81    0.52
   6  -2  -2    6.46    0.53
  -6  -2   2    8.57    0.54
   6  -2  -2    7.60    0.52
  -6   2   2    7.43    0.50
  -6   2   2    8.45    0.54
   6   2  -2    8.83    0.55
   6   2  -2    8.53    0.53
   6   2  -2    8.93    0.55
  -6   2   2    7.68    0.52
   5  -2  -2   10.22    0.63
  -5  -2   2   10.28    0.63
  -5  -2   2    9.58    0.60
   5  -2  -2   10.74    0.60
  -5  -2   2   10.09    0.62
   5  -2  -2    8.84    0.60
   5  -2  -2    9.06    0.62
  -5   2   2    9.94    0.64
  -5   2   2   10.65    0.63
   5   2  -2    9.84    0.62
  -5   2   2    8.99    0.59
   5   2  -2    9.14    0.63
  -5   2   2   10.08    0.62
  -5   2   2   10.07    0.64
   5   2  -2    9.83    0.63
   4  -2  -2   13.99    0.89
  -4  -2   2   16.61    0.91
  -4  -2   2   15.34    0.88
   4  -2  -2   14.50    0.85
   4  -2  -2   14.31    0.88
   4  -2  -2   14.45    0.91
   4  -2  -2   13.50    0.90
   4   2  -2   15.52    0.90
   4   2  -2   13.83    0.91
  -4   2   2   14.74    0.91
  -4   2   2   14.15    0.88
  -4   2   2   14.86    0.91
  -4   2   2   14.85    0.85
  -4   2   2   14.33    0.91
   4   2  -2   14.58    0.91
   3  -2  -2    7.39    0.50
   3  -2  -2    7.97    0.50
  -3  -2   2    8.73    0.51
   3  -2  -2    8.03    0.49
  -3  -2   2    7.88    0.49
   3  -2  -2    8.20    0.49
   3  -2  -2    8.32    0.47
  -3  -2   2    6.59    0.51
   3  -2  -2    7.71    0.50
  -3  -2   2    7.49    0.50
   3   2  -2    7.67    0.50
  -3   2   2    7.36    0.49
  -3   2   2    8.34    0.51
  -3   2   2    8.43    0.51
  -3   2   2    8.02    0.47
   3   2  -2    8.13    0.51
  -3   2   2    7.67    0.51
   3   2  -2    8.49    0.52
   3   2  -2    8.46    0.50
   2  -2  -2    0.98    0.10
   2  -2  -2    1.20    0.10
  -2  -2   2    1.07    0.10
  -2  -2   2    1.09    0.11
   2  -2  -2    1.11    0.08
  -2  -2   2    1.10    0.10
  -2  -2   2    1.20    0.11
   2  -2  -2    0.95    0.08
   2  -2  -2    0.85    0.08
  -2  -2   2    0.77    0.09
   2  -2  -2    1.00    0.09
  -2   2   2    1.07    0.09
   2   2  -2    1.30    0.11
  -2   2   2    1.12    0.10
  -2   2   2    0.88    0.11
  -2   2   2    0.95    0.08
  -2   2   2    0.96    0.10
   2   2  -2    1.17    0.11
   2   2  -2    1.07    0.10
   2   2  -2    0.96    0.10
   2   2  -2    1.14    0.10
   1  -2  -2   42.55    2.42
   1  -2  -2   45.38    2.56
  -1  -2   2   40.75    2.55
   1  -2  -2   42.23    2.53
   1  -2  -2   40.47    2.56
  -1  -2   2   42.63    2.58
  -1  -2   2   42.43    2.50
   1  -2  -2   44.18    2.56
  -1  -2   2   44.29    2.58
   1  -2  -2   39.66    2.53
   1  -2  -2   41.82    2.76
   1   2  -2   46.10    2.51
  -1   2   2   46.73    2.50
  -1   2   2   46.84    2.76
  -1   2   2   39.28    2.57
  -1   2   2   39.50    2.56
  -1   2   2   48.12    2.54
   1   2  -2   41.88    2.55
   1   2  -2   42.59    2.50
   1   2  -2   40.15    2.57
   1   2  -2   46.49    2.58
   0  -2   2   30.28    1.73
   0  -2   2   26.13    1.72
   0  -2  -2   30.24    1.91
   0  -2   2   30.90    1.76
   0  -2  -2   30.96    1.76
   0  -2  -2   30.98    1.76
   0  -2   2   29.71    1.78
   0   2   2   25.87    1.76
   0   2   2   27.02    1.74
   0   2  -2   31.73    1.78
   0   2   2   29.76    1.71
   0   2  -2   29.94    1.75
   0   2  -2   28.98    1.73
   0   2   2   29.54    1.72
   0   2   2   30.73    1.77
   0   2  -2   29.58    1.78
  -1  -2  -2   16.38    0.90
   1  -2   2   14.53    0.96
   1  -2   2   18.20    1.02
  -1  -2  -2   14.94    0.93
   1  -2   2   16.31    0.94
  -1  -2  -2   17.28    0.93
   1  -2   2   16.41    0.94
   1  -2   2   14.08    0.91
   1  -2   2   15.32    0.96
  -1  -2  -2   13.44    1.03
  -1   2  -2   15.67    0.96
  -1   2  -2   16.51    0.94
   1   2   2   14.32    0.93
   1   2   2   16.90    0.95
   1   2   2   15.22    0.95
  -1   2  -2   15.65    0.93
  -1   2  -2   14.84    0.96
   2  -2   2   18.19    1.15
   2  -2   2   18.11    1.09
   2  -2   2   16.47    1.08
   2  -2   2   16.95    1.06
   2  -2   2   17.24    1.05
   2  -2   2   17.60    1.03
  -2  -2  -2   18.43    1.02
  -2   2  -2   17.35    1.07
  -2   2  -2   16.43    1.08
  -2   2  -2   17.49    1.15
  -2   2  -2   18.39    1.05
  -2   2  -2   17.98    1.08
  -2   2  -2   18.06    1.05
   2   2   2   18.56    1.05
   2   2   2   17.52    1.07
   3  -2   2    9.89    0.56
  -3  -2  -2    8.99    0.53
  -3  -2  -2    8.45    0.53
   3  -2   2    8.71    0.57
   3  -2   2    9.21    0.55
  -3  -2  -2    8.93    0.54
   3  -2   2    9.01    0.57
   3  -2   2    8.58    0.55
  -3   2  -2    8.94    0.55
  -3   2  -2    9.03    0.57
   3   2   2    8.80    0.56
   3   2   2    8.98    0.55
   3   2   2    8.32    0.56
  -3   2  -2    9.33    0.55
  -3   2  -2    8.32    0.59
   4  -2   2   10.68    0.61
  -4  -2  -2    8.66    0.60
   4  -2   2   10.22    0.62
  -4  -2  -2   10.32    0.60
   4  -2   2   10.42    0.64
   4  -2   2    9.57    0.63
   4  -2   2   10.22    0.64
  -4   2  -2    9.07    0.67
  -4   2  -2   10.53    0.62
   4   2   2    8.58    0.62
   4   2   2    9.80    0.60
  -4   2  -2   10.64    0.64
  -4   2  -2   10.50    0.62
   4   2   2    9.96    0.62
   4   2   2   10.00    0.61
   5  -2   2   52.35    3.53
  -5  -2  -2   63.13    3.60
   5  -2   2   61.18    3.64
   5  -2   2   60.69    3.45
   5  -2   2   58.99    3.64
  -5  -2  -2   63.98    3.45
  -5   2  -2   59.36    3.45
   5   2   2   55.72    3.63
  -5   2  -2   62.00    3.63
  -5   2  -2   67.58    3.54
  -5   2  -2   62.09    3.53
   5   2   2   63.24    3.59
   5   2   2   58.21    3.63
   6  -2   2    0.09    0.06
  -6  -2  -2    0.18    0.04
  -6  -2  -2    0.27    0.08
   6  -2   2    0.11    0.06
  -6   2  -2    0.14    0.07
  -6   2  -2    0.13    0.06
   6   2   2    0.06    0.06
   6   2   2    0.15    0.06
   6   2   2    0.17    0.06
  -6   2  -2    0.16    0.06
   6   2   2    0.22    0.06
  -6   2  -2    0.13    0.05
  -6   2  -2    0.37    0.08
  -7  -2  -2    0.85    0.08
  -7  -2  -2    0.81    0.13
   7  -2   2    0.62    0.12
   7  -2   2    0.61    0.12
  -7   2  -2    0.76    0.12
  -7   2  -2    0.97    0.12
   7   2   2    0.58    0.09
  -7   2  -2    0.70    0.10
   7   2   2    0.41    0.09
   7   2   2    0.80    0.12
  -7   2  -2    0.79    0.11
  -7   2  -2    0.54    0.11
   8  -2   2   14.86    0.93
  -8  -2  -2   12.96    0.87
  -8  -2  -2   14.68    0.86
   8   2   2   14.37    0.91
  -8   2  -2   14.12    0.88
  -8   2  -2   13.78    0.97
  -8   2  -2   15.36    0.87
  -8   2  -2   13.86    0.89
  -8   2  -2   12.38    0.86
   8   2   2   12.80    0.90
   8   2   2   14.66    0.89
   9  -2   2    0.39    0.11
  -9  -2  -2    0.52    0.12
  -9   2  -2    0.19    0.10
   9   2   2    0.47    0.10
  -9   2  -2    0.42    0.11
   9   2   2    0.33    0.10
  -9   2  -2    0.41    0.10
  -9   2  -2    0.30    0.10
  10  -2   2   12.52    0.88
 -10  -2  -2   14.03    0.86
  10  -2   2   12.50    0.89
 -10   2  -2   13.26    0.83
  10   2   2   12.85    0.86
  10   2   2   14.16    0.89
 -10   2  -2   13.06    0.85
 -10   2  -2   13.22    0.95
  11  -2   2    2.45    0.27
 -11  -2  -2    2.17    0.27
  11  -2   2    2.01    0.26
 -11   2  -2    1.80    0.24
 -11   2  -2    2.04    0.21
  11   2   2    2.18    0.27
  11   2   2    2.31    0.25
 -11   2  -2    2.29    0.29
 -12  -2  -2    1.76    0.24
  12  -2   2    1.75    0.25
  12  -2   2    2.06    0.25
 -12   2  -2    1.89    0.26
 -12   2  -2    1.37    0.24
  12   2   2    2.52    0.27
  12   2   2    1.82    0.26
 -12   2  -2    1.94    0.19
 -13  -2  -2    2.52    0.32
  13  -2   2    2.65    0.34
  13  -2   2    3.51    0.38
  13   2   2    3.13    0.36
  13   2   2    3.07    0.33
 -13   2  -2    3.12    0.27
 -13   2  -2    3.46    0.35
 -13   2  -2    3.08    0.35
 -14  -2  -2    1.65    0.26
  14  -2   2    1.75    0.28
  14   2   2    1.76    0.27
 -14   2  -2    1.88    0.28
 -14   2  -2    1.77    0.29
 -14   2  -2    1.91    0.20
 -15  -2  -2    0.83    0.24
 -15   2  -2    0.41    0.18
  15   2   2    0.70    0.20
 -15   2  -2    0.56    0.12
 -16  -3   2   -0.03    0.08
 -16   3   2    0.13    0.12
 -15  -3   2    4.50    0.34
 -15   3   2    4.51    0.40
  15   3  -2    4.42    0.45
 -15   3   2    4.36    0.41
 -14  -3   2    2.17    0.21
 -14  -3   2    2.81    0.33
 -14   3   2    1.83    0.26
  14   3  -2    2.24    0.31
 -14   3   2    1.87    0.25
 -13  -3   2    3.81    0.30
  13  -3  -2    3.77    0.34
 -13  -3   2    3.69    0.36
 -13   3   2    4.11    0.35
  13   3  -2    4.61    0.39
  13   3  -2    3.83    0.35
 -13   3   2    3.10    0.33
 -12  -3   2   -0.03    0.11
  12  -3  -2   -0.09    0.07
 -12  -3   2    0.06    0.07
  12   3  -2   -0.01    0.09
 -12   3   2   -0.09    0.08
 -12   3   2    0.07    0.10
  12   3  -2    0.09    0.09
  11  -3  -2    9.72    0.70
 -11  -3   2    9.69    0.66
 -11  -3   2   11.35    0.72
  11  -3  -2    9.44    0.72
  11   3  -2    9.45    0.71
 -11   3   2   11.09    0.69
 -11   3   2   11.35    0.72
  11   3  -2   11.05    0.74
 -11   3   2   10.65    0.72
 -10  -3   2    0.12    0.08
  10  -3  -2   -0.02    0.07
  10  -3  -2    0.04    0.08
 -10  -3   2    0.06    0.10
 -10   3   2   -0.02    0.08
 -10   3   2    0.03    0.08
  10   3  -2   -0.02    0.09
 -10   3   2    0.19    0.10
  10   3  -2    0.02    0.07
  -9  -3   2    0.77    0.12
  -9  -3   2    0.85    0.14
  -9  -3   2    0.94    0.16
   9  -3  -2    1.10    0.17
   9  -3  -2    0.62    0.12
  -9  -3   2    0.86    0.12
   9   3  -2    0.73    0.14
  -9   3   2    1.02    0.16
  -9   3   2    0.73    0.14
   9   3  -2    0.91    0.16
  -9   3   2    1.05    0.15
  -8  -3   2    0.26    0.08
   8  -3  -2    0.29    0.09
  -8  -3   2    0.25    0.10
   8  -3  -2    0.29    0.08
  -8  -3   2    0.18    0.08
  -8  -3   2    0.23    0.07
  -8   3   2    0.40    0.10
   8   3  -2    0.16    0.09
   8   3  -2    0.34    0.09
  -8   3   2    0.45    0.10
  -8   3   2    0.35    0.09
  -7  -3   2    0.92    0.11
  -7  -3   2    1.01    0.14
   7  -3  -2    0.60    0.10
  -7  -3   2    0.63    0.12
  -7  -3   2    0.94    0.12
   7  -3  -2    0.94    0.13
   7  -3  -2    0.91    0.13
  -7   3   2    0.87    0.12
   7   3  -2    0.55    0.11
  -7   3   2    0.86    0.13
  -7   3   2    0.88    0.13
   7   3  -2    0.89    0.12
  -6  -3   2   10.11    0.61
  -6  -3   2    9.86    0.61
   6  -3  -2    9.72    0.59
  -6  -3   2    8.94    0.63
  -6  -3   2    9.30    0.61
   6  -3  -2    9.68    0.63
   6  -3  -2    8.96    0.62
  -6   3   2   10.23    0.62
   6   3  -2   10.39    0.63
   6   3  -2   10.22    0.65
  -6   3   2    9.46    0.64
  -6   3   2    7.95    0.63
  -6   3   2    9.46    0.59
   6   3  -2    9.83    0.64
   5  -3  -2    1.42    0.14
  -5  -3   2    1.26    0.13
   5  -3  -2    1.04    0.12
  -5  -3   2    1.27    0.13
   5  -3  -2    1.10    0.13
   5  -3  -2    1.48    0.13
  -5  -3   2    1.19    0.14
   5   3  -2    0.94    0.13
   5   3  -2    1.22    0.15
  -5   3   2    1.07    0.12
   5   3  -2    1.34    0.15
  -5   3   2    0.99    0.13
  -5   3   2    0.93    0.13
  -5   3   2    0.92    0.13
   5   3  -2    1.52    0.15
  -5   3   2    1.00    0.14
  -4  -3   2    0.62    0.09
   4  -3  -2    0.74    0.10
   4  -3  -2    0.76    0.09
   4  -3  -2    0.72    0.09
   4  -3  -2    0.70    0.08
  -4  -3   2    0.62    0.10
  -4  -3   2    0.73    0.09
   4  -3  -2    0.61    0.09
  -4   3   2    0.51    0.09
   4   3  -2    0.85    0.11
  -4   3   2    0.58    0.10
   4   3  -2    0.65    0.10
  -4   3   2    0.66    0.09
  -4   3   2    0.75    0.06
   4   3  -2    0.65    0.10
  -4   3   2    0.47    0.09
  -4   3   2    0.72    0.10
   4   3  -2    0.70    0.10
  -3  -3   2    4.31    0.28
   3  -3  -2    3.44    0.26
   3  -3  -2    3.75    0.27
   3  -3  -2    3.97    0.27
   3  -3  -2    3.75    0.26
  -3  -3   2    3.39    0.28
   3  -3  -2    3.82    0.25
  -3  -3   2    3.52    0.27
  -3   3   2    3.94    0.29
   3   3  -2    4.10    0.29
  -3   3   2    3.92    0.28
  -3   3   2    4.61    0.29
  -3   3   2    4.17    0.25
   3   3  -2    3.25    0.28
   3   3  -2    3.93    0.28
   3   3  -2    4.33    0.28
  -3   3   2    3.39    0.27
   2  -3  -2    7.29    0.46
  -2  -3   2    7.72    0.48
   2  -3  -2    6.69    0.44
   2  -3  -2    7.59    0.46
  -2  -3   2    7.45    0.47
   2  -3  -2    7.16    0.45
  -2  -3   2    7.35    0.49
   2   3  -2    7.26    0.47
   2   3  -2    7.86    0.48
  -2   3   2    7.58    0.48
   2   3  -2    7.68    0.49
  -2   3   2    7.34    0.47
  -2   3   2    6.58    0.48
  -2   3   2    7.02    0.49
   2   3  -2    7.57    0.49
   1  -3  -2   14.11    0.80
   1  -3  -2   14.00    0.83
  -1  -3   2   13.84    0.86
   1  -3  -2   13.20    0.90
  -1  -3   2   13.96    0.85
   1  -3  -2   12.09    0.84
   1  -3  -2   14.28    0.82
   1   3  -2   13.45    0.86
   1   3  -2   13.72    0.85
  -1   3   2   13.54    0.86
  -1   3   2   15.14    0.85
  -1   3   2   14.90    0.83
   1   3  -2   12.69    0.85
   1   3  -2   13.10    0.84
  -1   3   2   14.28    0.85
   1   3  -2   13.39    0.86
  -1   3   2   13.78    0.85
   0  -3  -2   55.83    3.05
   0  -3   2   52.74    2.99
   0  -3  -2   53.37    3.29
   0  -3   2   53.32    3.07
   0  -3  -2   50.04    3.00
   0  -3   2   46.67    3.07
   0  -3   2   43.86    3.03
   0   3  -2   52.36    3.04
   0   3   2   52.54    3.06
   0   3  -2   56.39    3.08
   0   3   2   44.29    3.03
   0   3   2   51.11    3.06
   0   3   2   52.66    2.98
   0   3   2   49.60    3.07
   0   3  -2   53.59    2.99
   1  -3   2    3.97    0.27
   1  -3   2    3.64    0.28
   1  -3   2    3.55    0.26
   1  -3   2    3.58    0.27
   1  -3   2    3.89    0.26
   1  -3   2    3.77    0.28
  -1  -3  -2    3.79    0.25
   1  -3   2    4.02    0.27
  -1  -3  -2    3.88    0.29
   1   3   2    3.92    0.27
   1   3   2    3.67    0.27
  -1   3  -2    3.80    0.27
  -1   3  -2    3.94    0.28
   1   3   2    3.94    0.26
   1   3   2    3.96    0.26
  -1   3  -2    3.77    0.28
  -1   3  -2    3.88    0.28
   2  -3   2    3.57    0.29
   2  -3   2    3.97    0.28
  -2  -3  -2    4.27    0.27
   2  -3   2    3.67    0.28
   2  -3   2    4.03    0.28
  -2  -3  -2    4.11    0.26
   2  -3   2    3.86    0.30
   2  -3   2    4.21    0.27
  -2   3  -2    4.26    0.28
  -2   3  -2    4.13    0.30
  -2   3  -2    3.15    0.27
   2   3   2    3.92    0.29
   2   3   2    4.10    0.27
   2   3   2    4.16    0.28
   3  -3   2    9.38    0.59
   3  -3   2    9.56    0.61
   3  -3   2    9.65    0.57
  -3  -3  -2    9.04    0.56
   3  -3   2    9.77    0.59
   3  -3   2    9.58    0.61
  -3   3  -2    9.49    0.59
   3   3   2    9.07    0.58
  -3   3  -2    9.71    0.61
   3   3   2    8.26    0.59
   3   3   2    8.61    0.59
  -3   3  -2    8.33    0.60
  -3   3  -2    9.16    0.58
  -3   3  -2    9.01    0.57
   4  -3   2    4.00    0.29
   4  -3   2    3.10    0.29
  -4  -3  -2    3.79    0.28
  -4  -3  -2    3.72    0.25
   4  -3   2    4.26    0.29
  -4   3  -2    3.80    0.29
  -4   3  -2    3.98    0.27
  -4   3  -2    3.76    0.28
  -4   3  -2    3.64    0.28
   4   3   2    3.90    0.27
   4   3   2    4.10    0.28
   4   3   2    4.09    0.28
   5  -3   2    0.00    0.05
  -5  -3  -2    0.17    0.04
  -5  -3  -2    0.12    0.06
   5  -3   2    0.27    0.08
  -5   3  -2    0.18    0.07
  -5   3  -2    0.26    0.08
  -5   3  -2    0.31    0.06
  -5   3  -2    0.20    0.07
   5   3   2    0.25    0.07
   5   3   2    0.20    0.06
   5   3   2    0.23    0.06
   6  -3   2    0.90    0.14
  -6  -3  -2    0.99    0.14
   6   3   2    1.01    0.14
  -6   3  -2    0.95    0.12
   6   3   2    0.89    0.12
  -6   3  -2    0.98    0.14
   6   3   2    0.83    0.11
  -6   3  -2    0.79    0.12
  -6   3  -2    1.00    0.13
  -7  -3  -2   25.07    1.38
   7  -3   2   24.27    1.46
   7   3   2   23.48    1.43
  -7   3  -2   20.70    1.52
  -7   3  -2   23.37    1.39
  -7   3  -2   23.43    1.37
  -7   3  -2   23.70    1.43
   7   3   2   23.33    1.41
   7   3   2   20.07    1.43
  -8  -3  -2    2.06    0.24
   8  -3   2    1.92    0.24
   8   3   2    2.16    0.20
  -8   3  -2    1.94    0.20
   8   3   2    1.51    0.20
  -8   3  -2    2.26    0.24
  -8   3  -2    2.02    0.22
  -8   3  -2    2.16    0.21
  -9  -3  -2    0.17    0.11
   9  -3   2    0.15    0.10
  -9   3  -2    0.01    0.07
   9   3   2    0.12    0.09
  -9   3  -2    0.12    0.08
  -9   3  -2    0.06    0.09
   9   3   2    0.16    0.08
  10  -3   2    2.14    0.27
  10  -3   2    3.04    0.28
 -10  -3  -2    2.45    0.28
 -10   3  -2    2.34    0.23
  10   3   2    1.85    0.25
 -10   3  -2    2.52    0.27
 -10   3  -2    2.24    0.25
  10   3   2    2.68    0.25
  11  -3   2    9.92    0.70
  11  -3   2    9.95    0.71
 -11  -3  -2   10.17    0.69
 -11   3  -2    9.48    0.68
  11   3   2   10.38    0.70
  11   3   2   10.10    0.68
 -11   3  -2    8.43    0.64
 -11   3  -2    9.87    0.73
 -12  -3  -2    0.53    0.17
  12  -3   2    0.42    0.14
  12  -3   2    0.58    0.16
 -12   3  -2    0.34    0.13
 -12   3  -2    0.40    0.11
  12   3   2    0.62    0.14
 -12   3  -2    0.26    0.12
  12   3   2    0.33    0.13
 -13  -3  -2    0.09    0.13
  13  -3   2    0.27    0.13
  13   3   2    0.15    0.12
  13   3   2    0.05    0.10
 -13   3  -2    0.02    0.08
 -13   3  -2    0.17    0.12
 -13   3  -2    0.07    0.11
 -14   3  -2    0.10    0.12
  14   3   2    0.24    0.14
 -14   3  -2    0.02    0.09
 -15   4   2    0.69    0.17
 -14  -4   2    0.16    0.08
  14   4  -2    0.12    0.13
 -14   4   2   -0.07    0.11
 -14   4   2   -0.01    0.12
 -13  -4   2    0.94    0.21
 -13  -4   2    0.65    0.12
 -13   4   2    0.79    0.17
 -13   4   2    0.69    0.17
  13   4  -2    0.87    0.20
 -12  -4   2    5.46    0.39
  12  -4  -2    5.17    0.44
 -12  -4   2    5.76    0.47
 -12   4   2    5.83    0.46
  12   4  -2    5.55    0.48
  12   4  -2    5.41    0.45
 -12   4   2    5.99    0.45
  11  -4  -2    0.36    0.11
 -11  -4   2    0.23    0.09
 -11  -4   2    0.11    0.12
  11   4  -2    0.33    0.11
 -11   4   2    0.55    0.14
  11   4  -2    0.36    0.14
 -11   4   2    0.46    0.12
 -10  -4   2    0.03    0.10
  10  -4  -2    0.02    0.07
 -10  -4   2    0.02    0.07
 -10   4   2    0.01    0.07
 -10   4   2    0.01    0.09
  10   4  -2   -0.01    0.07
 -10   4   2    0.05    0.09
  10   4  -2    0.03    0.09
  -9  -4   2    0.80    0.12
  -9  -4   2    0.83    0.12
   9  -4  -2    0.83    0.15
  -9  -4   2    0.90    0.17
   9  -4  -2    0.66    0.12
  -9   4   2    0.91    0.16
   9   4  -2    0.29    0.12
  -9   4   2    0.65    0.14
   9   4  -2    0.81    0.14
  -9   4   2    0.93    0.15
  -8  -4   2    0.91    0.12
  -8  -4   2    0.54    0.12
   8  -4  -2    0.82    0.14
   8  -4  -2    0.64    0.12
  -8  -4   2    0.60    0.14
   8   4  -2    0.88    0.15
   8   4  -2    0.74    0.14
  -8   4   2    0.58    0.13
   8   4  -2    0.59    0.13
  -8   4   2    0.76    0.14
  -8   4   2    1.11    0.17
  -7  -4   2   33.16    1.82
  -7  -4   2   27.19    1.85
   7  -4  -2   30.74    1.83
  -7  -4   2   27.02    1.79
  -7  -4   2   30.59    1.78
   7  -4  -2   27.03    1.86
  -7   4   2   31.22    1.87
  -7   4   2   32.17    1.82
  -7   4   2   29.93    1.94
   7   4  -2   32.82    1.88
   7   4  -2   30.37    1.81
   7   4  -2   27.64    1.84
  -7   4   2   31.22    1.76
  -7   4   2   30.87    1.87
  -6  -4   2   31.66    1.81
   6  -4  -2   30.06    1.86
   6  -4  -2   31.33    1.88
  -6  -4   2   29.82    1.84
  -6  -4   2   33.27    1.90
  -6  -4   2   31.87    1.87
   6  -4  -2   30.18    1.79
   6  -4  -2   25.57    1.89
  -6   4   2   29.97    1.91
   6   4  -2   33.44    1.92
  -6   4   2   31.36    1.90
  -6   4   2   32.29    1.98
  -6   4   2   29.37    1.86
  -6   4   2   31.52    1.79
   6   4  -2   30.89    1.88
  -6   4   2   31.00    1.98
   6   4  -2   31.97    1.86
  -5  -4   2    1.32    0.15
   5  -4  -2    1.40    0.15
  -5  -4   2    1.25    0.16
   5  -4  -2    1.47    0.14
   5  -4  -2    1.45    0.16
   5  -4  -2    1.13    0.14
  -5  -4   2    1.15    0.14
   5   4  -2    1.39    0.16
  -5   4   2    1.68    0.18
  -5   4   2    1.18    0.16
  -5   4   2    1.14    0.16
   5   4  -2    1.27    0.16
   5   4  -2    1.38    0.17
  -5   4   2    1.27    0.15
   4  -4  -2   38.92    2.17
  -4  -4   2   36.08    2.17
   4  -4  -2   35.65    2.20
  -4  -4   2   38.20    2.25
  -4  -4   2   38.17    2.21
   4  -4  -2   38.19    2.11
   4  -4  -2   41.31    2.21
   4  -4  -2   33.02    2.23
   4   4  -2   36.48    2.25
  -4   4   2   40.52    2.19
  -4   4   2   37.14    2.25
  -4   4   2   33.62    2.23
   4   4  -2   37.69    2.23
   4   4  -2   31.52    2.18
  -4   4   2   35.92    2.25
   3  -4  -2   13.48    0.85
  -3  -4   2   13.01    0.89
   3  -4  -2   14.49    0.86
  -3  -4   2   13.90    0.87
  -3  -4   2   14.76    0.86
   3  -4  -2   12.96    0.86
   3  -4  -2   14.91    0.83
   3   4  -2   14.93    0.87
  -3   4   2   13.21    0.87
  -3   4   2   13.38    0.89
  -3   4   2   14.55    0.90
  -3   4   2   14.61    0.90
   3   4  -2   13.75    0.90
   3   4  -2   13.68    0.88
  -2  -4   2    0.25    0.07
   2  -4  -2    0.34    0.06
   2  -4  -2    0.32    0.07
  -2  -4   2    0.20    0.07
  -2  -4   2    0.16    0.07
   2  -4  -2    0.21    0.05
   2  -4  -2    0.28    0.06
   2  -4  -2    0.30    0.06
  -2   4   2    0.39    0.10
  -2   4   2    0.45    0.09
   2   4  -2    0.25    0.08
  -2   4   2    0.22    0.07
   2   4  -2    0.15    0.07
  -2   4   2    0.28    0.07
   2   4  -2    0.16    0.07
  -1  -4   2   46.14    2.71
   1  -4  -2   42.97    2.65
   1  -4  -2   39.66    2.69
   1  -4  -2   36.99    2.65
  -1  -4   2   47.16    2.63
   1  -4  -2   46.45    2.54
  -1  -4   2   50.75    2.68
  -1   4   2   45.43    2.70
   1   4  -2   47.62    2.72
   1   4  -2   45.41    2.68
  -1   4   2   49.09    2.71
  -1   4   2   45.93    2.71
   1   4  -2   46.94    2.64
  -1   4   2   38.69    2.62
  -1   4   2   44.82    2.67
   1   4  -2   44.37    2.68
   0  -4  -2   12.62    0.68
   0  -4  -2   11.02    0.75
   0  -4   2   11.08    0.71
   0  -4   2   11.58    0.72
   0  -4   2   12.04    0.74
   0  -4  -2   11.41    0.68
   0  -4  -2   10.35    0.70
   0   4   2   10.74    0.74
   0   4   2   12.11    0.73
   0   4  -2   12.32    0.72
   0   4   2    9.39    0.71
   0   4  -2   11.30    0.72
   0   4   2   10.52    0.70
   0   4   2   11.83    0.73
   0   4  -2   10.73    0.73
   1  -4   2   32.36    1.85
   1  -4   2   32.83    1.94
   1  -4   2   33.10    1.75
  -1  -4  -2   27.78    1.81
   1  -4   2   28.69    1.82
  -1  -4  -2   31.07    1.97
   1  -4   2   26.64    1.79
  -1   4  -2   27.64    1.82
   1   4   2   31.03    1.84
  -1   4  -2   33.64    1.81
  -1   4  -2   33.56    1.85
   1   4   2   25.83    1.78
   1   4   2   27.70    1.81
   1   4   2   31.08    1.84
   1   4   2   29.80    1.85
   2  -4   2    3.55    0.28
  -2  -4  -2    3.59    0.24
   2  -4   2    3.52    0.26
  -2  -4  -2    3.33    0.28
   2  -4   2    3.36    0.26
   2  -4   2    3.79    0.27
  -2   4  -2    3.16    0.26
  -2   4  -2    3.66    0.27
   2   4   2    3.16    0.26
   2   4   2    3.32    0.25
   2   4   2    3.36    0.26
   2   4   2    3.27    0.25
  -2   4  -2    3.37    0.27
   3  -4   2    0.58    0.11
  -3  -4  -2    0.52    0.09
   3  -4   2    0.73    0.11
   3  -4   2    0.90    0.13
  -3  -4  -2    0.67    0.08
   3   4   2    0.77    0.10
  -3   4  -2    0.48    0.09
   3   4   2    0.69    0.11
  -3   4  -2    0.66    0.11
   3   4   2    0.64    0.10
  -3   4  -2    0.59    0.10
   3   4   2    0.73    0.11
   4  -4   2   15.43    0.99
   4  -4   2   15.57    1.03
  -4  -4  -2   16.35    0.97
  -4   4  -2   15.00    0.99
   4   4   2   16.52    1.02
   4   4   2   17.43    1.00
  -4   4  -2   16.18    1.01
  -4   4  -2   15.83    1.02
   4   4   2   15.78    1.02
  -5  -4  -2   24.59    1.45
   5  -4   2   24.41    1.50
   5  -4   2   22.75    1.54
   5   4   2   24.54    1.53
  -5   4  -2   22.71    1.49
   5   4   2   25.85    1.53
  -5   4  -2   26.28    1.54
  -5   4  -2   26.79    1.59
  -5   4  -2   23.23    1.45
   5   4   2   24.38    1.51
   6  -4   2   15.15    0.95
  -6  -4  -2   14.36    0.89
   6   4   2   14.15    0.92
  -6   4  -2   13.59    0.90
  -6   4  -2   15.51    0.95
   6   4   2   13.98    0.91
   6   4   2   12.49    0.92
  -6   4  -2   14.59    0.93
  -6   4  -2   14.57    0.90
  -7  -4  -2    1.58    0.20
   7  -4   2    1.36    0.19
  -7   4  -2    1.60    0.20
   7   4   2    1.50    0.18
  -7   4  -2    1.58    0.20
  -7   4  -2    1.44    0.15
   7   4   2    1.59    0.20
  -7   4  -2    1.80    0.20
  -8  -4  -2    6.26    0.48
   8  -4   2    7.05    0.52
   8   4   2    6.30    0.49
  -8   4  -2    7.80    0.50
  -8   4  -2    6.83    0.49
  -8   4  -2    6.81    0.49
   8   4   2    7.10    0.51
   9  -4   2    3.40    0.32
  -9  -4  -2    3.45    0.31
  -9   4  -2    3.60    0.30
  -9   4  -2    3.33    0.29
  -9   4  -2    3.11    0.27
   9   4   2    2.92    0.28
   9   4   2    2.67    0.29
 -10  -4  -2    3.27    0.30
  10  -4   2    3.09    0.33
  10   4   2    3.00    0.30
  10   4   2    2.65    0.27
 -10   4  -2    3.23    0.30
 -10   4  -2    2.34    0.27
  11  -4   2    0.01    0.10
 -11  -4  -2   -0.05    0.11
  11  -4   2   -0.11    0.09
  11   4   2   -0.02    0.10
  11   4   2   -0.10    0.07
 -11   4  -2    0.01    0.10
 -11   4  -2   -0.05    0.08
 -12  -4  -2    1.91    0.27
  12   4   2    2.02    0.27
 -12   4  -2    1.51    0.24
 -12   4  -2    1.61    0.22
  12   4   2    1.61    0.23
 -13  -4  -2    1.38    0.26
 -13   4  -2    0.94    0.17
  13   4   2    1.11    0.23
 -14  -4  -2    0.77    0.23
 -14   4  -2    0.42    0.13
  14   4   2    0.65    0.20
  14   5  -2    0.91    0.22
 -14   5   2    1.33    0.23
  14   5  -2    1.01    0.24
 -13  -5   2    0.39    0.08
  13   5  -2    0.47    0.16
 -13   5   2    0.24    0.14
  13   5  -2    0.10    0.14
 -13   5   2    0.33    0.14
 -12  -5   2   -0.03    0.06
 -12  -5   2    0.09    0.11
 -12   5   2   -0.02    0.11
 -12   5   2    0.11    0.12
  12   5  -2   -0.01    0.11
  12   5  -2   -0.08    0.10
 -11  -5   2    0.87    0.19
  11  -5  -2    0.76    0.15
 -11  -5   2    0.63    0.12
  11   5  -2    0.71    0.17
 -11   5   2    0.68    0.17
 -11   5   2    0.96    0.17
  11   5  -2    0.88    0.20
  11   5  -2    0.81    0.17
 -10  -5   2   12.04    0.75
  10  -5  -2   10.33    0.72
 -10  -5   2   10.83    0.68
  10   5  -2    8.86    0.75
  10   5  -2   10.57    0.74
 -10   5   2   11.20    0.72
 -10   5   2   10.86    0.75
 -10   5   2   11.01    0.77
  10   5  -2   10.62    0.74
  -9  -5   2    5.35    0.40
  -9  -5   2    6.19    0.47
   9  -5  -2    5.78    0.43
   9   5  -2    5.11    0.43
   9   5  -2    5.22    0.44
   9   5  -2    5.70    0.46
  -9   5   2    6.20    0.43
  -9   5   2    5.60    0.45
  -9   5   2    5.76    0.46
   8  -5  -2    0.26    0.10
  -8  -5   2    0.28    0.09
  -8  -5   2    0.39    0.12
   8   5  -2    0.11    0.10
   8   5  -2    0.41    0.14
  -8   5   2    0.46    0.13
   8   5  -2    0.18    0.10
  -8   5   2    0.25    0.11
  -8   5   2    0.17    0.09
  -8   5   2    0.28    0.11
  -7  -5   2    0.18    0.08
  -7  -5   2    0.50    0.13
   7  -5  -2    0.18    0.08
   7  -5  -2    0.18    0.08
  -7  -5   2    0.35    0.09
   7   5  -2    0.33    0.12
   7   5  -2    0.24    0.12
   7   5  -2    0.13    0.09
  -7   5   2    0.16    0.11
  -7   5   2    0.25    0.10
  -7   5   2    0.22    0.09
  -7   5   2    0.22    0.11
   6  -5  -2   14.67    0.97
  -6  -5   2   15.08    0.96
  -6  -5   2   15.31    0.96
   6  -5  -2   15.99    0.97
  -6  -5   2   15.50    0.96
   6   5  -2   13.40    0.99
   6   5  -2   16.47    1.03
  -6   5   2   15.91    0.99
  -6   5   2   16.89    1.02
   6   5  -2   16.61    0.99
  -6   5   2   14.09    1.01
  -5  -5   2   24.35    1.48
  -5  -5   2   24.05    1.49
   5  -5  -2   22.90    1.50
   5  -5  -2   21.15    1.43
   5  -5  -2   25.81    1.50
   5  -5  -2   26.22    1.56
  -5   5   2   27.22    1.51
   5   5  -2   26.58    1.53
  -5   5   2   24.61    1.55
   5   5  -2   24.28    1.50
   5   5  -2   25.91    1.55
  -5   5   2   21.83    1.53
  -4  -5   2    6.39    0.46
   4  -5  -2    7.27    0.45
   4  -5  -2    6.62    0.45
   4  -5  -2    7.04    0.46
  -4  -5   2    7.44    0.46
  -4  -5   2    6.45    0.48
   4  -5  -2    6.86    0.44
   4   5  -2    7.21    0.50
   4   5  -2    6.39    0.48
  -4   5   2    7.01    0.50
   4   5  -2    5.83    0.47
  -4   5   2    7.34    0.50
  -4   5   2    5.68    0.47
   3  -5  -2    0.19    0.06
  -3  -5   2    0.30    0.08
   3  -5  -2    0.21    0.08
  -3  -5   2    0.33    0.08
   3  -5  -2    0.27    0.07
   3  -5  -2    0.31    0.08
   3  -5  -2    0.16    0.06
  -3  -5   2    0.24    0.08
  -3   5   2    0.22    0.10
   3   5  -2    0.15    0.09
  -3   5   2    0.16    0.09
   3   5  -2    0.23    0.09
   3   5  -2    0.29    0.09
  -3   5   2    0.22    0.09
  -3   5   2    0.08    0.09
  -2  -5   2    3.75    0.30
   2  -5  -2    3.92    0.28
  -2  -5   2    4.04    0.30
  -2  -5   2    3.97    0.32
   2  -5  -2    4.26    0.27
   2  -5  -2    4.00    0.27
   2  -5  -2    4.09    0.27
   2  -5  -2    3.93    0.29
  -2   5   2    4.11    0.33
   2   5  -2    3.62    0.31
   2   5  -2    3.80    0.31
  -2   5   2    3.87    0.32
  -2   5   2    3.57    0.30
   2   5  -2    3.73    0.32
   2   5  -2    4.16    0.32
  -2   5   2    3.39    0.32
   1  -5  -2    2.52    0.19
   1  -5  -2    2.73    0.22
   1  -5  -2    3.10    0.20
   1  -5  -2    2.65    0.20
  -1  -5   2    2.88    0.23
   1  -5  -2    2.81    0.21
  -1  -5   2    2.74    0.23
  -1  -5   2    2.29    0.24
  -1   5   2    2.72    0.25
  -1   5   2    2.59    0.26
  -1   5   2    2.76    0.24
  -1   5   2    2.86    0.25
   1   5  -2    2.62    0.24
   1   5  -2    3.04    0.26
   1   5  -2    2.80    0.25
  -1   5   2    2.85    0.24
   0  -5   2    1.75    0.19
   0  -5  -2    1.67    0.13
   0  -5   2    1.71    0.19
   0  -5  -2    1.85    0.13
   0  -5   2    1.98    0.20
   0  -5  -2    1.97    0.16
   0  -5  -2    1.91    0.16
   0   5   2    1.45    0.20
   0   5  -2    1.80    0.19
   0   5   2    1.76    0.18
   0   5   2    2.16    0.22
   0   5   2    2.21    0.20
   0   5  -2    1.47    0.19
   0   5  -2    2.10    0.22
   0   5   2    1.90    0.19
   1  -5   2    5.60    0.42
   1  -5   2    6.30    0.45
  -1  -5  -2    6.02    0.40
   1  -5   2    6.37    0.43
  -1  -5  -2    5.96    0.44
  -1   5  -2    6.03    0.43
   1   5   2    5.90    0.44
  -1   5  -2    6.55    0.45
  -1   5  -2    7.17    0.45
   1   5   2    5.59    0.45
   1   5   2    5.31    0.43
   1   5   2    6.25    0.42
   1   5   2    5.52    0.42
   2  -5   2    8.29    0.61
   2  -5   2    8.59    0.58
  -2  -5  -2    8.78    0.63
  -2  -5  -2    9.10    0.56
  -2   5  -2    7.66    0.59
   2   5   2    9.11    0.58
   2   5   2    8.92    0.61
  -2   5  -2    8.77    0.59
  -2   5  -2    9.31    0.61
   2   5   2    8.52    0.62
   2   5   2    8.84    0.59
   3  -5   2    8.01    0.60
  -3  -5  -2    9.21    0.64
  -3  -5  -2    9.11    0.55
   3  -5   2    8.12    0.57
   3   5   2    7.47    0.56
   3   5   2    8.74    0.59
  -3   5  -2    9.59    0.59
   3   5   2    8.87    0.60
  -3   5  -2    8.26    0.58
   3   5   2    7.93    0.57
  -3   5  -2    8.80    0.60
   4  -5   2   10.91    0.73
  -4  -5  -2   11.70    0.71
   4  -5   2   11.51    0.76
  -4  -5  -2   10.87    0.81
   4   5   2   11.89    0.73
  -4   5  -2   10.95    0.74
   4   5   2   11.61    0.75
  -4   5  -2   10.92    0.74
  -4   5  -2   11.19    0.75
   4   5   2    9.81    0.72
   5  -5   2    1.22    0.19
   5  -5   2    1.26    0.18
  -5  -5  -2    1.19    0.17
   5   5   2    1.66    0.19
  -5   5  -2    1.22    0.17
  -5   5  -2    1.44    0.20
   5   5   2    1.62    0.18
   5   5   2    1.29    0.19
  -5   5  -2    1.05    0.17
  -6  -5  -2   15.32    0.93
   6  -5   2   14.41    0.99
   6   5   2   13.53    0.97
   6   5   2   15.32    0.95
  -6   5  -2   16.54    0.99
   6   5   2   14.98    0.96
  -6   5  -2   14.33    0.96
  -7  -5  -2    3.15    0.28
   7  -5   2    3.16    0.31
   7   5   2    3.03    0.30
  -7   5  -2    2.97    0.28
   7   5   2    2.53    0.26
  -7   5  -2    3.10    0.29
   8  -5   2    0.31    0.11
  -8  -5  -2    0.22    0.11
   8   5   2    0.12    0.11
   8   5   2    0.10    0.09
  -8   5  -2    0.12    0.09
  -8   5  -2    0.03    0.08
  -9  -5  -2    0.73    0.17
  -9   5  -2    0.58    0.16
  -9   5  -2    0.69    0.15
   9   5   2    0.92    0.16
   9   5   2    0.55    0.14
 -10  -5  -2    1.50    0.23
  10   5   2    1.67    0.23
 -10   5  -2    1.48    0.22
 -10   5  -2    1.29    0.22
  10   5   2    1.78    0.25
 -11  -5  -2    0.93    0.20
  11   5   2    1.14    0.22
 -11   5  -2    0.87    0.20
  11   5   2    1.02    0.20
 -11   5  -2    0.84    0.17
 -12  -5  -2    0.96    0.27
 -12  -5  -2    1.31    0.23
 -12   5  -2    0.68    0.16
 -12   5  -2    1.06    0.22
  12   5   2    0.89    0.21
 -12   6   2    0.31    0.14
  12   6  -2    0.26    0.16
  12   6  -2    0.22    0.17
 -12   6   2    0.43    0.16
 -11  -6   2    1.09    0.23
 -11  -6   2    1.02    0.12
 -11   6   2    0.87    0.18
 -11   6   2    1.26    0.22
  11   6  -2    0.84    0.21
  11   6  -2    0.84    0.20
 -10  -6   2    0.95    0.13
 -10  -6   2    1.38    0.23
  10  -6  -2    0.98    0.17
  10   6  -2    1.33    0.22
 -10   6   2    0.69    0.18
  10   6  -2    1.05    0.21
   9  -6  -2    2.54    0.26
  -9  -6   2    2.30    0.30
  -9  -6   2    2.65    0.23
  -9   6   2    2.84    0.32
   9   6  -2    2.96    0.33
   9   6  -2    2.42    0.32
   9   6  -2    3.13    0.33
   8  -6  -2    2.32    0.24
  -8  -6   2    3.22    0.32
  -8  -6   2    2.36    0.22
   8   6  -2    2.31    0.28
  -8   6   2    2.27    0.29
   8   6  -2    2.40    0.30
  -8   6   2    2.41    0.29
  -8   6   2    1.94    0.27
   8   6  -2    2.79    0.30
  -7  -6   2    0.78    0.17
  -7  -6   2    0.42    0.10
   7  -6  -2    0.51    0.11
  -7   6   2    0.31    0.12
   7   6  -2    0.50    0.15
  -7   6   2    0.61    0.15
   7   6  -2    0.62    0.15
   7   6  -2    0.34    0.12
  -7   6   2    0.59    0.16
  -6  -6   2    0.87    0.16
   6  -6  -2    0.94    0.14
  -6  -6   2    0.79    0.13
  -6   6   2    1.18    0.19
   6   6  -2    0.89    0.16
   6   6  -2    0.61    0.15
  -6   6   2    0.62    0.15
  -6   6   2    0.75    0.16
   6   6  -2    0.72    0.15
  -5  -6   2    1.42    0.17
   5  -6  -2    1.34    0.16
   5   6  -2    1.36    0.20
   5   6  -2    1.85    0.22
  -5   6   2    1.35    0.21
   5   6  -2    1.30    0.20
  -5   6   2    1.53    0.21
  -5   6   2    1.72    0.22
   4  -6  -2    0.06    0.06
  -4  -6   2    0.16    0.08
   4   6  -2    0.11    0.10
  -4   6   2    0.08    0.09
  -4   6   2   -0.03    0.09
   4   6  -2    0.02    0.09
   4   6  -2   -0.09    0.07
  -4   6   2    0.01    0.09
   4   6  -2    0.04    0.07
   3  -6  -2    5.06    0.34
  -3  -6   2    5.03    0.36
  -3  -6   2    5.07    0.36
  -3   6   2    4.93    0.40
   3   6  -2    4.20    0.39
   3   6  -2    5.09    0.39
  -3   6   2    4.39    0.40
   3   6  -2    5.05    0.39
   3   6  -2    5.29    0.41
  -3   6   2    4.47    0.39
  -2  -6   2    1.17    0.16
  -2  -6   2    1.27    0.16
   2  -6  -2    1.34    0.13
   2   6  -2    1.24    0.18
   2   6  -2    1.30    0.19
  -2   6   2    1.19    0.19
  -2   6   2    1.39    0.20
  -2   6   2    1.52    0.20
   2   6  -2    1.44    0.20
   1  -6  -2   -0.04    0.03
  -1  -6   2   -0.03    0.06
  -1  -6   2    0.04    0.08
  -1   6   2    0.06    0.09
   1   6  -2   -0.06    0.08
  -1   6   2   -0.01    0.08
   1   6  -2    0.03    0.07
  -1   6   2   -0.03    0.09
   1   6  -2   -0.05    0.08
   0  -6   2    0.57    0.12
   0  -6   2    0.44    0.11
   0   6  -2    0.49    0.13
   0   6  -2    0.59    0.13
   0   6   2    0.38    0.10
   0   6   2    0.59    0.15
   0   6   2    0.49    0.12
   0   6  -2    0.36    0.13
   0   6   2    0.25    0.11
   1  -6   2   17.42    1.09
  -1  -6  -2   16.96    1.16
   1   6   2   17.43    1.11
  -1   6  -2   16.55    1.10
  -1   6  -2   16.10    1.11
   1   6   2   17.91    1.13
   1   6   2   18.84    1.10
  -1   6  -2   17.60    1.14
   1   6   2   18.01    1.14
  -2  -6  -2    0.40    0.10
   2  -6   2    0.03    0.08
  -2   6  -2    0.18    0.11
   2   6   2    0.23    0.10
   2   6   2    0.07    0.11
  -2   6  -2    0.23    0.11
   2   6   2    0.01    0.08
  -2   6  -2    0.22    0.10
   2   6   2    0.21    0.11
  -3  -6  -2    3.12    0.26
  -3  -6  -2    2.97    0.28
   3  -6   2    2.35    0.27
   3   6   2    2.71    0.31
   3   6   2    3.15    0.28
   3   6   2    2.90    0.29
  -3   6  -2    2.63    0.27
  -3   6  -2    3.52    0.31
   3   6   2    3.39    0.29
  -3   6  -2    2.87    0.29
  -4  -6  -2    2.68    0.25
  -4  -6  -2    2.68    0.28
   4  -6   2    2.60    0.26
  -4   6  -2    2.44    0.28
   4   6   2    2.76    0.27
  -4   6  -2    2.51    0.28
   4   6   2    3.05    0.29
  -4   6  -2    2.55    0.26
   4   6   2    2.80    0.27
  -5  -6  -2    2.74    0.26
  -5  -6  -2    2.49    0.31
  -5   6  -2    2.43    0.28
  -5   6  -2    2.14    0.26
   5   6   2    2.81    0.26
  -5   6  -2    2.61    0.29
   5   6   2    2.63    0.28
   5   6   2    2.67    0.29
  -6  -6  -2    0.01    0.11
  -6  -6  -2   -0.07    0.08
   6   6   2    0.07    0.09
   6   6   2   -0.01    0.09
  -6   6  -2   -0.10    0.08
   6   6   2    0.09    0.09
  -7  -6  -2    1.82    0.23
  -7  -6  -2    1.99    0.29
   7   6   2    1.95    0.25
   7   6   2    1.91    0.23
   7   6   2    2.40    0.26
  -7   6  -2    1.69    0.24
  -8  -6  -2    0.19    0.15
  -8  -6  -2    0.40    0.14
   8   6   2    0.49    0.15
  -8   6  -2    0.32    0.13
   8   6   2    0.38    0.13
   8   6   2    0.44    0.12
  -9  -6  -2    7.53    0.65
  -9  -6  -2    7.38    0.54
   9   6   2    8.11    0.58
   9   6   2    5.85    0.52
  -9   6  -2    6.50    0.53
 -10  -6  -2   -0.05    0.12
 -10  -6  -2    0.14    0.15
 -10   6  -2   -0.11    0.10
  10   6   2    0.11    0.12
 -11  -6  -2    0.05    0.16
 -11  -6  -2   -0.06    0.13
  11   6   2   -0.03    0.12
 -11   6  -2    0.15    0.13
 -10   7   2    0.38    0.16
  10   7  -2    0.53    0.18
  10   7  -2    0.16    0.15
  -9  -7   2    0.58    0.10
  -9  -7   2    0.46    0.18
  -9   7   2    0.62    0.18
   9   7  -2    0.22    0.15
   9   7  -2    0.66    0.19
  -8  -7   2    0.24    0.08
  -8  -7   2    0.28    0.13
  -8   7   2    0.20    0.14
  -8   7   2    0.26    0.14
   8   7  -2    0.16    0.14
   8   7  -2    0.43    0.15
  -7  -7   2    0.91    0.19
  -7  -7   2    0.62    0.12
  -7   7   2    0.47    0.17
  -7   7   2    1.00    0.19
  -7   7   2    0.72    0.18
   7   7  -2    1.46    0.25
   7   7  -2    0.83    0.18
  -6  -7   2    0.32    0.10
  -6  -7   2    0.27    0.12
  -6   7   2    0.16    0.14
   6   7  -2    0.43    0.16
  -6   7   2    0.51    0.16
  -6   7   2    0.38    0.14
   6   7  -2    0.25    0.13
  -5  -7   2    4.57    0.33
   5   7  -2    3.95    0.37
  -5   7   2    4.28    0.39
   5   7  -2    4.49    0.40
  -5   7   2    3.42    0.38
   5   7  -2    4.33    0.38
  -5   7   2    3.62    0.37
   5   7  -2    4.54    0.38
  -4  -7   2    0.22    0.10
   4   7  -2    0.42    0.14
  -4   7   2    0.27    0.13
   4   7  -2    0.36    0.13
   4   7  -2    0.30    0.12
  -4   7   2    0.20    0.12
   4   7  -2    0.49    0.15
  -4   7   2    0.45    0.14
  -3  -7   2    1.25    0.17
  -3   7   2    1.65    0.23
   3   7  -2    1.67    0.24
   3   7  -2    1.51    0.21
   3   7  -2    1.34    0.22
  -3   7   2    1.68    0.23
  -3   7   2    1.26    0.21
  -2  -7   2    1.18    0.16
  -2   7   2    0.81    0.17
  -2   7   2    1.12    0.19
  -2   7   2    1.03    0.19
   2   7  -2    1.08    0.18
   2   7  -2    1.41    0.22
   2   7  -2    1.15    0.19
  -1  -7   2    0.07    0.07
  -1   7   2   -0.09    0.08
   1   7  -2    0.06    0.09
  -1   7   2    0.15    0.10
   1   7  -2    0.20    0.11
   1   7  -2    0.12    0.11
  -1   7   2   -0.19    0.08
   0  -7   2    1.03    0.17
   0   7   2    1.42    0.21
   0   7  -2    1.69    0.22
   0   7   2    2.00    0.24
   0   7  -2    1.22    0.21
   0   7  -2    1.90    0.26
   0   7   2    1.47    0.23
   1  -7   2    2.55    0.26
   1   7   2    2.19    0.29
   1   7   2    3.10    0.28
  -1   7  -2    2.53    0.28
   1   7   2    1.94    0.26
   1   7   2    3.21    0.33
  -1   7  -2    3.05    0.33
  -1   7  -2    2.61    0.29
   2  -7   2    2.15    0.26
   2   7   2    2.81    0.31
  -2   7  -2    2.43    0.28
  -2   7  -2    2.57    0.31
   2   7   2    2.88    0.27
  -2   7  -2    2.22    0.28
   2   7   2    2.41    0.28
   2   7   2    2.78    0.32
  -3  -7  -2    0.08    0.08
   3   7   2    0.09    0.11
  -3   7  -2    0.00    0.08
   3   7   2    0.07    0.09
  -3   7  -2   -0.08    0.09
   3   7   2   -0.04    0.11
   3   7   2    0.13    0.10
  -4  -7  -2    1.11    0.17
   4   7   2    0.73    0.18
   4   7   2    0.94    0.18
  -4   7  -2    1.24    0.19
  -4   7  -2    0.91    0.18
   4   7   2    0.80    0.16
   4   7   2    1.16    0.20
  -5  -7  -2    0.10    0.10
  -5  -7  -2    0.02    0.10
  -5   7  -2    0.08    0.09
   5   7   2    0.09    0.11
  -5   7  -2    0.25    0.12
   5   7   2   -0.07    0.09
   5   7   2    0.01    0.11
   5   7   2    0.01    0.11
  -6  -7  -2    0.21    0.12
  -6  -7  -2    0.21    0.13
   6   7   2    0.17    0.13
  -6   7  -2    0.13    0.12
   6   7   2    0.20    0.11
  -6   7  -2    0.19    0.13
   6   7   2    0.09    0.11
  -7  -7  -2    0.12    0.14
  -7  -7  -2    0.02    0.11
   7   7   2    0.10    0.13
  -7   7  -2   -0.07    0.10
  -8  -7  -2    2.68    0.37
  -8  -7  -2    2.82    0.36
  -8   7  -2    2.61    0.33
   8   7   2    2.66    0.35
  -9  -7  -2   -0.01    0.12
   9   7   2    0.02    0.13
  -9   7  -2    0.16    0.13
  -6  -8   2    0.19    0.14
  -6  -8   2    0.13    0.08
  -6   8   2    0.30    0.15
   6   8  -2    0.32    0.16
  -6   8   2    0.02    0.13
   6   8  -2    0.36    0.15
  -5  -8   2    0.01    0.07
   5   8  -2    0.04    0.13
  -5   8   2   -0.01    0.12
   5   8  -2   -0.12    0.11
  -5   8   2    0.00    0.11
   5   8  -2    0.05    0.14
  -5   8   2   -0.07    0.13
  -4  -8   2    0.54    0.12
   4   8  -2    0.52    0.16
  -4   8   2    0.34    0.17
   4   8  -2    0.46    0.17
  -4   8   2    0.40    0.15
   4   8  -2    0.68    0.18
  -4   8   2    0.51    0.16
  -3  -8   2    0.09    0.10
  -3   8   2    0.70    0.19
   3   8  -2    0.61    0.19
   3   8  -2    0.36    0.14
  -3   8   2    0.32    0.14
   3   8  -2    0.29    0.14
  -3   8   2    0.36    0.14
  -2  -8   2    0.04    0.09
  -2   8   2    0.07    0.12
   2   8  -2    0.23    0.13
  -2   8   2    0.04    0.12
  -2   8   2    0.23    0.12
   2   8  -2    0.23    0.12
   1   8  -2    0.38    0.15
   1   8  -2    0.13    0.13
  -1   8   2    0.21    0.14
  -1   8   2    0.07    0.11
  -1   8   2    0.39    0.15
   0   8  -2    0.32    0.14
   0   8   2    0.69    0.18
   0   8  -2    0.46    0.16
   0   8   2    0.39    0.16
   0   8   2    0.38    0.15
   1   8   2    1.47    0.24
  -1   8  -2    1.79    0.25
  -1   8  -2    1.16    0.21
   1   8   2    1.91    0.25
   1   8   2    1.59    0.26
   2   8   2    0.11    0.12
   2   8   2    0.00    0.12
   2   8   2   -0.05    0.11
  -2   8  -2   -0.02    0.11
  -2   8  -2   -0.04    0.09
  -3   8  -2    0.10    0.12
   3   8   2    0.30    0.15
   3   8   2    0.30    0.13
   3   8   2   -0.01    0.13
  -3   8  -2    0.00    0.11
   4   8   2    0.31    0.14
   4   8   2   -0.07    0.14
   4   8   2    0.18    0.13
  -4   8  -2    0.18    0.14
  -5   8  -2    1.03    0.22
   5   8   2    1.31    0.24
   5   8   2    1.06    0.26
 -17   0   3    1.17    0.19
 -16   0   3   -0.09    0.09
 -15   0   3   -0.05    0.09
 -15   0   3   -0.09    0.11
 -14   0   3    0.03    0.12
 -14   0   3   -0.01    0.08
  14   0  -3   -0.08    0.11
  14   0  -3    0.00    0.08
  13   0  -3   15.33    0.99
 -13   0   3   13.99    0.92
 -13   0   3   14.86    0.94
  13   0  -3   13.53    0.94
 -12   0   3    0.13    0.09
  12   0  -3    0.02    0.08
 -12   0   3   -0.05    0.11
 -12   0   3   -0.02    0.08
  12   0  -3   -0.06    0.09
 -11   0   3   18.32    1.03
  11   0  -3   13.39    1.06
 -11   0   3   19.30    1.04
  11   0  -3   14.12    1.04
 -11   0   3   17.59    1.07
 -10   0   3   -0.03    0.08
  10   0  -3    0.07    0.07
  10   0  -3    0.03    0.07
 -10   0   3    0.10    0.07
 -10   0   3    0.02    0.09
  -9   0   3   18.04    1.06
   9   0  -3   17.17    1.09
  -9   0   3   17.29    1.11
  -9   0   3   16.14    1.07
   9   0  -3   18.98    1.13
   8   0  -3   -0.03    0.04
  -8   0   3   -0.07    0.05
  -8   0   3   -0.01    0.05
   8   0  -3   -0.06    0.05
   8   0  -3    0.17    0.07
  -8   0   3   -0.05    0.05
  -8   0   3    0.00    0.05
  -7   0   3    2.03    0.19
  -7   0   3    2.29    0.20
   7   0  -3    2.48    0.21
  -7   0   3    2.50    0.20
   7   0  -3    2.66    0.20
   7   0  -3    2.51    0.20
   6   0  -3    0.03    0.04
   6   0  -3   -0.03    0.03
  -6   0   3    0.00    0.04
   6   0  -3   -0.05    0.04
  -6   0   3    0.07    0.05
  -6   0   3    0.10    0.05
  -6   0   3   -0.03    0.03
  -6   0   3    0.06    0.05
   6   0  -3    0.00    0.04
  -5   0   3   19.47    1.14
  -5   0   3   19.12    1.11
   5   0  -3   18.84    1.14
   5   0  -3   18.81    1.14
  -5   0   3   17.57    1.08
  -5   0   3   18.92    1.13
   5   0  -3   16.00    1.12
   5   0  -3   17.73    1.08
  -5   0   3   20.56    1.15
  -4   0   3   -0.01    0.03
  -4   0   3   -0.02    0.03
  -4   0   3    0.01    0.03
   4   0  -3   -0.02    0.04
  -4   0   3   -0.01    0.02
   4   0  -3   -0.01    0.03
  -4   0   3    0.02    0.04
   4   0  -3    0.01    0.03
   4   0  -3   -0.03    0.03
   4   0  -3    0.03    0.03
   3   0  -3  726.21   41.96
  -3   0   3  720.38   41.97
  -3   0   3  699.26   39.96
   3   0  -3  783.59   41.20
   3   0  -3  736.98   42.04
   3   0  -3  651.39   42.31
  -3   0   3  696.21   42.37
  -3   0   3  710.38   41.17
  -2   0   3   -0.08    0.02
   2   0  -3   -0.06    0.01
   2   0  -3   -0.06    0.02
  -2   0   3   -0.04    0.02
  -2   0   3   -0.06    0.02
   2   0  -3   -0.10    0.02
   2   0  -3   -0.07    0.02
  -2   0   3   -0.07    0.02
  -2   0   3   -0.10    0.02
   2   0  -3   -0.11    0.02
  -2   0   3   -0.06    0.02
  -1   0   3  160.99    9.93
   1   0  -3  171.00    9.93
  -1   0   3  173.09   10.82
   0   0  -3   -0.03    0.03
   0   0  -3   -0.04    0.03
   0   0   3   -0.03    0.02
   0   0   3   -0.06    0.03
  -1   0  -3 1000.00   57.22
   1   0   3  832.52   57.14
   1   0   3  853.99   50.02
   2   0   3    0.22    0.05
   2   0   3    0.20    0.02
  -2   0  -3    0.03    0.04
  -3   0  -3   21.82    1.45
  -3   0  -3   21.96    1.27
   3   0   3   22.34    1.32
   3   0   3   21.14    1.32
   3   0   3   21.50    1.27
   3   0   3   23.28    1.28
  -4   0  -3   -0.02    0.05
   4   0   3    0.03    0.04
   4   0   3   -0.05    0.02
   4   0   3   -0.06    0.03
  -4   0  -3   -0.02    0.02
   4   0   3   -0.07    0.02
  -4   0  -3   -0.05    0.04
  -4   0  -3    0.05    0.02
   5   0   3   31.78    2.02
  -5   0  -3   35.03    1.93
  -5   0  -3   34.79    1.93
   5   0   3   36.43    1.94
  -5   0  -3   34.83    2.21
  -5   0  -3   33.62    2.00
  -5   0  -3   29.26    1.92
   5   0   3   32.13    2.02
   6   0   3    0.01    0.04
  -6   0  -3   -0.13    0.04
  -6   0  -3    0.04    0.03
  -6   0  -3    0.05    0.05
  -6   0  -3   -0.02    0.02
  -6   0  -3   -0.06    0.02
   6   0   3    0.05    0.04
   6   0   3    0.03    0.06
  -7   0  -3    1.36    0.19
  -7   0  -3    1.30    0.10
  -7   0  -3    1.32    0.16
  -7   0  -3    1.36    0.10
   7   0   3    1.22    0.14
   7   0   3    1.21    0.15
  -7   0  -3    1.33    0.11
  -8   0  -3   -0.04    0.03
   8   0   3    0.02    0.06
  -8   0  -3    0.02    0.03
   8   0   3   -0.10    0.05
  -8   0  -3   -0.01    0.03
  -8   0  -3    0.15    0.08
  -9   0  -3   20.00    1.51
  -9   0  -3   20.80    1.28
   9   0   3   21.47    1.39
   9   0   3   24.35    1.37
  -9   0  -3   23.04    1.34
  -9   0  -3   22.08    1.28
  -9   0  -3   22.00    1.34
  10   0   3   -0.08    0.07
 -10   0  -3    0.05    0.04
 -10   0  -3    0.00    0.04
 -10   0  -3    0.09    0.10
 -10   0  -3    0.15    0.11
  10   0   3    0.03    0.09
  11   0   3   14.70    1.02
 -11   0  -3   14.93    0.98
 -11   0  -3   15.93    1.13
 -11   0  -3   15.31    0.89
  11   0   3   15.27    0.99
  12   0   3    0.03    0.09
  12   0   3   -0.06    0.09
 -12   0  -3    0.04    0.09
 -12   0  -3   -0.01    0.14
  13   0   3    7.57    0.54
  13   0   3    6.19    0.55
 -13   0  -3    7.01    0.54
 -13   0  -3    7.17    0.63
  14   0   3    0.10    0.13
 -14   0  -3   -0.11    0.13
 -14   0  -3    0.12    0.12
  15   0   3    0.08    0.15
 -15   0  -3    0.40    0.19
 -17  -1   3    1.91    0.24
 -17   1   3    2.23    0.27
 -16  -1   3    0.85    0.17
 -16   1   3    0.99    0.18
 -15  -1   3    0.40    0.15
 -15  -1   3    0.51    0.13
 -15   1   3    0.17    0.11
  15   1  -3    0.59    0.19
 -15   1   3    0.39    0.16
 -14  -1   3   11.98    0.81
  14  -1  -3   12.59    0.85
 -14  -1   3   12.74    0.86
 -14   1   3   12.83    0.85
  14   1  -3   12.51    0.85
 -14   1   3   12.17    0.82
  14   1  -3   13.17    0.90
  13  -1  -3    4.97    0.44
  13  -1  -3    5.11    0.41
 -13  -1   3    5.41    0.39
 -13  -1   3    5.19    0.44
  13   1  -3    5.60    0.46
 -13   1   3    5.59    0.43
  13   1  -3    4.35    0.40
 -13   1   3    5.36    0.41
 -12  -1   3    0.68    0.13
 -12  -1   3    0.80    0.17
  12  -1  -3    0.66    0.13
  12  -1  -3    0.67    0.15
 -12   1   3    0.71    0.15
  12   1  -3    0.65    0.13
 -12   1   3    0.58    0.13
 -12   1   3    0.60    0.13
  12   1  -3    0.78    0.16
 -11  -1   3    1.07    0.16
  11  -1  -3    0.90    0.15
 -11  -1   3    0.84    0.13
 -11  -1   3    0.75    0.16
  11  -1  -3    0.88    0.14
 -11   1   3    1.25    0.17
  11   1  -3    0.90    0.16
  11   1  -3    0.86    0.14
 -11   1   3    0.67    0.14
 -11   1   3    0.83    0.14
 -10  -1   3   19.29    1.20
 -10  -1   3   20.43    1.20
  10  -1  -3   16.44    1.24
 -10  -1   3   19.79    1.25
  10  -1  -3   20.31    1.23
 -10   1   3   20.32    1.25
  10   1  -3   21.32    1.23
 -10   1   3   20.81    1.19
  10   1  -3   21.89    1.27
 -10   1   3   16.28    1.20
   9  -1  -3    0.03    0.05
  -9  -1   3   -0.10    0.07
  -9  -1   3    0.18    0.07
   9  -1  -3   -0.03    0.05
  -9  -1   3    0.04    0.05
   9   1  -3    0.01    0.06
  -9   1   3   -0.03    0.05
  -9   1   3    0.05    0.07
  -9   1   3    0.17    0.08
   9   1  -3    0.07    0.05
  -8  -1   3    3.31    0.26
   8  -1  -3    3.07    0.25
  -8  -1   3    2.98    0.25
  -8  -1   3    2.95    0.24
   8  -1  -3    3.19    0.24
   8  -1  -3    3.08    0.24
  -8  -1   3    2.95    0.24
   8   1  -3    2.97    0.24
   8   1  -3    2.91    0.25
  -8   1   3    3.17    0.26
  -8   1   3    2.99    0.24
  -8   1   3    3.16    0.24
  -7  -1   3   83.73    4.62
  -7  -1   3   81.96    4.73
   7  -1  -3   82.39    4.60
  -7  -1   3   83.03    4.88
   7  -1  -3   78.97    4.87
   7  -1  -3   74.91    4.82
  -7  -1   3   87.74    4.83
   7   1  -3   84.07    4.82
   7   1  -3   77.62    4.88
  -7   1   3   79.35    4.60
  -7   1   3   82.91    4.88
   6  -1  -3   11.83    0.73
  -6  -1   3   12.34    0.74
  -6  -1   3   12.70    0.75
   6  -1  -3   11.56    0.73
   6  -1  -3   11.82    0.71
  -6  -1   3   11.23    0.72
   6  -1  -3   12.36    0.75
  -6  -1   3   12.12    0.73
  -6  -1   3   11.82    0.75
   6   1  -3   11.26    0.74
  -6   1   3   11.62    0.75
   6   1  -3   11.80    0.76
  -6   1   3   11.84    0.71
  -6   1   3   11.40    0.75
  -6   1   3   11.85    0.74
   6   1  -3   11.56    0.75
  -6   1   3   12.07    0.73
   5  -1  -3  174.32   10.21
   5  -1  -3  178.59   10.00
   5  -1  -3  172.01    9.71
   5  -1  -3  178.34   10.29
   5  -1  -3  174.53   10.29
   5  -1  -3  170.57   10.19
  -5  -1   3  176.27   10.29
  -5  -1   3  169.05    9.72
  -5  -1   3  175.73   10.00
  -5  -1   3  166.90   10.19
  -5   1   3  170.57   10.00
   5   1  -3  167.91   10.29
  -5   1   3  172.07    9.71
  -5   1   3  180.39   10.30
  -5   1   3  184.04   10.29
   5   1  -3  169.86   10.29
  -5   1   3  168.78   10.19
   4  -1  -3    0.57    0.07
   4  -1  -3    0.74    0.08
  -4  -1   3    0.73    0.08
   4  -1  -3    0.55    0.08
   4  -1  -3    0.64    0.07
   4  -1  -3    0.65    0.07
   4  -1  -3    0.71    0.08
  -4  -1   3    0.70    0.09
  -4  -1   3    0.44    0.07
   4   1  -3    0.64    0.08
   4   1  -3    0.77    0.08
  -4   1   3    0.63    0.07
  -4   1   3    0.33    0.07
  -4   1   3    0.63    0.07
   4   1  -3    0.59    0.07
   4   1  -3    0.63    0.08
  -4   1   3    0.50    0.07
  -4   1   3    0.55    0.07
   3  -1  -3   21.18    1.16
  -3  -1   3   21.61    1.24
   3  -1  -3   20.12    1.22
   3  -1  -3   23.75    1.23
   3  -1  -3   18.37    1.18
  -3  -1   3   21.91    1.22
   3  -1  -3   22.83    1.23
   3  -1  -3   19.04    1.20
  -3  -1   3   19.36    1.20
  -3  -1   3   17.33    1.23
   3   1  -3   20.94    1.20
   3   1  -3   20.96    1.23
  -3   1   3   17.75    1.15
  -3   1   3   21.88    1.19
   3   1  -3   20.84    1.22
   3   1  -3   16.98    1.23
  -3   1   3   22.88    1.23
  -3   1   3   19.82    1.23
   3   1  -3   21.27    1.20
  -3   1   3   20.34    1.21
  -3   1   3   18.82    1.23
  -2  -1   3  405.12   23.26
  -2  -1   3  359.61   23.21
  -2  -1   3  324.62   22.56
   2  -1  -3  406.55   21.93
   2  -1  -3  433.85   23.02
   2  -1  -3  416.76   23.21
  -2  -1   3  410.75   22.62
  -2   1   3  423.12   25.07
  -2   1   3  410.04   23.22
  -2   1   3  328.34   21.91
   2   1  -3  338.58   23.21
  -2   1   3  404.27   22.58
  -2   1   3  409.46   23.01
  -2   1   3  388.42   23.01
  -2   1   3  403.39   23.05
   2   1  -3  397.49   22.57
  -2   1   3  405.55   23.26
   2   1  -3  401.91   22.63
   1  -1  -3   29.16    1.86
  -1  -1   3   29.59    1.68
  -1  -1   3   28.68    1.68
  -1  -1   3   27.97    1.72
  -1  -1   3   28.65    1.72
   1  -1  -3   30.20    1.72
   1   1  -3   28.81    1.72
  -1   1   3   29.19    1.86
  -1   1   3   26.47    1.72
   1   1  -3   31.30    1.67
   1   1  -3   27.14    1.67
   0  -1   3  311.44   17.04
   0  -1  -3  311.33   16.53
   0  -1   3  274.71   17.34
   0  -1   3  300.71   18.87
   0  -1   3  288.87   16.52
   0  -1   3  253.55   17.48
   0  -1  -3  311.03   18.88
   0  -1   3  295.97   17.53
   0   1  -3  294.91   18.87
   0   1  -3  280.20   17.02
   0   1  -3  298.31   17.51
   0   1  -3  311.89   17.02
   0   1   3  314.30   18.87
   0   1   3  294.45   16.52
   1  -1   3  195.90   11.82
   1  -1   3  197.33   11.17
  -1  -1  -3  202.53   11.15
   1  -1   3  216.74   11.49
   1  -1   3  200.76   11.82
   1  -1   3  192.56   12.75
   1  -1   3  189.95   11.49
  -1   1  -3  206.90   11.17
   1   1   3  185.04   11.15
   1   1   3  216.22   12.77
  -1   1  -3  208.23   11.81
  -1   1  -3  202.24   12.75
  -1   1  -3  181.41   11.81
   2  -1   3   67.44    4.33
   2  -1   3   76.03    4.68
  -2  -1  -3   72.56    4.69
  -2  -1  -3   72.35    4.09
   2  -1   3   71.24    4.21
   2  -1   3   72.71    4.10
   2  -1   3   73.14    4.34
  -2   1  -3   67.30    4.68
   2   1   3   74.26    4.09
  -2   1  -3   73.36    4.10
  -2   1  -3   78.90    4.21
  -2   1  -3   75.63    4.33
   3  -1   3   54.52    3.03
   3  -1   3   56.88    3.20
  -3  -1  -3   55.35    3.02
  -3  -1  -3   46.54    3.46
   3  -1   3   54.60    3.10
   3  -1   3   52.89    3.19
   3   1   3   55.03    3.08
   3   1   3   49.74    3.08
  -3   1  -3   58.35    3.19
   3   1   3   54.24    3.17
  -3   1  -3   51.83    3.45
  -3   1  -3   54.96    3.18
  -3   1  -3   52.10    3.09
   3   1   3   56.65    3.18
   3   1   3   55.59    3.02
  -3   1  -3   45.85    3.09
   4  -1   3   11.69    0.69
   4  -1   3   11.71    0.72
  -4  -1  -3   12.33    0.69
   4  -1   3   11.09    0.69
  -4  -1  -3   10.92    0.80
   4  -1   3   11.02    0.72
   4   1   3   10.71    0.71
  -4   1  -3   11.92    0.69
  -4   1  -3   10.78    0.68
  -4   1  -3   12.23    0.71
   4   1   3   10.82    0.71
  -4   1  -3   12.23    0.78
   5  -1   3    0.26    0.07
   5  -1   3    0.34    0.07
  -5  -1  -3    0.32    0.07
   5  -1   3    0.30    0.07
   5  -1   3    0.28    0.07
   5   1   3    0.15    0.06
   5   1   3    0.36    0.07
  -5   1  -3    0.29    0.08
  -5   1  -3    0.30    0.05
   5   1   3    0.43    0.07
  -5   1  -3    0.33    0.06
  -5   1  -3    0.25    0.08
  -5   1  -3    0.38    0.06
   6  -1   3    8.50    0.56
   6  -1   3    7.97    0.55
  -6  -1  -3    7.83    0.53
   6   1   3    7.97    0.55
  -6   1  -3    8.36    0.54
   6   1   3    8.44    0.53
  -6   1  -3    8.28    0.51
  -6   1  -3    8.71    0.53
  -6   1  -3    9.51    0.52
  -6   1  -3    7.60    0.60
  -7  -1  -3   11.26    0.73
   7  -1   3   11.41    0.76
   7  -1   3   11.92    0.77
  -7   1  -3   12.38    0.74
  -7   1  -3   11.09    0.83
   7   1   3   11.32    0.76
  -7   1  -3   12.94    0.72
   7   1   3   11.13    0.76
  -7   1  -3   11.90    0.74
   7   1   3   12.10    0.75
  -7   1  -3   11.81    0.71
   8  -1   3   25.77    1.61
  -8  -1  -3   27.27    1.53
   8  -1   3   24.89    1.60
  -8   1  -3   27.77    1.54
  -8   1  -3   21.97    1.51
   8   1   3   26.20    1.60
  -8   1  -3   26.84    1.57
  -8   1  -3   25.49    1.74
   8   1   3   25.49    1.59
   8   1   3   26.66    1.58
   9  -1   3    1.10    0.18
   9  -1   3    1.46    0.18
  -9  -1  -3    1.27    0.18
   9   1   3    1.40    0.18
   9   1   3    1.32    0.17
  -9   1  -3    1.22    0.20
  -9   1  -3    1.38    0.18
  -9   1  -3    1.37    0.13
   9   1   3    1.20    0.15
  10  -1   3    0.52    0.13
  10  -1   3    0.82    0.16
 -10  -1  -3    0.71    0.15
  10   1   3    0.83    0.14
 -10   1  -3    0.64    0.09
  10   1   3    0.49    0.13
 -10   1  -3    1.05    0.18
 -10   1  -3    0.44    0.15
 -11  -1  -3    0.18    0.12
  11  -1   3    0.06    0.09
  11  -1   3    0.08    0.09
 -11   1  -3    0.19    0.06
  11   1   3    0.11    0.09
 -11   1  -3   -0.15    0.09
  11   1   3    0.10    0.08
 -11   1  -3    0.15    0.11
  12  -1   3   14.90    0.96
 -12  -1  -3   16.17    0.96
  12  -1   3   15.21    1.00
 -12  -1  -3   13.91    1.09
 -12   1  -3   11.79    1.05
 -12   1  -3   15.43    0.87
  12   1   3   13.48    0.98
  12   1   3   14.20    0.95
 -12   1  -3   13.47    0.93
  13  -1   3    0.78    0.17
 -13  -1  -3    0.38    0.21
  13  -1   3    0.49    0.15
 -13  -1  -3    0.71    0.18
 -13   1  -3    0.53    0.16
  13   1   3    0.71    0.15
 -13   1  -3    0.60    0.09
 -13   1  -3    0.52    0.19
  13   1   3    0.60    0.15
 -14  -1  -3   -0.04    0.16
  14  -1   3    0.04    0.10
 -14   1  -3   -0.04    0.14
  14   1   3   -0.05    0.12
 -15  -1  -3    0.41    0.21
  15  -1   3    0.11    0.14
 -15   1  -3    0.03    0.13
  15   1   3    0.31    0.18
 -16  -2   3    1.17    0.18
 -16   2   3    1.16    0.20
 -15  -2   3    1.48    0.18
 -15  -2   3    1.39    0.25
 -15   2   3    0.85    0.19
  15   2  -3    1.41    0.24
 -15   2   3    1.35    0.20
  14  -2  -3    0.58    0.14
 -14  -2   3    0.33    0.15
 -14  -2   3    0.54    0.12
  14   2  -3    0.56    0.17
  14   2  -3    0.40    0.13
 -14   2   3    0.46    0.15
 -14   2   3    0.60    0.15
 -13  -2   3    7.94    0.61
  13  -2  -3    8.12    0.60
 -13  -2   3    8.18    0.57
 -13   2   3    8.59    0.60
  13   2  -3    8.66    0.61
 -13   2   3    8.26    0.60
  13   2  -3    9.49    0.65
  12  -2  -3    0.17    0.10
 -12  -2   3    0.09    0.11
  12  -2  -3    0.14    0.09
 -12  -2   3    0.08    0.08
 -12   2   3    0.41    0.12
 -12   2   3    0.18    0.10
 -12   2   3   -0.01    0.09
  12   2  -3    0.15    0.10
  12   2  -3    0.26    0.10
 -11  -2   3    7.16    0.53
 -11  -2   3    7.15    0.51
  11  -2  -3    7.33    0.52
  11  -2  -3    7.40    0.54
  11   2  -3    7.29    0.55
 -11   2   3    6.95    0.53
 -11   2   3    8.13    0.53
  11   2  -3    7.52    0.53
 -11   2   3    7.49    0.53
 -10  -2   3    1.55    0.22
  10  -2  -3    1.45    0.17
 -10  -2   3    1.89    0.19
  10  -2  -3    2.15    0.23
 -10  -2   3    1.93    0.18
  10   2  -3    1.32    0.17
 -10   2   3    1.67    0.20
 -10   2   3    1.51    0.19
  10   2  -3    1.63    0.21
 -10   2   3    1.09    0.17
  -9  -2   3    4.96    0.38
  -9  -2   3    5.08    0.37
  -9  -2   3    5.21    0.38
  -9  -2   3    4.98    0.36
   9  -2  -3    5.05    0.37
   9  -2  -3    5.34    0.39
   9   2  -3    5.20    0.39
  -9   2   3    5.31    0.37
   9   2  -3    4.86    0.38
  -9   2   3    5.77    0.39
  -9   2   3    5.01    0.39
  -8  -2   3    1.20    0.17
  -8  -2   3    1.59    0.18
   8  -2  -3    1.52    0.17
   8  -2  -3    1.54    0.18
   8  -2  -3    1.54    0.15
  -8  -2   3    1.50    0.15
  -8  -2   3    1.51    0.16
  -8   2   3    1.37    0.16
  -8   2   3    1.60    0.17
  -8   2   3    1.88    0.18
   8   2  -3    1.38    0.16
   8   2  -3    1.39    0.17
   7  -2  -3    4.06    0.29
  -7  -2   3    4.04    0.29
   7  -2  -3    4.15    0.31
  -7  -2   3    3.95    0.29
  -7  -2   3    4.44    0.31
  -7  -2   3    4.39    0.31
   7  -2  -3    4.18    0.30
  -7   2   3    4.02    0.31
  -7   2   3    3.91    0.31
  -7   2   3    3.92    0.30
   7   2  -3    3.72    0.31
  -7   2   3    4.27    0.29
   7   2  -3    3.90    0.30
   6  -2  -3   70.09    4.78
  -6  -2   3   87.31    4.67
  -6  -2   3   77.64    4.79
  -6  -2   3   88.90    4.89
   6  -2  -3   81.87    4.88
   6  -2  -3   87.72    4.66
  -6  -2   3   76.68    4.93
   6   2  -3   81.11    4.88
  -6   2   3   83.07    4.80
  -6   2   3   81.62    4.93
  -6   2   3   84.46    4.65
   6   2  -3   87.91    4.94
  -6   2   3   84.54    4.94
   6   2  -3   83.67    4.94
  -5  -2   3   50.82    3.58
   5  -2  -3   61.86    3.37
  -5  -2   3   65.12    3.55
   5  -2  -3   56.53    3.53
   5  -2  -3   55.45    3.57
   5  -2  -3   63.93    3.47
  -5   2   3   60.24    3.48
  -5   2   3   59.07    3.56
   5   2  -3   61.25    3.48
  -5   2   3   63.02    3.58
  -5   2   3   61.97    3.37
  -5   2   3   61.88    3.59
   5   2  -3   62.81    3.58
   5   2  -3   52.86    3.54
  -4  -2   3    2.54    0.18
   4  -2  -3    2.26    0.16
   4  -2  -3    2.28    0.17
   4  -2  -3    2.64    0.20
  -4  -2   3    2.04    0.18
  -4  -2   3    2.37    0.19
   4  -2  -3    2.11    0.17
  -4  -2   3    2.37    0.18
   4   2  -3    2.54    0.19
   4   2  -3    2.40    0.19
   4   2  -3    2.43    0.18
  -4   2   3    2.39    0.18
  -4   2   3    2.00    0.18
   4   2  -3    2.31    0.18
  -4   2   3    2.51    0.20
  -4   2   3    2.48    0.19
  -4   2   3    2.32    0.16
  -3  -2   3    2.55    0.19
  -3  -2   3    2.44    0.19
   3  -2  -3    2.25    0.17
   3  -2  -3    2.32    0.16
  -3  -2   3    2.25    0.18
   3  -2  -3    2.31    0.16
  -3  -2   3    2.42    0.18
   3  -2  -3    2.47    0.16
   3  -2  -3    2.60    0.16
   3  -2  -3    1.99    0.18
   3  -2  -3    2.36    0.17
   3   2  -3    2.59    0.19
   3   2  -3    2.59    0.19
  -3   2   3    2.64    0.16
   3   2  -3    2.49    0.18
  -3   2   3    2.29    0.18
  -3   2   3    2.42    0.18
  -3   2   3    2.04    0.17
   3   2  -3    2.17    0.18
  -3   2   3    2.20    0.18
  -3   2   3    2.35    0.19
   2  -2  -3    3.96    0.25
   2  -2  -3    4.30    0.28
  -2  -2   3    3.67    0.27
  -2  -2   3    4.01    0.26
  -2  -2   3    3.64    0.26
   2  -2  -3    3.91    0.23
   2  -2  -3    4.19    0.25
  -2  -2   3    3.84    0.27
  -2   2   3    3.93    0.25
  -2   2   3    4.06    0.28
   2   2  -3    4.02    0.27
   2   2  -3    4.20    0.28
  -2   2   3    3.77    0.26
   2   2  -3    4.00    0.26
  -2   2   3    3.85    0.26
  -2   2   3    3.61    0.28
   2   2  -3    3.87    0.27
  -2   2   3    4.21    0.25
   2   2  -3    3.95    0.26
  -1  -2   3   54.03    3.17
   1  -2  -3   53.17    2.97
   1  -2  -3   52.07    3.41
  -1  -2   3   55.35    3.14
  -1  -2   3   52.04    3.08
  -1  -2   3   45.60    3.17
  -1   2   3   53.81    3.07
   1   2  -3   58.36    3.17
   1   2  -3   53.00    3.08
   1   2  -3   52.64    3.17
  -1   2   3   53.42    3.16
  -1   2   3   54.97    3.12
  -1   2   3   54.18    3.16
  -1   2   3   50.28    3.15
  -1   2   3   56.25    3.41
   1   2  -3   49.80    3.08
   0  -2   3   14.05    0.89
   0  -2   3   16.61    0.98
   0  -2  -3   13.56    0.84
   0  -2   3   15.29    0.92
   0  -2  -3   14.63    0.98
   0  -2   3   15.49    0.92
   0   2   3   15.49    0.90
   0   2   3   13.80    0.88
   0   2  -3   15.36    0.89
   0   2   3   13.02    0.98
   0   2   3   16.34    0.88
   0   2  -3   15.01    0.89
   0   2  -3   14.65    0.88
   0   2   3   15.07    0.90
   0   2  -3   14.78    0.92
   1  -2   3   83.63    4.59
   1  -2   3   81.68    4.54
  -1  -2  -3   77.94    4.32
  -1  -2  -3   78.26    4.95
   1  -2   3   82.98    4.94
   1  -2   3   73.23    4.59
   1  -2   3   78.25    4.34
   1  -2   3   64.63    4.46
  -1   2  -3   79.10    4.46
   1   2   3   78.67    4.44
  -1   2  -3   70.81    4.53
   1   2   3   79.94    4.57
  -1   2  -3   73.13    4.46
   1   2   3   80.62    4.57
  -1   2  -3   66.80    4.94
  -1   2  -3   83.86    4.59
  -1   2  -3   76.65    4.59
   2  -2   3    3.72    0.22
   2  -2   3    3.23    0.24
  -2  -2  -3    3.37    0.26
   2  -2   3    3.40    0.23
   2  -2   3    3.04    0.23
   2  -2   3    3.16    0.24
  -2  -2  -3    2.77    0.21
  -2   2  -3    3.44    0.23
   2   2   3    2.86    0.21
  -2   2  -3    3.36    0.23
  -2   2  -3    3.45    0.22
  -2   2  -3    3.45    0.23
   2   2   3    3.35    0.20
  -2   2  -3    2.81    0.24
   2   2   3    3.32    0.22
  -3  -2  -3   36.08    2.09
   3  -2   3   38.84    2.10
  -3  -2  -3   36.04    2.40
   3  -2   3   35.43    2.21
   3  -2   3   40.70    2.19
   3  -2   3   37.59    2.15
   3  -2   3   32.07    2.21
  -3   2  -3   37.74    2.10
  -3   2  -3   35.80    2.14
  -3   2  -3   37.65    2.38
   3   2   3   33.69    2.08
  -3   2  -3   38.59    2.21
   3   2   3   34.94    2.19
   3   2   3   36.20    2.20
   3   2   3   38.50    2.17
   4  -2   3   94.89    5.14
  -4  -2  -3   93.79    5.14
   4  -2   3   90.85    5.43
   4  -2   3   92.07    5.44
   4  -2   3   92.10    5.28
   4  -2   3   93.90    5.38
  -4   2  -3   97.73    5.28
  -4   2  -3   97.40    5.27
  -4   2  -3   82.48    5.85
  -4   2  -3   91.78    5.14
  -4   2  -3   80.44    5.42
   4   2   3   94.18    5.13
   4   2   3   82.08    5.42
   4   2   3   92.89    5.36
   5  -2   3   36.27    2.25
   5  -2   3   37.98    2.30
   5  -2   3   40.25    2.37
   5  -2   3   41.18    2.38
  -5  -2  -3   33.88    2.24
   5   2   3   39.26    2.24
  -5   2  -3   39.04    2.30
  -5   2  -3   41.02    2.29
   5   2   3   39.53    2.36
  -5   2  -3   42.18    2.36
  -5   2  -3   40.09    2.25
  -5   2  -3   37.99    2.54
   5   2   3   36.62    2.35
   5   2   3   42.15    2.33
  -6  -2  -3    1.88    0.19
   6  -2   3    2.01    0.19
   6  -2   3    2.42    0.20
   6  -2   3    2.07    0.19
  -6   2  -3    1.41    0.16
  -6   2  -3    2.12    0.19
   6   2   3    2.02    0.18
   6   2   3    2.29    0.17
   6   2   3    2.52    0.20
  -6   2  -3    2.06    0.17
   6   2   3    1.78    0.17
  -6   2  -3    1.70    0.19
  -6   2  -3    2.09    0.17
   7  -2   3    0.11    0.07
  -7  -2  -3    0.16    0.08
   7  -2   3    0.09    0.07
   7   2   3    0.13    0.06
  -7   2  -3    0.18    0.06
  -7   2  -3    0.05    0.06
   7   2   3    0.21    0.07
  -7   2  -3    0.08    0.07
   7   2   3    0.05    0.06
  -7   2  -3    0.10    0.08
  -8  -2  -3    0.35    0.11
   8  -2   3    0.43    0.12
  -8   2  -3    0.22    0.07
  -8   2  -3    0.41    0.11
  -8   2  -3    0.11    0.06
   8   2   3    0.10    0.06
  -8   2  -3    0.22    0.07
  -8   2  -3    0.16    0.08
   8   2   3    0.32    0.09
   8   2   3    0.13    0.07
  -9  -2  -3    2.33    0.25
   9  -2   3    2.36    0.27
   9   2   3    2.25    0.23
   9   2   3    2.19    0.21
  -9   2  -3    2.05    0.24
  -9   2  -3    2.07    0.20
  -9   2  -3    2.08    0.25
  10  -2   3    2.14    0.26
 -10  -2  -3    2.26    0.26
  10   2   3    1.90    0.22
 -10   2  -3    2.26    0.25
  10   2   3    1.98    0.23
 -10   2  -3    2.36    0.20
 -10   2  -3    1.94    0.25
  11  -2   3   11.86    0.88
  11  -2   3   12.94    0.87
 -11  -2  -3   13.59    0.85
 -11   2  -3   11.95    0.79
 -11   2  -3   14.18    0.86
  11   2   3   13.01    0.88
 -11   2  -3   12.34    0.93
  11   2   3   12.67    0.85
 -12  -2  -3    0.56    0.20
  12  -2   3    0.62    0.16
 -12  -2  -3    0.49    0.16
  12  -2   3    0.76    0.16
 -12   2  -3    0.80    0.12
 -12   2  -3    0.34    0.14
  12   2   3    0.62    0.15
 -12   2  -3    0.71    0.18
  12   2   3    0.73    0.16
 -13  -2  -3    0.24    0.16
 -13  -2  -3    0.08    0.12
  13  -2   3   -0.06    0.10
  13   2   3   -0.11    0.09
  13   2   3   -0.16    0.09
 -13   2  -3    0.04    0.11
 -13   2  -3    0.05    0.06
 -13   2  -3   -0.05    0.11
 -14  -2  -3    3.34    0.44
  14  -2   3    2.22    0.34
 -14   2  -3    3.18    0.24
 -14   2  -3    3.14    0.38
  14   2   3    3.02    0.36
  15  -2   3    1.42    0.28
 -15  -2  -3    0.94    0.29
 -15   2  -3    1.14    0.24
  15   2   3    0.76    0.22
 -16  -3   3    0.08    0.10
 -16   3   3   -0.03    0.11
 -15  -3   3    1.73    0.20
 -15   3   3    1.19    0.22
 -15   3   3    1.49    0.24
 -14  -3   3    2.38    0.24
 -14  -3   3    1.96    0.29
 -14   3   3    2.21    0.28
  14   3  -3    2.30    0.32
 -14   3   3    2.53    0.30
 -13  -3   3    0.40    0.15
  13  -3  -3    0.43    0.13
 -13  -3   3    0.34    0.10
 -13   3   3    0.48    0.14
 -13   3   3    0.69    0.16
  13   3  -3    0.12    0.13
  13   3  -3    0.45    0.14
 -12  -3   3    0.08    0.11
 -12  -3   3    0.21    0.10
  12  -3  -3    0.12    0.09
  12   3  -3    0.03    0.11
  12   3  -3    0.23    0.10
 -12   3   3    0.02    0.10
 -12   3   3    0.14    0.11
 -12   3   3    0.12    0.11
  11  -3  -3    6.65    0.52
  11  -3  -3    7.49    0.56
 -11  -3   3    7.70    0.55
 -11  -3   3    7.50    0.51
  11   3  -3    7.44    0.56
 -11   3   3    7.29    0.54
 -11   3   3    7.67    0.52
 -11   3   3    7.10    0.55
  11   3  -3    7.59    0.54
 -10  -3   3   26.43    1.56
 -10  -3   3   24.69    1.55
  10  -3  -3   26.07    1.63
  10  -3  -3   25.83    1.59
 -10  -3   3   25.26    1.58
  10   3  -3   25.51    1.60
 -10   3   3   25.85    1.63
  10   3  -3   26.27    1.63
 -10   3   3   25.67    1.58
 -10   3   3   26.65    1.54
   9  -3  -3    1.86    0.18
  -9  -3   3    1.66    0.21
  -9  -3   3    1.45    0.17
   9  -3  -3    1.62    0.20
  -9  -3   3    1.74    0.18
  -9  -3   3    1.75    0.20
  -9   3   3    1.46    0.19
   9   3  -3    1.54    0.20
   9   3  -3    1.67    0.19
  -9   3   3    1.31    0.17
  -9   3   3    1.60    0.20
  -8  -3   3    0.42    0.09
  -8  -3   3    0.47    0.10
  -8  -3   3    0.24    0.09
  -8  -3   3    0.24    0.09
   8  -3  -3    0.51    0.11
   8  -3  -3    0.37    0.08
  -8   3   3    0.46    0.10
  -8   3   3    0.39    0.10
   8   3  -3    0.49    0.10
  -8   3   3    0.48    0.10
   8   3  -3    0.53    0.12
   7  -3  -3    0.08    0.06
  -7  -3   3    0.24    0.09
  -7  -3   3    0.18    0.06
   7  -3  -3    0.08    0.05
  -7  -3   3    0.08    0.06
   7  -3  -3    0.13    0.07
  -7  -3   3    0.06    0.07
   7   3  -3    0.10    0.07
   7   3  -3    0.07    0.07
  -7   3   3   -0.03    0.05
   7   3  -3    0.17    0.07
  -7   3   3    0.18    0.08
  -7   3   3    0.11    0.07
  -7   3   3    0.10    0.07
   6  -3  -3   25.73    1.58
  -6  -3   3   25.44    1.62
  -6  -3   3   24.49    1.56
  -6  -3   3   26.97    1.54
   6  -3  -3   26.50    1.61
   6  -3  -3   26.87    1.56
  -6  -3   3   27.55    1.60
  -6   3   3   27.26    1.62
   6   3  -3   25.70    1.57
  -6   3   3   26.07    1.62
  -6   3   3   24.92    1.62
   6   3  -3   25.65    1.60
   6   3  -3   28.14    1.62
  -6   3   3   26.13    1.57
  -5  -3   3   31.53    2.27
  -5  -3   3   38.40    2.24
   5  -3  -3   37.77    2.27
   5  -3  -3   40.18    2.27
   5  -3  -3   40.14    2.17
   5  -3  -3   37.12    2.30
   5  -3  -3   39.77    2.23
  -5  -3   3   33.95    2.31
  -5   3   3   36.73    2.31
  -5   3   3   38.85    2.25
   5   3  -3   35.57    2.31
  -5   3   3   39.96    2.17
  -5   3   3   41.16    2.32
   5   3  -3   39.12    2.25
   5   3  -3   39.42    2.28
  -5   3   3   39.02    2.30
   4  -3  -3    2.34    0.18
  -4  -3   3    2.39    0.20
   4  -3  -3    2.32    0.18
   4  -3  -3    2.62    0.18
   4  -3  -3    2.67    0.18
  -4  -3   3    2.55    0.20
  -4  -3   3    2.03    0.20
  -4   3   3    2.52    0.18
   4   3  -3    2.89    0.21
  -4   3   3    2.32    0.21
  -4   3   3    2.37    0.20
   4   3  -3    2.70    0.20
  -4   3   3    2.14    0.19
   4   3  -3    2.64    0.21
  -4   3   3    2.42    0.18
  -4   3   3    2.40    0.20
   4   3  -3    2.63    0.21
   3  -3  -3    0.46    0.05
  -3  -3   3    0.38    0.08
  -3  -3   3    0.51    0.09
   3  -3  -3    0.56    0.06
   3  -3  -3    0.56    0.07
   3  -3  -3    0.47    0.06
  -3  -3   3    0.36    0.07
   3  -3  -3    0.42    0.05
   3   3  -3    0.31    0.07
   3   3  -3    0.42    0.09
  -3   3   3    0.36    0.07
   3   3  -3    0.58    0.10
  -3   3   3    0.30    0.07
  -3   3   3    0.34    0.07
  -3   3   3    0.48    0.05
   3   3  -3    0.30    0.07
  -3   3   3    0.44    0.09
   2  -3  -3   24.06    1.32
   2  -3  -3   21.82    1.36
  -2  -3   3   24.81    1.38
  -2  -3   3   22.62    1.40
   2  -3  -3   25.33    1.40
   2  -3  -3   24.42    1.50
  -2  -3   3   20.98    1.42
  -2   3   3   21.97    1.50
   2   3  -3   22.12    1.40
  -2   3   3   20.70    1.41
  -2   3   3   21.35    1.37
  -2   3   3   23.96    1.39
   2   3  -3   23.27    1.42
  -2   3   3   24.52    1.43
  -2   3   3   22.70    1.41
   2   3  -3   25.28    1.43
   2   3  -3   24.59    1.38
   1  -3  -3    0.01    0.02
  -1  -3   3   -0.03    0.04
   1  -3  -3    0.22    0.05
   1  -3  -3    0.02    0.03
  -1  -3   3    0.06    0.05
  -1  -3   3    0.02    0.05
  -1  -3   3   -0.01    0.05
  -1   3   3    0.01    0.03
  -1   3   3   -0.01    0.03
  -1   3   3    0.02    0.05
  -1   3   3    0.04    0.04
   1   3  -3   -0.01    0.04
   1   3  -3    0.05    0.05
   1   3  -3   -0.03    0.05
   1   3  -3    0.04    0.04
  -1   3   3   -0.01    0.03
   0  -3   3   17.20    1.10
   0  -3  -3   17.53    1.20
   0  -3   3   20.27    1.19
   0  -3   3   19.13    1.13
   0  -3   3   19.22    1.11
   0  -3   3   19.18    1.13
   0   3  -3   18.55    1.13
   0   3   3   18.62    1.08
   0   3   3   18.60    1.11
   0   3  -3   15.94    1.10
   0   3  -3   17.91    1.10
   0   3   3   17.98    1.13
   0   3   3   16.89    1.11
   0   3   3   18.03    1.09
   1  -3   3    1.18    0.13
   1  -3   3    0.89    0.11
  -1  -3  -3    1.04    0.09
   1  -3   3    1.03    0.13
   1  -3   3    1.00    0.10
  -1  -3  -3    1.27    0.12
   1  -3   3    0.93    0.12
   1  -3   3    1.04    0.10
  -1   3  -3    1.16    0.10
  -1   3  -3    0.87    0.11
   1   3   3    1.17    0.10
  -1   3  -3    0.65    0.12
   1   3   3    1.00    0.10
   1   3   3    0.95    0.11
   2  -3   3  104.09    6.21
   2  -3   3  108.21    5.93
  -2  -3  -3   94.05    5.91
   2  -3   3  113.07    6.74
   2  -3   3  115.55    6.29
   2  -3   3  104.27    6.10
   2  -3   3  111.35    6.28
  -2  -3  -3  103.74    6.77
   2   3   3  110.50    6.26
  -2   3  -3   95.22    6.10
  -2   3  -3  109.63    6.28
   2   3   3  111.72    6.20
  -2   3  -3  105.26    6.21
   2   3   3   88.82    6.26
   3  -3   3    5.11    0.36
   3  -3   3    5.78    0.37
   3  -3   3    4.70    0.37
   3  -3   3    5.75    0.38
  -3  -3  -3    4.97    0.41
   3  -3   3    5.32    0.36
  -3  -3  -3    5.28    0.34
   3   3   3    5.23    0.36
  -3   3  -3    5.26    0.36
  -3   3  -3    5.12    0.37
  -3   3  -3    5.75    0.37
  -3   3  -3    5.32    0.37
   3   3   3    5.31    0.35
  -3   3  -3    5.31    0.36
   3   3   3    5.57    0.36
  -4  -3  -3    3.19    0.24
   4  -3   3    2.97    0.25
   4  -3   3    3.17    0.26
  -4  -3  -3    3.13    0.29
   4  -3   3    3.32    0.27
  -4   3  -3    3.27    0.25
  -4   3  -3    3.59    0.26
  -4   3  -3    3.35    0.25
   4   3   3    3.21    0.23
  -4   3  -3    3.54    0.26
   4   3   3    3.51    0.25
   4   3   3    3.35    0.25
  -5  -3  -3    1.32    0.16
   5  -3   3    1.70    0.19
   5  -3   3    1.19    0.15
  -5   3  -3    1.38    0.17
   5   3   3    1.43    0.14
  -5   3  -3    1.42    0.16
  -5   3  -3    1.56    0.15
   5   3   3    1.74    0.16
   5   3   3    1.75    0.16
  -5   3  -3    1.65    0.16
   6  -3   3   24.14    1.44
  -6  -3  -3   19.85    1.34
   6  -3   3   25.06    1.39
  -6   3  -3   24.03    1.51
   6   3   3   22.82    1.41
   6   3   3   20.05    1.38
  -6   3  -3   22.98    1.41
  -6   3  -3   23.32    1.38
   6   3   3   24.99    1.41
  -6   3  -3   20.68    1.35
   7  -3   3    0.56    0.13
  -7  -3  -3    0.91    0.14
  -7   3  -3    0.53    0.12
  -7   3  -3    0.85    0.12
  -7   3  -3    0.59    0.11
  -7   3  -3    0.94    0.13
   7   3   3    0.68    0.12
   7   3   3    0.67    0.12
   7   3   3    0.59    0.10
   8  -3   3    2.51    0.27
  -8  -3  -3    2.08    0.23
   8   3   3    1.92    0.19
   8   3   3    1.92    0.21
  -8   3  -3    2.06    0.20
  -8   3  -3    1.98    0.21
  -8   3  -3    1.73    0.22
  -9  -3  -3    0.91    0.17
   9  -3   3    1.36    0.21
   9   3   3    1.40    0.20
   9   3   3    1.18    0.16
  -9   3  -3    1.17    0.17
  -9   3  -3    1.26    0.16
  -9   3  -3    1.75    0.22
 -10  -3  -3    1.56    0.22
  10  -3   3    1.39    0.22
 -10   3  -3    1.83    0.23
 -10   3  -3    1.26    0.17
  10   3   3    1.47    0.21
 -10   3  -3    1.70    0.21
  10   3   3    1.84    0.21
  11  -3   3    0.11    0.09
 -11  -3  -3    0.03    0.10
  11  -3   3    0.12    0.10
  11   3   3    0.09    0.10
 -11   3  -3    0.13    0.07
  11   3   3    0.18    0.08
 -11   3  -3    0.15    0.11
 -11   3  -3    0.05    0.11
 -12  -3  -3    2.50    0.36
  12  -3   3    2.00    0.28
 -12  -3  -3    2.47    0.30
  12   3   3    2.33    0.27
 -12   3  -3    2.01    0.22
 -12   3  -3    1.77    0.26
  12   3   3    2.32    0.28
 -12   3  -3    2.49    0.30
  13  -3   3    1.83    0.28
 -13  -3  -3    2.16    0.36
 -13  -3  -3    1.57    0.25
 -13   3  -3    1.62    0.19
  13   3   3    1.95    0.27
  13   3   3    2.27    0.27
 -13   3  -3    1.71    0.27
 -13   3  -3    1.50    0.25
 -14  -3  -3    0.02    0.16
 -14   3  -3   -0.08    0.08
  14   3   3    0.14    0.14
 -14   3  -3   -0.07    0.12
 -15  -4   3    1.96    0.20
 -15   4   3    2.77    0.32
 -15   4   3    1.14    0.23
 -14  -4   3    0.23    0.10
  14   4  -3    0.54    0.17
 -14   4   3    0.13    0.13
 -14   4   3    0.27    0.12
 -13  -4   3    0.57    0.13
  13  -4  -3    0.79    0.16
 -13  -4   3    0.99    0.21
  13   4  -3    0.92    0.19
 -13   4   3    0.99    0.20
 -13   4   3    0.51    0.14
 -12  -4   3    2.38    0.23
 -12  -4   3    2.36    0.30
  12  -4  -3    2.26    0.26
 -12   4   3    3.02    0.27
  12   4  -3    2.29    0.29
 -12   4   3    2.30    0.28
  12   4  -3    2.27    0.27
 -11  -4   3    3.70    0.35
 -11  -4   3    3.30    0.30
  11  -4  -3    3.84    0.32
 -11   4   3    4.09    0.33
  11   4  -3    3.96    0.37
  11   4  -3    4.35    0.35
 -11   4   3    3.76    0.34
  11   4  -3    3.47    0.34
 -11   4   3    3.85    0.35
 -10  -4   3    8.11    0.57
 -10  -4   3    7.39    0.53
  10  -4  -3    7.62    0.55
 -10   4   3    7.76    0.54
  10   4  -3    9.34    0.61
  10   4  -3    7.03    0.56
  10   4  -3    7.84    0.57
 -10   4   3    7.70    0.57
 -10   4   3    8.40    0.59
  -9  -4   3   14.13    0.94
  -9  -4   3   14.46    0.92
   9  -4  -3   14.01    0.93
  -9  -4   3   13.70    0.91
   9   4  -3   14.87    0.94
  -9   4   3   15.52    0.95
  -9   4   3   15.33    0.91
   9   4  -3   14.98    0.98
  -9   4   3   15.46    0.97
   9   4  -3   13.83    0.95
  -8  -4   3    1.33    0.19
  -8  -4   3    1.43    0.19
   8  -4  -3    1.07    0.16
   8  -4  -3    1.24    0.15
  -8  -4   3    1.36    0.17
  -8  -4   3    1.14    0.15
   8   4  -3    1.22    0.18
   8   4  -3    1.46    0.18
  -8   4   3    0.99    0.15
  -8   4   3    1.35    0.18
   8   4  -3    1.01    0.18
  -8   4   3    1.27    0.18
   7  -4  -3   20.08    1.30
   7  -4  -3   22.59    1.35
  -7  -4   3   21.89    1.39
  -7  -4   3   22.21    1.36
  -7  -4   3   23.20    1.34
   7  -4  -3   21.44    1.36
  -7  -4   3   21.57    1.34
   7  -4  -3   21.84    1.39
   7   4  -3   23.02    1.36
  -7   4   3   23.70    1.40
   7   4  -3   22.47    1.38
  -7   4   3   23.20    1.36
  -7   4   3   22.35    1.31
   7   4  -3   20.60    1.40
  -6  -4   3   13.77    0.98
   6  -4  -3   15.79    0.98
   6  -4  -3   15.81    0.95
   6  -4  -3   16.18    0.95
  -6  -4   3   12.60    0.95
  -6  -4   3   14.46    0.94
   6  -4  -3   15.47    0.91
   6  -4  -3   12.98    0.93
  -6   4   3   16.56    1.00
   6   4  -3   16.94    0.98
   6   4  -3   15.20    0.96
  -6   4   3   14.76    0.99
  -6   4   3   17.14    1.00
   6   4  -3   16.05    1.00
  -6   4   3   16.75    0.97
  -6   4   3   16.02    0.92
   5  -4  -3    2.87    0.21
  -5  -4   3    3.22    0.25
   5  -4  -3    2.44    0.21
   5  -4  -3    2.62    0.21
  -5  -4   3    2.68    0.23
   5  -4  -3    2.48    0.21
  -5  -4   3    2.83    0.23
  -5   4   3    3.02    0.24
  -5   4   3    2.16    0.23
  -5   4   3    2.64    0.21
   5   4  -3    2.54    0.25
  -5   4   3    2.42    0.25
   5   4  -3    3.05    0.25
   5   4  -3    2.79    0.24
  -5   4   3    3.17    0.25
   4  -4  -3   21.13    1.33
   4  -4  -3   23.68    1.28
   4  -4  -3   21.47    1.33
  -4  -4   3   22.30    1.35
   4  -4  -3   22.65    1.31
   4  -4  -3   23.98    1.36
  -4  -4   3   21.17    1.38
  -4  -4   3   20.97    1.33
  -4   4   3   23.28    1.34
   4   4  -3   21.87    1.36
   4   4  -3   22.35    1.38
  -4   4   3   23.46    1.38
  -4   4   3   18.17    1.36
   4   4  -3   22.91    1.34
  -4   4   3   21.73    1.38
   3  -4  -3   58.73    3.37
   3  -4  -3   53.71    3.32
  -3  -4   3   58.40    3.36
   3  -4  -3   50.78    3.18
  -3  -4   3   55.69    3.30
   3  -4  -3   53.52    3.32
  -3  -4   3   56.80    3.40
   3  -4  -3   59.10    3.27
   3   4  -3   56.73    3.30
  -3   4   3   60.31    3.40
  -3   4   3   61.73    3.31
  -3   4   3   53.19    3.39
  -3   4   3   53.41    3.38
   3   4  -3   57.35    3.36
  -2  -4   3    2.35    0.21
  -2  -4   3    2.73    0.23
   2  -4  -3    3.17    0.20
   2  -4  -3    2.59    0.17
   2  -4  -3    2.66    0.17
   2  -4  -3    2.56    0.19
  -2  -4   3    2.75    0.22
   2  -4  -3    2.74    0.19
  -2   4   3    2.38    0.23
  -2   4   3    2.49    0.21
   2   4  -3    2.13    0.21
  -2   4   3    2.54    0.21
   2   4  -3    3.10    0.24
  -2   4   3    2.53    0.22
   2   4  -3    2.72    0.23
   2   4  -3    2.73    0.22
  -2   4   3    2.99    0.23
   1  -4  -3    2.09    0.15
  -1  -4   3    1.99    0.18
   1  -4  -3    1.93    0.15
  -1  -4   3    2.20    0.19
   1  -4  -3    2.18    0.17
  -1  -4   3    2.11    0.20
   1   4  -3    1.83    0.19
  -1   4   3    2.07    0.18
   1   4  -3    2.30    0.18
  -1   4   3    2.20    0.19
   1   4  -3    2.07    0.19
  -1   4   3    1.89    0.17
  -1   4   3    2.25    0.21
  -1   4   3    1.96    0.17
   0  -4   3    2.33    0.18
   0  -4  -3    2.47    0.17
   0  -4  -3    2.42    0.20
   0  -4   3    2.23    0.20
   0  -4   3    2.44    0.22
   0  -4   3    2.36    0.20
   0   4  -3    2.43    0.21
   0   4  -3    2.62    0.22
   0   4   3    2.45    0.20
   0   4  -3    2.45    0.20
   0   4   3    2.36    0.19
   0   4   3    1.95    0.23
   0   4   3    2.21    0.19
   0   4   3    1.99    0.19
   1  -4   3   27.55    1.58
   1  -4   3   27.85    1.71
   1  -4   3   27.84    1.63
   1  -4   3   25.13    1.60
  -1  -4  -3   26.47    1.73
  -1   4  -3   26.59    1.63
   1   4   3   22.90    1.61
  -1   4  -3   26.16    1.60
  -1   4  -3   27.15    1.58
   1   4   3   25.49    1.59
   1   4   3   27.18    1.62
   1   4   3   27.00    1.57
   1   4   3   25.52    1.63
   2  -4   3    5.97    0.44
  -2  -4  -3    6.19    0.39
  -2  -4  -3    6.43    0.46
   2  -4   3    6.00    0.41
   2  -4   3    6.11    0.42
   2  -4   3    6.18    0.42
  -2   4  -3    5.76    0.42
   2   4   3    5.99    0.42
   2   4   3    6.32    0.42
   2   4   3    6.40    0.41
  -2   4  -3    6.31    0.43
   2   4   3    5.65    0.41
  -2   4  -3    6.28    0.42
  -3  -4  -3    3.34    0.26
  -3  -4  -3    3.52    0.30
   3  -4   3    3.45    0.29
   3  -4   3    3.29    0.28
  -3   4  -3    3.63    0.28
  -3   4  -3    3.18    0.26
  -3   4  -3    3.69    0.28
   3   4   3    3.64    0.26
   3   4   3    3.19    0.27
   3   4   3    3.70    0.27
   4  -4   3    0.34    0.10
   4  -4   3    0.22    0.09
  -4  -4  -3    0.33    0.08
  -4  -4  -3    0.27    0.10
   4   4   3    0.37    0.09
   4   4   3    0.31    0.07
  -4   4  -3    0.14    0.07
   4   4   3    0.14    0.07
  -4   4  -3    0.25    0.08
  -4   4  -3    0.12    0.07
  -5  -4  -3   25.48    1.40
  -5  -4  -3   22.29    1.61
   5  -4   3   24.17    1.45
   5  -4   3   23.81    1.49
   5   4   3   22.38    1.47
   5   4   3   21.45    1.44
  -5   4  -3   25.53    1.55
  -5   4  -3   23.87    1.48
   5   4   3   23.02    1.47
  -5   4  -3   24.03    1.44
  -5   4  -3   24.05    1.41
  -6  -4  -3    8.46    0.53
   6  -4   3    8.46    0.56
  -6  -4  -3    7.85    0.62
   6  -4   3    7.30    0.53
   6   4   3    7.49    0.52
  -6   4  -3    7.45    0.53
   6   4   3    7.32    0.55
  -6   4  -3    7.57    0.53
  -6   4  -3    8.23    0.54
   6   4   3    7.96    0.54
  -6   4  -3    6.47    0.52
  -7  -4  -3    1.00    0.15
   7  -4   3    0.82    0.16
   7   4   3    0.96    0.16
   7   4   3    0.99    0.14
  -7   4  -3    0.90    0.16
  -7   4  -3    1.03    0.13
  -7   4  -3    0.99    0.16
  -7   4  -3    0.64    0.13
   8  -4   3    0.01    0.08
  -8  -4  -3    0.16    0.11
   8   4   3    0.20    0.10
   8   4   3    0.18    0.08
  -8   4  -3    0.06    0.07
  -8   4  -3    0.12    0.11
  -8   4  -3    0.24    0.10
  -9  -4  -3    1.85    0.24
   9  -4   3    2.36    0.28
  -9   4  -3    2.08    0.21
  -9   4  -3    1.98    0.24
   9   4   3    1.86    0.22
   9   4   3    1.69    0.22
  -9   4  -3    1.79    0.22
  10  -4   3    0.37    0.15
 -10  -4  -3    0.43    0.13
 -10  -4  -3    0.62    0.20
 -10   4  -3    0.45    0.11
  10   4   3    0.63    0.15
 -10   4  -3    0.65    0.15
  10   4   3    0.43    0.12
 -11  -4  -3    1.79    0.31
  11  -4   3    1.73    0.26
 -11  -4  -3    1.16    0.21
  11   4   3    1.48    0.24
 -11   4  -3    1.60    0.24
  11   4   3    1.33    0.20
 -11   4  -3    1.58    0.21
 -12  -4  -3    0.09    0.16
 -12  -4  -3   -0.05    0.13
  12   4   3   -0.19    0.09
  12   4   3    0.10    0.12
 -12   4  -3    0.07    0.12
 -12   4  -3   -0.07    0.08
 -13  -4  -3    3.33    0.49
  13   4   3    3.23    0.38
 -13   4  -3    4.04    0.32
 -14  -5   3    0.93    0.14
 -14   5   3    0.88    0.21
 -14   5   3    1.13    0.21
  14   5  -3    1.40    0.24
 -13  -5   3    1.83    0.21
 -13   5   3    1.84    0.26
 -13   5   3    2.21    0.30
  13   5  -3    1.82    0.28
  13   5  -3    2.17    0.29
 -12  -5   3   -0.01    0.12
  12  -5  -3   -0.15    0.07
 -12  -5   3   -0.03    0.08
  12   5  -3    0.02    0.11
  12   5  -3    0.02    0.12
 -12   5   3    0.02    0.10
 -12   5   3   -0.06    0.09
 -11  -5   3    0.68    0.17
 -11  -5   3    0.60    0.13
  11  -5  -3    0.56    0.13
 -11   5   3    0.70    0.17
  11   5  -3    0.80    0.19
  11   5  -3    0.59    0.15
  11   5  -3    0.52    0.15
 -11   5   3    0.53    0.14
  10  -5  -3    3.50    0.32
 -10  -5   3    3.30    0.30
 -10  -5   3    4.02    0.37
  10   5  -3    3.90    0.34
 -10   5   3    3.22    0.35
 -10   5   3    3.72    0.32
  10   5  -3    3.88    0.35
 -10   5   3    4.11    0.36
  10   5  -3    4.34    0.38
   9  -5  -3    0.25    0.09
  -9  -5   3    0.27    0.10
  -9  -5   3    0.31    0.13
  -9   5   3    0.31    0.12
   9   5  -3    0.33    0.13
   9   5  -3    0.27    0.11
  -9   5   3    0.14    0.11
  -9   5   3    0.17    0.10
   9   5  -3    0.28    0.12
  -8  -5   3    0.30    0.12
   8  -5  -3    0.35    0.10
  -8  -5   3    0.36    0.11
   8  -5  -3    0.49    0.10
   8   5  -3    0.39    0.12
  -8   5   3    0.35    0.12
  -8   5   3    0.44    0.11
  -8   5   3    0.48    0.14
  -8   5   3    0.22    0.11
   8   5  -3    0.31    0.12
   8   5  -3    0.35    0.11
  -7  -5   3    1.74    0.20
   7  -5  -3    2.04    0.19
  -7  -5   3    1.84    0.19
   7  -5  -3    1.84    0.19
  -7  -5   3    1.81    0.23
  -7   5   3    2.08    0.25
   7   5  -3    1.46    0.22
  -7   5   3    2.15    0.25
   7   5  -3    2.28    0.25
   7   5  -3    1.42    0.21
  -7   5   3    1.81    0.23
   6  -5  -3   24.94    1.41
  -6  -5   3   21.53    1.40
   6  -5  -3   21.91    1.40
  -6  -5   3   23.55    1.42
   6  -5  -3   23.08    1.35
  -6   5   3   22.03    1.46
  -6   5   3   24.18    1.47
   6   5  -3   24.52    1.45
   6   5  -3   21.28    1.46
  -6   5   3   22.83    1.42
   6   5  -3   23.14    1.42
  -5  -5   3    7.46    0.49
   5  -5  -3    7.23    0.47
  -5  -5   3    7.21    0.52
  -5  -5   3    6.92    0.49
   5  -5  -3    6.68    0.47
   5  -5  -3    7.08    0.46
   5   5  -3    6.31    0.50
  -5   5   3    6.97    0.51
  -5   5   3    7.17    0.52
   5   5  -3    7.43    0.51
  -5   5   3    7.09    0.52
   5   5  -3    8.21    0.53
  -4  -5   3    0.97    0.15
  -4  -5   3    0.84    0.13
  -4  -5   3    0.94    0.13
   4  -5  -3    0.83    0.11
   4  -5  -3    0.85    0.11
   4  -5  -3    0.89    0.10
   4  -5  -3    0.86    0.10
   4   5  -3    0.94    0.15
  -4   5   3    1.10    0.17
   4   5  -3    1.00    0.15
  -4   5   3    0.91    0.15
  -4   5   3    0.60    0.13
  -4   5   3    0.71    0.14
   4   5  -3    0.97    0.14
   3  -5  -3    0.19    0.07
  -3  -5   3    0.09    0.06
   3  -5  -3    0.18    0.04
   3  -5  -3    0.21    0.06
  -3  -5   3    0.13    0.08
   3  -5  -3    0.10    0.04
  -3  -5   3    0.22    0.09
  -3   5   3    0.10    0.08
  -3   5   3    0.09    0.08
  -3   5   3    0.02    0.08
   3   5  -3    0.14    0.08
   3   5  -3    0.02    0.07
   3   5  -3    0.04    0.07
  -3   5   3    0.08    0.08
   3   5  -3    0.05    0.08
   2  -5  -3    3.09    0.24
   2  -5  -3    3.77    0.23
  -2  -5   3    3.15    0.26
  -2  -5   3    2.94    0.27
  -2  -5   3    2.88    0.26
  -2   5   3    2.76    0.27
  -2   5   3    2.89    0.27
  -2   5   3    3.15    0.26
   2   5  -3    3.24    0.28
   2   5  -3    3.44    0.28
   2   5  -3    2.98    0.26
  -2   5   3    2.89    0.29
   1  -5  -3   10.22    0.64
   1  -5  -3    9.84    0.68
  -1  -5   3    9.79    0.66
  -1  -5   3   10.05    0.66
   1  -5  -3   10.38    0.61
  -1  -5   3    9.56    0.68
  -1   5   3    9.79    0.67
   1   5  -3   11.45    0.68
  -1   5   3    9.61    0.65
  -1   5   3   10.25    0.66
  -1   5   3   10.00    0.67
   1   5  -3   10.80    0.69
  -1   5   3    9.66    0.69
   1   5  -3    9.96    0.66
   0  -5   3    4.82    0.38
   0  -5  -3    5.09    0.36
   0  -5   3    4.64    0.36
   0   5  -3    4.84    0.39
   0   5   3    5.28    0.36
   0   5  -3    5.29    0.37
   0   5   3    4.64    0.37
   0   5   3    4.71    0.37
   0   5   3    5.01    0.40
   0   5  -3    4.65    0.37
   0   5   3    5.24    0.36
  -1  -5  -3    0.03    0.06
   1  -5   3   -0.04    0.07
   1  -5   3    0.06    0.08
   1   5   3    0.04    0.07
   1   5   3    0.06    0.07
  -1   5  -3    0.05    0.08
   1   5   3    0.04    0.06
   1   5   3   -0.04    0.05
   1   5   3    0.02    0.08
  -1   5  -3    0.06    0.08
  -1   5  -3    0.10    0.07
   2  -5   3   -0.03    0.08
  -2  -5  -3    0.24    0.08
   2  -5   3   -0.02    0.08
  -2  -5  -3    0.03    0.06
  -2   5  -3    0.12    0.07
   2   5   3    0.05    0.07
   2   5   3    0.23    0.08
  -2   5  -3    0.12    0.09
  -2   5  -3    0.03    0.08
   2   5   3    0.00    0.06
   2   5   3    0.09    0.09
   2   5   3   -0.02    0.07
  -3  -5  -3   33.51    2.19
  -3  -5  -3   35.63    1.91
   3  -5   3   30.49    2.04
   3  -5   3   33.43    1.98
  -3   5  -3   30.55    2.00
   3   5   3   33.97    2.00
   3   5   3   34.29    1.97
   3   5   3   32.35    2.03
  -3   5  -3   33.13    2.04
  -3   5  -3   32.24    1.98
   4  -5   3   32.58    1.95
  -4  -5  -3   30.64    1.88
  -4  -5  -3   32.45    2.16
   4  -5   3   35.48    2.02
  -4   5  -3   29.69    1.94
  -4   5  -3   35.41    2.01
   4   5   3   34.90    1.97
   4   5   3   30.14    1.99
  -4   5  -3   29.15    1.97
   4   5   3   33.48    1.94
   5  -5   3    0.40    0.13
   5  -5   3    0.43    0.12
  -5  -5  -3    0.47    0.12
  -5  -5  -3    0.30    0.12
  -5   5  -3    0.51    0.13
   5   5   3    0.47    0.12
   5   5   3    0.35    0.10
  -5   5  -3    0.27    0.10
   5   5   3    0.44    0.12
  -6  -5  -3    3.10    0.34
  -6  -5  -3    2.45    0.25
   6  -5   3    2.55    0.29
   6   5   3    2.24    0.26
   6   5   3    2.11    0.23
  -6   5  -3    2.51    0.26
  -7  -5  -3    5.68    0.53
  -7  -5  -3    6.07    0.44
   7  -5   3    5.70    0.47
   7   5   3    5.72    0.46
   7   5   3    6.00    0.44
  -7   5  -3    5.87    0.45
  -7   5  -3    5.94    0.45
   8  -5   3    2.48    0.28
  -8  -5  -3    2.13    0.26
  -8  -5  -3    1.88    0.30
  -8   5  -3    1.70    0.22
  -8   5  -3    2.27    0.26
   8   5   3    2.05    0.25
   8   5   3    1.98    0.24
  -9  -5  -3    0.53    0.14
   9  -5   3    0.59    0.18
  -9  -5  -3    0.40    0.17
  -9   5  -3    0.41    0.13
   9   5   3    0.43    0.12
  -9   5  -3    0.57    0.15
   9   5   3    0.65    0.16
 -10  -5  -3   -0.02    0.14
 -10  -5  -3    0.02    0.11
 -10   5  -3   -0.04    0.11
  10   5   3    0.05    0.11
  10   5   3   -0.03    0.10
 -10   5  -3    0.01    0.09
 -11  -5  -3    3.20    0.44
 -11  -5  -3    3.10    0.36
 -11   5  -3    3.85    0.38
  11   5   3    3.43    0.33
 -11   5  -3    3.02    0.30
  11   5   3    2.35    0.34
 -12  -5  -3    1.87    0.28
 -12  -5  -3    1.75    0.34
 -12   5  -3    1.93    0.24
  12   5   3    2.20    0.31
 -12  -6   3    1.38    0.16
  12   6  -3    1.06    0.23
 -12   6   3    1.01    0.21
 -11  -6   3    1.03    0.15
 -11  -6   3    1.09    0.23
  11  -6  -3    0.97    0.17
 -11   6   3    1.46    0.24
  11   6  -3    0.70    0.19
  11   6  -3    0.97    0.20
 -11   6   3    1.01    0.19
 -10  -6   3    1.14    0.22
  10  -6  -3    0.84    0.15
 -10  -6   3    0.88    0.15
  10   6  -3    0.93    0.21
 -10   6   3    1.00    0.20
  10   6  -3    0.94    0.19
   9  -6  -3    3.00    0.27
  -9  -6   3    3.45    0.36
  -9  -6   3    2.93    0.27
   9   6  -3    2.97    0.33
   9   6  -3    2.56    0.32
  -9   6   3    3.69    0.35
  -9   6   3    3.19    0.35
   8  -6  -3    5.31    0.40
  -8  -6   3    5.76    0.41
  -8  -6   3    4.62    0.43
   8   6  -3    6.01    0.48
  -8   6   3    5.26    0.47
  -8   6   3    6.24    0.48
   8   6  -3    5.49    0.45
  -8   6   3    5.38    0.45
   8   6  -3    5.57    0.45
  -7  -6   3    0.06    0.08
   7  -6  -3    0.00    0.06
  -7  -6   3    0.11    0.11
  -7   6   3   -0.05    0.09
  -7   6   3   -0.04    0.09
   7   6  -3   -0.16    0.08
   7   6  -3   -0.10    0.10
  -7   6   3    0.10    0.11
   7   6  -3    0.07    0.09
   6  -6  -3    1.00    0.13
  -6  -6   3    1.15    0.16
   6   6  -3    1.22    0.18
   6   6  -3    1.19    0.19
  -6   6   3    0.99    0.18
  -6   6   3    1.07    0.19
  -6   6   3    1.07    0.19
   6   6  -3    1.04    0.19
  -5  -6   3    2.68    0.25
   5  -6  -3    2.67    0.22
   5   6  -3    2.85    0.28
  -5   6   3    2.18    0.27
   5   6  -3    3.59    0.31
   5   6  -3    2.67    0.27
  -5   6   3    2.99    0.29
  -5   6   3    3.14    0.30
  -4  -6   3    0.81    0.14
   4  -6  -3    1.05    0.10
  -4  -6   3    0.97    0.14
   4   6  -3    0.86    0.15
   4   6  -3    1.01    0.17
  -4   6   3    0.84    0.16
  -4   6   3    0.62    0.15
  -4   6   3    1.27    0.19
   4   6  -3    0.49    0.14
   4   6  -3    1.06    0.18
  -3  -6   3    2.90    0.27
   3   6  -3    3.37    0.30
   3   6  -3    3.24    0.29
  -3   6   3    3.39    0.30
  -3   6   3    3.05    0.30
   3   6  -3    2.92    0.30
  -3   6   3    3.26    0.31
  -2  -6   3    6.11    0.46
   2   6  -3    6.66    0.49
   2   6  -3    6.55    0.48
  -2   6   3    5.93    0.49
   2   6  -3    6.78    0.50
  -2   6   3    6.92    0.51
  -2   6   3    6.48    0.48
  -1  -6   3    0.42    0.12
  -1   6   3    0.76    0.15
   1   6  -3    0.61    0.12
   1   6  -3    0.35    0.12
   1   6  -3    0.63    0.15
  -1   6   3    0.25    0.11
  -1   6   3    0.59    0.13
   0  -6   3    6.94    0.53
   0   6   3    8.10    0.54
   0   6   3    7.83    0.55
   0   6  -3    7.07    0.54
   0   6   3    8.44    0.58
   0   6  -3    7.73    0.57
   0   6  -3    7.11    0.53
   0   6   3    7.63    0.53
   1  -6   3    5.34    0.43
   1  -6   3    5.90    0.48
  -1  -6  -3    5.81    0.43
   1   6   3    6.13    0.45
   1   6   3    6.02    0.43
  -1   6  -3    5.62    0.44
  -1   6  -3    6.25    0.47
  -1   6  -3    5.44    0.43
   1   6   3    5.51    0.47
   1   6   3    5.58    0.43
   2  -6   3    1.74    0.25
   2  -6   3    1.59    0.21
  -2  -6  -3    2.11    0.20
  -2  -6  -3    1.95    0.19
   2   6   3    1.42    0.20
  -2   6  -3    1.46    0.19
   2   6   3    1.57    0.20
   2   6   3    1.94    0.21
  -2   6  -3    1.35    0.20
  -2   6  -3    2.61    0.27
   2   6   3    1.56    0.24
   3  -6   3    0.73    0.14
  -3  -6  -3    0.54    0.12
  -3  -6  -3    0.36    0.12
  -3   6  -3    0.92    0.14
   3   6   3    0.69    0.14
   3   6   3    0.64    0.15
  -3   6  -3    0.65    0.15
  -3   6  -3    0.77    0.16
   3   6   3    0.50    0.12
   3   6   3    0.72    0.16
  -4  -6  -3    2.32    0.22
  -4  -6  -3    1.43    0.22
   4  -6   3    1.16    0.19
  -4   6  -3    1.65    0.22
  -4   6  -3    1.88    0.21
   4   6   3    1.36    0.20
   4   6   3    1.76    0.22
  -4   6  -3    2.43    0.29
   4   6   3    1.66    0.20
  -5  -6  -3    4.14    0.38
  -5  -6  -3    4.58    0.34
   5  -6   3    3.93    0.35
   5   6   3    4.26    0.36
  -5   6  -3    3.62    0.35
   5   6   3    3.95    0.34
   5   6   3    4.09    0.34
  -5   6  -3    3.98    0.34
  -6  -6  -3    3.48    0.35
  -6  -6  -3    3.36    0.29
   6   6   3    3.28    0.29
   6   6   3    3.17    0.30
  -6   6  -3    2.96    0.30
   6   6   3    2.94    0.31
  -7  -6  -3    0.51    0.12
  -7  -6  -3    0.68    0.18
   7   6   3    0.53    0.13
  -7   6  -3    0.39    0.13
   7   6   3    0.80    0.17
  -8  -6  -3    0.19    0.14
  -8  -6  -3    0.09    0.11
   8   6   3    0.05    0.12
  -8   6  -3    0.00    0.10
   8   6   3   -0.02    0.10
  -9  -6  -3    0.12    0.15
  -9  -6  -3    0.38    0.14
   9   6   3    0.20    0.13
   9   6   3    0.18    0.11
  -9   6  -3   -0.02    0.10
 -10  -6  -3    3.56    0.36
 -10  -6  -3    4.57    0.48
  10   6   3    4.35    0.40
 -10   6  -3    3.50    0.38
 -10  -7   3    1.34    0.16
 -10   7   3    1.11    0.24
  10   7  -3    1.37    0.25
  -9  -7   3    3.20    0.26
  -9  -7   3    3.14    0.36
   9   7  -3    3.92    0.41
  -9   7   3    2.44    0.33
   9   7  -3    2.46    0.32
  -9   7   3    2.98    0.37
  -8  -7   3    0.60    0.13
  -8  -7   3    0.69    0.17
  -8   7   3    0.83    0.20
  -8   7   3    0.72    0.18
   8   7  -3    0.55    0.18
  -8   7   3    0.54    0.17
   8   7  -3    0.72    0.20
  -7  -7   3    3.74    0.32
  -7  -7   3    3.96    0.37
   7   7  -3    4.04    0.38
   7   7  -3    4.44    0.42
  -7   7   3    4.06    0.38
  -7   7   3    3.94    0.39
  -7   7   3    3.83    0.38
  -6  -7   3    0.13    0.09
   6   7  -3   -0.04    0.11
   6   7  -3    0.14    0.11
  -6   7   3    0.02    0.12
   6   7  -3    0.21    0.14
  -6   7   3    0.02    0.10
  -6   7   3   -0.09    0.11
  -5  -7   3    2.45    0.24
  -5   7   3    2.67    0.31
   5   7  -3    2.82    0.31
  -5   7   3    2.61    0.31
   5   7  -3    2.27    0.29
  -5   7   3    2.21    0.28
   5   7  -3    2.15    0.28
  -4  -7   3    0.04    0.08
   4   7  -3   -0.02    0.11
  -4   7   3    0.07    0.09
  -4   7   3    0.00    0.09
   4   7  -3    0.27    0.12
  -4   7   3    0.05    0.11
   4   7  -3    0.06    0.10
  -3  -7   3    0.12    0.09
  -3   7   3    0.44    0.14
  -3   7   3    0.27    0.11
   3   7  -3    0.35    0.12
   3   7  -3    0.23    0.12
   3   7  -3    0.52    0.14
  -3   7   3    0.57    0.15
  -2  -7   3   -0.04    0.08
   2   7  -3    0.09    0.10
  -2   7   3    0.02    0.10
   2   7  -3    0.09    0.11
   2   7  -3    0.07    0.09
  -2   7   3    0.01    0.09
  -2   7   3    0.04    0.09
  -1  -7   3    1.65    0.22
  -1   7   3    1.87    0.25
  -1   7   3    2.20    0.28
   1   7  -3    2.11    0.27
   1   7  -3    2.00    0.24
   1   7  -3    1.83    0.25
  -1   7   3    2.05    0.25
   0  -7   3   -0.05    0.08
   0   7  -3   -0.07    0.09
   0   7   3    0.17    0.12
   0   7  -3    0.10    0.09
   0   7  -3    0.18    0.10
   0   7   3    0.03    0.10
   0   7   3   -0.05    0.08
   1  -7   3    0.44    0.12
   1   7   3    0.59    0.16
  -1   7  -3    0.36    0.12
  -1   7  -3    0.60    0.17
  -1   7  -3    0.41    0.12
   1   7   3    0.28    0.13
   1   7   3    0.60    0.15
   1   7   3    0.61    0.14
   2  -7   3    0.59    0.13
  -2   7  -3    0.58    0.13
  -2   7  -3    0.59    0.14
   2   7   3    0.41    0.13
   2   7   3    0.34    0.14
   2   7   3    0.43    0.14
   2   7   3    0.42    0.12
   3  -7   3   -0.01    0.08
   3   7   3    0.11    0.10
   3   7   3    0.15    0.11
  -3   7  -3   -0.27    0.07
  -3   7  -3    0.03    0.08
   3   7   3    0.07    0.10
   3   7   3   -0.06    0.09
   4   7   3    0.14    0.11
   4   7   3    0.15    0.12
   4   7   3    0.20    0.13
   4   7   3    0.26    0.12
  -4   7  -3    0.39    0.12
  -4   7  -3    0.29    0.14
  -5  -7  -3    0.13    0.11
  -5   7  -3    0.30    0.13
   5   7   3    0.23    0.14
   5   7   3    0.15    0.12
   5   7   3    0.43    0.12
  -5   7  -3    0.11    0.12
  -6  -7  -3    0.03    0.12
   6   7   3    0.16    0.12
  -6   7  -3    0.09    0.11
   6   7   3    0.26    0.11
  -7  -7  -3    0.78    0.19
   7   7   3    0.62    0.18
  -7   7  -3    0.72    0.17
  -8  -7  -3    0.01    0.14
   8   7   3    0.08    0.12
  -8   7  -3    0.01    0.11
  -7   8   3    1.91    0.29
  -6  -8   3    0.15    0.09
  -6   8   3    0.35    0.17
   6   8  -3    0.23    0.16
  -6   8   3    0.38    0.16
  -6   8   3    0.22    0.13
   6   8  -3    0.21    0.14
  -5  -8   3    0.67    0.14
  -5   8   3    0.87    0.20
  -5   8   3    0.85    0.20
   5   8  -3    0.67    0.19
   5   8  -3    0.75    0.19
  -5   8   3    0.68    0.19
  -4  -8   3    0.58    0.12
  -4   8   3    0.84    0.20
   4   8  -3    0.65    0.18
   4   8  -3    0.51    0.16
  -4   8   3    0.83    0.19
  -4   8   3    0.32    0.15
  -3  -8   3    0.05    0.08
   3   8  -3   -0.08    0.11
  -3   8   3    0.12    0.13
   3   8  -3    0.10    0.12
  -3   8   3   -0.10    0.11
  -3   8   3    0.07    0.12
  -2  -8   3    0.58    0.14
  -2   8   3    0.56    0.18
  -2   8   3    0.44    0.16
  -2   8   3    0.53    0.18
   2   8  -3    0.68    0.16
   2   8  -3    0.66    0.17
  -1  -8   3    0.06    0.09
  -1   8   3   -0.13    0.10
   1   8  -3    0.10    0.12
  -1   8   3    0.12    0.12
  -1   8   3   -0.02    0.12
   1   8  -3    0.24    0.14
   0  -8   3    1.50    0.22
   0   8   3    2.01    0.28
   0   8   3    2.23    0.28
   0   8   3    1.84    0.29
   0   8  -3    1.50    0.25
   1  -8   3    0.26    0.11
  -1   8  -3    0.30    0.15
   1   8   3    0.38    0.16
   1   8   3    0.40    0.16
   1   8   3    0.12    0.14
   2   8   3    0.29    0.16
  -2   8  -3    0.19    0.13
   2   8   3    0.05    0.12
   2   8   3    0.18    0.12
   3   8   3    0.03    0.12
  -3   8  -3    0.02    0.12
   3   8   3    0.16    0.14
  -4   8  -3    0.65    0.18
   4   8   3    0.74    0.21
   4   8   3    0.59    0.18
   5   8   3    0.75    0.20
   5   8   3    0.68    0.21
  -5   8  -3    0.73    0.19
 -17   0   4   -0.06    0.11
 -16   0   4    4.77    0.43
 -16   0   4    6.32    0.49
 -15   0   4   -0.01    0.11
 -15   0   4   -0.16    0.09
 -14   0   4    0.10    0.11
  14   0  -4    0.11    0.11
 -14   0   4   -0.02    0.09
  14   0  -4    0.05    0.09
 -13   0   4    0.12    0.09
 -13   0   4   -0.06    0.10
  13   0  -4    0.02    0.10
  13   0  -4   -0.02    0.08
  12   0  -4    0.81    0.17
 -12   0   4    0.60    0.13
 -12   0   4    0.76    0.15
 -12   0   4    0.74    0.16
  12   0  -4    0.70    0.13
  11   0  -4    0.02    0.06
 -11   0   4   -0.15    0.08
  11   0  -4   -0.05    0.07
 -11   0   4    0.09    0.08
 -11   0   4    0.02    0.07
 -10   0   4   47.66    2.89
  10   0  -4   51.89    3.00
  10   0  -4   49.08    2.94
 -10   0   4   42.61    2.97
 -10   0   4   54.33    2.84
   9   0  -4    0.05    0.06
  -9   0   4    0.06    0.06
  -9   0   4    0.02    0.06
  -9   0   4    0.09    0.06
   9   0  -4    0.02    0.05
  -9   0   4   -0.07    0.07
   8   0  -4   51.70    3.49
   8   0  -4   60.37    3.55
  -8   0   4   58.53    3.54
  -8   0   4   60.26    3.44
  -8   0   4   57.52    3.50
  -8   0   4   65.17    3.36
  -7   0   4    0.02    0.05
  -7   0   4   -0.04    0.04
   7   0  -4    0.03    0.04
  -7   0   4   -0.02    0.05
   7   0  -4    0.03    0.05
   7   0  -4   -0.01    0.05
  -7   0   4    0.04    0.05
  -7   0   4    0.00    0.04
   6   0  -4    0.42    0.08
  -6   0   4    0.58    0.08
   6   0  -4    0.57    0.08
  -6   0   4    0.41    0.07
   6   0  -4    0.52    0.08
  -6   0   4    0.46    0.09
   6   0  -4    0.53    0.09
  -6   0   4    0.59    0.08
  -6   0   4    0.51    0.09
  -5   0   4   -0.07    0.03
   5   0  -4    0.03    0.04
  -5   0   4   -0.09    0.03
  -5   0   4   -0.09    0.03
   5   0  -4   -0.07    0.03
   5   0  -4   -0.04    0.04
   5   0  -4   -0.02    0.03
  -5   0   4   -0.05    0.04
  -5   0   4   -0.03    0.04
   4   0  -4  337.06   18.65
   4   0  -4  285.17   19.01
  -4   0   4  318.10   19.19
  -4   0   4  303.71   18.66
  -4   0   4  334.00   19.01
   4   0  -4  345.86   19.03
  -4   0   4  318.57   18.12
   4   0  -4  352.71   19.19
   3   0  -4   -0.01    0.01
  -3   0   4   -0.02    0.02
   3   0  -4    0.00    0.02
   3   0  -4    0.02    0.03
   3   0  -4    0.01    0.01
  -3   0   4    0.00    0.02
   3   0  -4    0.05    0.02
  -3   0   4    0.13    0.03
   3   0  -4    0.12    0.03
  -2   0   4   12.40    0.73
  -2   0   4   12.14    0.76
  -2   0   4   11.96    0.76
  -2   0   4   12.81    0.76
   2   0  -4   12.56    0.76
  -2   0   4   13.10    0.73
  -1   0   4   -0.07    0.04
   1   0  -4    0.01    0.02
  -1   0   4   -0.02    0.02
   1   0  -4   -0.03    0.04
   0   0   4   35.28    2.07
   0   0  -4   34.79    2.07
   0   0  -4   37.40    2.38
   0   0   4   39.55    2.38
  -1   0  -4    0.01    0.03
  -1   0  -4    0.01    0.04
   1   0   4   -0.04    0.03
   2   0   4   42.31    2.76
  -2   0  -4   51.71    2.76
   2   0   4   51.94    2.89
   2   0   4   49.24    2.89
   3   0   4    0.00    0.04
  -3   0  -4    0.01    0.04
  -3   0  -4    0.25    0.07
   3   0   4    0.00    0.02
   3   0   4   -0.04    0.02
   3   0   4   -0.01    0.02
  -4   0  -4  101.54    6.17
   4   0   4  113.97    6.52
   4   0   4  106.12    6.51
   4   0   4  124.88    6.33
  -4   0  -4   94.86    7.05
   4   0   4  116.85    6.18
   5   0   4   -0.01    0.03
  -5   0  -4   -0.10    0.04
   5   0   4   -0.05    0.04
   5   0   4   -0.02    0.03
   5   0   4    0.00    0.03
  -5   0  -4   -0.03    0.05
  -6   0  -4   37.10    2.51
   6   0   4   37.94    2.30
   6   0   4   37.94    2.30
  -6   0  -4   39.01    2.20
   7   0   4    0.02    0.05
  -7   0  -4   -0.06    0.07
  -7   0  -4    0.05    0.07
   7   0   4   -0.03    0.05
   8   0   4    0.84    0.13
  -8   0  -4    0.78    0.14
   8   0   4    0.59    0.12
  -8   0  -4    0.81    0.17
  -9   0  -4   -0.16    0.09
   9   0   4   -0.05    0.07
  -9   0  -4    0.03    0.08
  10   0   4   47.29    2.84
  10   0   4   48.55    2.81
 -10   0  -4   48.54    2.71
 -10   0  -4   40.57    3.07
 -11   0  -4    0.00    0.11
  11   0   4   -0.01    0.09
  11   0   4   -0.01    0.08
 -11   0  -4    0.05    0.10
 -12   0  -4    0.05    0.11
 -12   0  -4   -0.01    0.12
  12   0   4    0.09    0.10
  12   0   4    0.15    0.12
 -13   0  -4   -0.12    0.09
 -13   0  -4    0.09    0.15
  13   0   4    0.13    0.11
  13   0   4   -0.06    0.09
 -14   0  -4   -0.03    0.13
  14   0   4   -0.11    0.12
 -15   0  -4   -0.02    0.17
  15   0   4    0.06    0.14
 -17  -1   4    2.24    0.26
 -17   1   4    1.95    0.26
 -16  -1   4    0.45    0.14
 -16   1   4    0.32    0.13
 -16   1   4    0.51    0.17
 -15  -1   4    7.23    0.55
 -15  -1   4    7.26    0.58
 -15   1   4    7.44    0.55
 -15   1   4    8.67    0.60
 -14  -1   4    2.47    0.29
  14  -1  -4    1.95    0.24
 -14  -1   4    2.53    0.26
 -14   1   4    1.78    0.23
  14   1  -4    1.85    0.24
 -14   1   4    2.60    0.30
  14   1  -4    1.83    0.27
  13  -1  -4    2.67    0.30
  13  -1  -4    2.28    0.25
 -13  -1   4    2.43    0.28
 -13  -1   4    1.83    0.22
 -13   1   4    1.91    0.23
  13   1  -4    1.90    0.23
 -13   1   4    2.36    0.26
  13   1  -4    1.56    0.25
  12  -1  -4    4.89    0.40
 -12  -1   4    5.02    0.40
  12  -1  -4    4.97    0.38
 -12  -1   4    4.11    0.36
 -12  -1   4    4.55    0.39
  12   1  -4    4.41    0.40
 -12   1   4    4.31    0.37
  12   1  -4    4.77    0.38
 -12   1   4    4.70    0.38
 -12   1   4    5.32    0.40
 -11  -1   4   -0.12    0.08
 -11  -1   4    0.13    0.08
 -11  -1   4    0.16    0.09
  11  -1  -4    0.15    0.07
  11  -1  -4   -0.02    0.07
  11   1  -4    0.09    0.09
  11   1  -4    0.10    0.08
 -11   1   4    0.19    0.09
 -11   1   4    0.04    0.08
 -11   1   4    0.04    0.09
  10  -1  -4    0.83    0.14
  10  -1  -4    0.61    0.11
 -10  -1   4    0.71    0.12
 -10  -1   4    0.74    0.14
 -10  -1   4    1.01    0.14
 -10   1   4    0.51    0.11
  10   1  -4    0.75    0.12
 -10   1   4    0.65    0.13
 -10   1   4    0.87    0.14
  10   1  -4    0.72    0.14
  -9  -1   4    9.77    0.65
   9  -1  -4    9.91    0.68
  -9  -1   4    9.75    0.66
   9  -1  -4   10.04    0.66
  -9  -1   4    9.85    0.68
  -9  -1   4    9.81    0.65
   9   1  -4   10.79    0.67
   9   1  -4   10.51    0.69
  -9   1   4   10.09    0.64
  -9   1   4   10.86    0.66
  -9   1   4    9.95    0.68
  -8  -1   4   21.26    1.27
   8  -1  -4   20.65    1.27
  -8  -1   4   18.38    1.22
   8  -1  -4   21.59    1.20
  -8  -1   4   22.27    1.25
  -8  -1   4   20.78    1.21
  -8   1   4   21.49    1.24
  -8   1   4   16.45    1.24
   8   1  -4   19.60    1.25
   8   1  -4   19.34    1.27
  -8   1   4   19.81    1.27
  -8   1   4   21.70    1.20
   7  -1  -4   17.59    1.08
  -7  -1   4   16.87    1.09
  -7  -1   4   17.08    1.07
  -7  -1   4   18.63    1.06
   7  -1  -4   16.76    1.04
   7  -1  -4   18.45    1.08
  -7  -1   4   18.00    1.11
   7  -1  -4   18.31    1.10
  -7   1   4   16.92    1.07
  -7   1   4   17.12    1.11
   7   1  -4   15.80    1.10
  -7   1   4   18.01    1.11
  -7   1   4   18.98    1.05
   7   1  -4   18.20    1.09
  -7   1   4   18.05    1.09
   6  -1  -4    0.14    0.05
  -6  -1   4    0.19    0.06
   6  -1  -4    0.17    0.05
  -6  -1   4    0.12    0.05
   6  -1  -4    0.11    0.05
  -6  -1   4    0.09    0.05
  -6  -1   4    0.21    0.06
  -6  -1   4    0.13    0.06
   6  -1  -4    0.13    0.05
  -6   1   4    0.18    0.06
  -6   1   4    0.15    0.05
  -6   1   4    0.12    0.05
   6   1  -4    0.08    0.05
  -6   1   4    0.11    0.06
   6   1  -4    0.18    0.06
   5  -1  -4   71.22    3.88
   5  -1  -4   68.42    4.06
   5  -1  -4   61.65    4.10
   5  -1  -4   70.08    4.08
   5  -1  -4   73.16    3.99
  -5  -1   4   67.64    4.12
  -5  -1   4   73.66    4.07
  -5  -1   4   68.60    3.89
  -5  -1   4   63.42    3.99
  -5  -1   4   63.76    4.11
  -5   1   4   64.39    3.99
   5   1  -4   75.60    4.12
   5   1  -4   66.89    4.11
  -5   1   4   74.13    4.11
  -5   1   4   69.10    3.88
   5   1  -4   64.47    4.06
   5   1  -4   70.77    3.99
  -5   1   4   66.10    4.11
  -5   1   4   75.18    4.07
   4  -1  -4   14.15    0.79
   4  -1  -4   12.98    0.81
  -4  -1   4   13.12    0.82
   4  -1  -4   13.44    0.84
  -4  -1   4   13.65    0.84
   4  -1  -4   12.37    0.83
  -4  -1   4   13.98    0.85
   4  -1  -4   14.10    0.85
  -4  -1   4   13.91    0.85
   4  -1  -4   13.34    0.82
   4   1  -4   14.08    0.85
   4   1  -4   14.11    0.83
  -4   1   4   13.77    0.83
  -4   1   4   13.60    0.79
   4   1  -4   14.31    0.82
  -4   1   4   14.13    0.82
  -4   1   4   13.16    0.84
   4   1  -4   13.50    0.82
   4   1  -4   14.79    0.85
  -4   1   4   13.62    0.85
  -4   1   4   13.74    0.84
  -3  -1   4   32.51    1.97
   3  -1  -4   34.17    1.95
   3  -1  -4   36.64    1.95
  -3  -1   4   27.76    1.94
   3  -1  -4   35.65    1.96
   3   1  -4   35.56    1.94
   3   1  -4   30.29    1.96
   3   1  -4   33.80    1.97
   3   1  -4   30.61    1.91
  -3   1   4   29.30    1.93
   3   1  -4   37.59    1.91
  -3   1   4   33.75    1.96
  -3   1   4   27.81    1.96
  -3   1   4   33.65    1.96
  -2  -1   4   68.62    4.01
  -2  -1   4   71.82    3.90
  -2  -1   4   66.27    3.90
  -2  -1   4   68.45    4.02
   2  -1  -4   69.44    3.99
  -2  -1   4   59.84    3.97
   2   1  -4   76.83    3.90
   2   1  -4   61.04    3.89
  -2   1   4   57.09    3.98
  -2   1   4   75.02    4.34
  -2   1   4   63.81    3.99
  -2   1   4   69.14    3.77
  -2   1   4   65.55    3.99
   2   1  -4   71.83    4.01
  -1  -1   4   26.90    1.49
  -1  -1   4   25.28    1.49
  -1  -1   4   24.74    1.53
  -1  -1   4   23.03    1.53
   1  -1  -4   25.52    1.66
  -1  -1   4   25.58    1.66
   1   1  -4   28.17    1.53
   1   1  -4   25.89    1.48
  -1   1   4   23.91    1.43
  -1   1   4   25.32    1.53
  -1   1   4   26.72    1.66
   0  -1   4  144.26    9.85
   0  -1   4  166.87    9.76
   0  -1   4  160.26    9.58
   0  -1   4  164.54    9.31
   0  -1   4  146.10    9.85
   0  -1  -4  155.03   10.64
   0  -1   4  178.71   10.64
   0  -1  -4  168.90    9.30
   0   1  -4  179.55    9.58
   0   1  -4  183.27    9.85
   0   1  -4  158.78    9.57
   0   1  -4  181.61    9.86
   0   1  -4  175.66   10.64
   0   1   4  167.50    9.30
  -1  -1  -4   41.17    2.60
  -1  -1  -4   41.75    2.26
   1  -1   4   40.90    2.59
   1  -1   4   38.26    2.27
   1  -1   4   41.98    2.32
   1  -1   4   38.56    2.39
   1  -1   4   40.64    2.39
  -1   1  -4   39.50    2.27
  -1   1  -4   40.50    2.38
  -1   1  -4   37.13    2.38
  -2  -1  -4   29.76    1.92
   2  -1   4   30.18    1.76
   2  -1   4   29.21    1.71
   2  -1   4   25.82    1.68
   2  -1   4   25.75    1.76
  -2  -1  -4   30.14    1.67
  -2   1  -4   31.07    1.69
   2   1   4   29.76    1.67
  -2   1  -4   29.26    1.69
  -2   1  -4   32.51    1.75
  -2   1  -4   30.56    1.68
  -2   1  -4   28.08    1.75
   3  -1   4    3.40    0.23
  -3  -1  -4    3.51    0.28
  -3  -1  -4    3.23    0.23
   3  -1   4    3.17    0.24
   3  -1   4    3.38    0.24
   3  -1   4    3.18    0.24
  -3   1  -4    3.59    0.22
  -3   1  -4    3.58    0.21
   3   1   4    3.03    0.23
  -3   1  -4    3.24    0.27
  -3   1  -4    3.68    0.21
   3   1   4    3.39    0.22
   3   1   4    3.64    0.22
   4  -1   4  115.24    6.84
   4  -1   4  122.74    7.23
   4  -1   4  115.25    7.23
  -4  -1  -4  123.26    7.83
   4  -1   4  113.79    7.02
  -4  -1  -4  117.03    6.83
  -4   1  -4  121.08    7.00
  -4   1  -4  128.62    7.81
  -4   1  -4  127.68    7.21
  -4   1  -4  125.03    6.84
   4   1   4  127.05    6.84
   4   1   4  113.06    7.21
  -4   1  -4  124.21    7.00
   4   1   4  129.33    7.21
   5  -1   4    0.08    0.06
   5  -1   4    0.10    0.05
   5  -1   4    0.07    0.04
  -5  -1  -4   -0.01    0.06
   5  -1   4    0.16    0.06
  -5  -1  -4    0.03    0.05
  -5   1  -4   -0.02    0.05
   5   1   4    0.02    0.05
  -5   1  -4    0.04    0.03
  -5   1  -4    0.12    0.03
  -5   1  -4    0.07    0.03
   5   1   4    0.08    0.04
   5   1   4    0.18    0.05
  -5   1  -4   -0.04    0.05
   6  -1   4    0.56    0.09
  -6  -1  -4    0.69    0.11
  -6  -1  -4    0.65    0.13
   6  -1   4    0.57    0.10
   6  -1   4    0.56    0.09
  -6   1  -4    0.52    0.11
   6   1   4    0.46    0.08
   6   1   4    0.50    0.08
  -6   1  -4    0.53    0.06
  -6   1  -4    0.57    0.06
  -6   1  -4    0.49    0.07
  -6   1  -4    0.40    0.09
  -7  -1  -4   58.99    3.51
  -7  -1  -4   53.17    3.05
   7  -1   4   53.16    3.22
   7  -1   4   52.49    3.21
  -7   1  -4   55.07    3.08
  -7   1  -4   51.64    3.08
  -7   1  -4   55.75    3.48
   7   1   4   54.68    3.20
   7   1   4   46.39    3.20
  -7   1  -4   48.53    3.17
  -7   1  -4   56.54    3.06
  -8  -1  -4   -0.17    0.07
   8  -1   4    0.01    0.07
  -8  -1  -4   -0.07    0.07
   8  -1   4   -0.07    0.06
  -8   1  -4   -0.02    0.08
  -8   1  -4    0.13    0.08
  -8   1  -4    0.02    0.03
   8   1   4    0.02    0.05
   8   1   4   -0.01    0.06
  -8   1  -4    0.00    0.03
  -8   1  -4    0.07    0.04
  -9  -1  -4    7.36    0.53
  -9  -1  -4    8.34    0.64
   9  -1   4    7.97    0.56
  -9   1  -4    7.51    0.53
   9   1   4    7.71    0.54
   9   1   4    7.26    0.52
  -9   1  -4    7.37    0.46
  -9   1  -4    7.74    0.46
  -9   1  -4    6.99    0.59
 -10  -1  -4    6.61    0.55
 -10  -1  -4    5.76    0.45
  10  -1   4    6.02    0.47
 -10   1  -4    5.80    0.37
 -10   1  -4    6.06    0.46
 -10   1  -4    5.95    0.51
  10   1   4    6.18    0.44
  10   1   4    5.46    0.45
  11  -1   4    3.50    0.36
  11  -1   4    4.20    0.35
 -11  -1  -4    3.89    0.42
 -11  -1  -4    3.84    0.35
  11   1   4    3.92    0.33
 -11   1  -4    3.93    0.35
 -11   1  -4    3.44    0.37
  11   1   4    3.80    0.35
  12  -1   4    1.62    0.23
  12  -1   4    1.47    0.23
 -12  -1  -4    1.48    0.24
 -12  -1  -4    1.65    0.30
 -12   1  -4    1.95    0.29
  12   1   4    1.64    0.24
 -12   1  -4    1.47    0.23
  12   1   4    1.78    0.23
  13  -1   4    0.05    0.11
  13  -1   4    0.06    0.11
 -13  -1  -4   -0.04    0.11
 -13  -1  -4    0.04    0.13
  13   1   4    0.03    0.09
 -13   1  -4    0.32    0.14
  13   1   4    0.10    0.11
 -13   1  -4    0.12    0.13
 -14  -1  -4    1.00    0.25
  14  -1   4    0.65    0.17
  14   1   4    0.84    0.21
 -14   1  -4    1.01    0.23
  15  -1   4   -0.07    0.12
 -15  -1  -4   -0.06    0.16
 -15   1  -4   -0.02    0.14
  15   1   4   -0.12    0.13
 -16  -2   4    3.93    0.35
 -16   2   4    4.56    0.39
 -16   2   4    3.87    0.38
 -15  -2   4    0.64    0.18
 -15  -2   4    0.40    0.13
 -15   2   4    0.32    0.14
 -15   2   4    0.59    0.16
 -14  -2   4    4.93    0.43
 -14  -2   4    6.24    0.49
  14  -2  -4    4.79    0.45
  14   2  -4    6.71    0.52
 -14   2   4    6.31    0.48
 -14   2   4    6.44    0.47
  14   2  -4    6.77    0.49
 -13  -2   4    2.48    0.25
  13  -2  -4    2.81    0.27
 -13  -2   4    2.65    0.31
 -13   2   4    2.62    0.29
  13   2  -4    2.27    0.30
  13   2  -4    3.00    0.28
 -13   2   4    2.29    0.27
  12  -2  -4    5.90    0.47
  12  -2  -4    5.55    0.44
 -12  -2   4    5.65    0.46
 -12  -2   4    5.84    0.44
 -12   2   4    6.04    0.46
 -12   2   4    6.30    0.45
  12   2  -4    5.75    0.47
 -12   2   4    6.11    0.45
  12   2  -4    6.23    0.46
 -11  -2   4    0.52    0.13
  11  -2  -4    0.29    0.09
  11  -2  -4    0.36    0.11
 -11  -2   4    0.05    0.09
 -11   2   4    0.51    0.12
 -11   2   4    0.44    0.12
 -11   2   4    0.19    0.11
  11   2  -4    0.17    0.09
  11   2  -4    0.40    0.12
 -10  -2   4    0.07    0.08
 -10  -2   4    0.11    0.07
  10  -2  -4    0.14    0.08
 -10  -2   4    0.19    0.08
  10  -2  -4    0.08    0.07
 -10  -2   4    0.09    0.09
  10   2  -4    0.13    0.07
 -10   2   4    0.22    0.09
  10   2  -4   -0.01    0.08
 -10   2   4    0.21    0.09
 -10   2   4    0.15    0.08
  -9  -2   4    2.56    0.23
  -9  -2   4    1.92    0.20
  -9  -2   4    2.10    0.20
   9  -2  -4    2.26    0.20
  -9  -2   4    2.16    0.23
   9  -2  -4    2.38    0.21
  -9   2   4    2.32    0.22
  -9   2   4    1.55    0.20
   9   2  -4    2.37    0.22
  -9   2   4    2.33    0.20
   9   2  -4    1.90    0.20
  -8  -2   4    5.49    0.40
  -8  -2   4    5.84    0.41
  -8  -2   4    6.35    0.43
   8  -2  -4    5.85    0.42
  -8  -2   4    5.25    0.40
   8  -2  -4    5.64    0.39
   8  -2  -4    5.88    0.40
  -8   2   4    5.94    0.42
   8   2  -4    5.82    0.41
  -8   2   4    5.99    0.41
   8   2  -4    5.72    0.42
  -8   2   4    5.80    0.39
   7  -2  -4   37.93    2.39
  -7  -2   4   40.37    2.44
  -7  -2   4   34.28    2.35
   7  -2  -4   41.31    2.43
  -7  -2   4   40.44    2.40
  -7  -2   4   40.98    2.31
   7  -2  -4   40.08    2.29
   7  -2  -4   41.58    2.35
   7   2  -4   40.49    2.43
  -7   2   4   38.28    2.43
  -7   2   4   39.29    2.29
  -7   2   4   42.13    2.44
   7   2  -4   43.36    2.41
   6  -2  -4    1.27    0.13
   6  -2  -4    1.23    0.11
   6  -2  -4    1.06    0.11
  -6  -2   4    1.05    0.12
  -6  -2   4    1.36    0.14
  -6  -2   4    1.25    0.15
   6  -2  -4    1.24    0.12
  -6  -2   4    1.26    0.15
  -6   2   4    1.07    0.14
  -6   2   4    1.01    0.11
  -6   2   4    1.25    0.14
   6   2  -4    1.02    0.13
   6   2  -4    1.35    0.15
  -6   2   4    1.08    0.13
   6   2  -4    1.13    0.13
  -6   2   4    1.02    0.13
   5  -2  -4    1.04    0.10
  -5  -2   4    1.10    0.12
  -5  -2   4    1.00    0.12
   5  -2  -4    0.92    0.10
   5  -2  -4    1.09    0.10
  -5  -2   4    0.88    0.12
  -5  -2   4    1.21    0.13
  -5   2   4    0.88    0.11
   5   2  -4    0.96    0.12
  -5   2   4    0.91    0.12
  -5   2   4    1.03    0.10
   5   2  -4    1.34    0.15
  -5   2   4    0.82    0.11
  -5   2   4    1.02    0.12
  -5   2   4    1.11    0.13
   4  -2  -4   89.05    5.45
   4  -2  -4   92.05    5.39
   4  -2  -4   84.47    5.39
  -4  -2   4   87.35    5.47
   4  -2  -4   87.64    5.14
  -4  -2   4   98.48    5.32
  -4  -2   4   98.66    5.47
  -4  -2   4   96.21    5.42
  -4   2   4   96.75    5.47
  -4   2   4   95.33    5.14
  -4   2   4   96.41    5.47
   4   2  -4   93.34    5.32
   4   2  -4   96.36    5.47
   4   2  -4   89.68    5.47
   4   2  -4   79.80    5.41
  -4   2   4   91.31    5.43
  -4   2   4   98.01    5.41
  -4   2   4   82.03    5.30
   3  -2  -4   10.59    0.61
   3  -2  -4   10.39    0.64
  -3  -2   4   10.17    0.66
   3  -2  -4   11.63    0.64
  -3  -2   4   10.63    0.65
   3  -2  -4   10.85    0.67
  -3  -2   4   10.86    0.67
  -3  -2   4    9.51    0.67
  -3   2   4   11.45    0.71
   3   2  -4   10.92    0.67
  -3   2   4   10.72    0.61
   3   2  -4   10.87    0.67
   3   2  -4   10.06    0.64
  -3   2   4   10.48    0.65
  -3   2   4   10.66    0.64
  -3   2   4   10.23    0.66
  -3   2   4   10.16    0.66
  -3   2   4   10.28    0.67
  -2  -2   4    1.35    0.12
  -2  -2   4    1.12    0.11
   2  -2  -4    1.06    0.07
   2  -2  -4    1.09    0.10
  -2  -2   4    1.08    0.11
   2  -2  -4    1.44    0.12
   2   2  -4    1.15    0.11
  -2   2   4    1.10    0.08
  -2   2   4    0.94    0.09
   2   2  -4    1.06    0.11
  -2   2   4    1.13    0.09
  -2   2   4    1.01    0.08
  -2   2   4    1.12    0.13
   2   2  -4    1.05    0.11
  -2   2   4    1.05    0.11
   2   2  -4    0.92    0.10
  -2   2   4    1.10    0.08
  -1  -2   4   27.54    1.66
  -1  -2   4   26.15    1.68
  -1  -2   4   29.29    1.69
   1  -2  -4   27.86    1.81
  -1  -2   4   27.44    1.63
  -1   2   4   26.94    1.81
  -1   2   4   28.96    1.66
  -1   2   4   28.30    1.66
   1   2  -4   28.87    1.68
   1   2  -4   27.40    1.65
   1   2  -4   28.52    1.68
   1   2  -4   26.89    1.63
   1   2  -4   28.23    1.63
  -1   2   4   27.39    1.68
   0  -2   4    5.82    0.36
   0  -2   4    5.56    0.35
   0  -2  -4    5.38    0.38
   0  -2   4    4.87    0.34
   0  -2   4    5.23    0.35
   0  -2  -4    5.56    0.31
   0  -2   4    4.39    0.37
   0   2   4    4.98    0.32
   0   2  -4    5.40    0.34
   0   2   4    5.61    0.32
   0   2  -4    5.63    0.33
   0   2  -4    5.76    0.35
   0   2  -4    5.38    0.34
   0   2  -4    4.83    0.35
  -1  -2  -4    2.50    0.23
   1  -2   4    2.73    0.21
  -1  -2  -4    2.88    0.19
   1  -2   4    2.80    0.19
   1  -2   4    3.11    0.22
   1  -2   4    2.93    0.21
   1  -2   4    2.85    0.21
   1  -2   4    2.84    0.21
  -1   2  -4    2.71    0.20
  -1   2  -4    2.86    0.22
  -1   2  -4    2.93    0.19
   1   2   4    3.00    0.18
   2  -2   4    0.33    0.07
   2  -2   4    0.26    0.05
  -2  -2  -4    0.16    0.06
   2  -2   4    0.30    0.07
   2  -2   4    0.23    0.06
  -2  -2  -4    0.23    0.05
   2  -2   4    0.18    0.06
  -2   2  -4    0.25    0.06
   2   2   4    0.23    0.05
   2   2   4    0.18    0.03
   2   2   4    0.23    0.03
  -2   2  -4    0.32    0.06
  -2   2  -4    0.24    0.05
  -2   2  -4    0.14    0.06
   3  -2   4  141.75    8.11
   3  -2   4  133.93    7.88
   3  -2   4  141.02    7.67
  -3  -2  -4  135.69    8.76
  -3  -2  -4  131.44    7.65
   3  -2   4  136.98    8.11
   3  -2   4  131.58    8.03
   3   2   4  125.09    7.65
   3   2   4  133.17    8.08
  -3   2  -4  134.10    7.67
   3   2   4  136.82    8.08
  -3   2  -4  141.50    8.74
  -3   2  -4  146.32    7.87
  -3   2  -4  141.09    7.87
   4  -2   4   37.74    2.14
  -4  -2  -4   36.19    2.08
   4  -2   4   36.67    2.09
   4  -2   4   37.70    2.20
   4  -2   4   38.95    2.18
   4  -2   4   37.46    2.21
  -4   2  -4   35.95    2.10
  -4   2  -4   34.43    2.13
   4   2   4   36.75    2.18
  -4   2  -4   35.51    2.37
   4   2   4   39.46    2.09
  -4   2  -4   31.16    2.12
   4   2   4   38.83    2.18
  -4   2  -4   32.81    2.18
   5  -2   4   23.77    1.39
   5  -2   4   22.71    1.34
  -5  -2  -4   20.39    1.51
   5  -2   4   21.90    1.38
  -5  -2  -4   23.16    1.31
   5   2   4   20.95    1.36
  -5   2  -4   21.81    1.36
   5   2   4   24.01    1.31
   5   2   4   21.09    1.36
  -5   2  -4   22.02    1.48
  -5   2  -4   21.81    1.32
  -5   2  -4   22.69    1.32
   5   2   4   24.09    1.35
   6  -2   4   23.57    1.39
   6  -2   4   21.71    1.43
   6  -2   4   21.49    1.42
  -6  -2  -4   23.03    1.35
  -6  -2  -4   22.15    1.57
   6   2   4   22.87    1.39
  -6   2  -4   21.27    1.53
   6   2   4   24.89    1.41
  -6   2  -4   23.09    1.36
  -6   2  -4   23.90    1.40
   6   2   4   21.74    1.41
  -6   2  -4   23.83    1.36
  -6   2  -4   24.11    1.36
   7  -2   4    0.56    0.11
   7  -2   4    0.28    0.09
  -7  -2  -4    0.42    0.14
   7  -2   4    0.38    0.09
  -7  -2  -4    0.25    0.08
  -7   2  -4    0.57    0.09
  -7   2  -4    0.36    0.07
   7   2   4    0.34    0.08
  -7   2  -4    0.51    0.11
   7   2   4    0.29    0.08
  -7   2  -4    0.28    0.09
   7   2   4    0.38    0.08
  -7   2  -4    0.40    0.07
   8  -2   4   12.95    0.88
  -8  -2  -4   13.80    0.84
  -8  -2  -4   14.03    0.99
   8  -2   4   13.37    0.88
   8   2   4   13.39    0.84
   8   2   4   12.52    0.86
  -8   2  -4   13.33    0.84
  -8   2  -4   12.74    0.80
  -8   2  -4   13.80    0.94
   8   2   4   14.68    0.87
  -8   2  -4   11.49    0.80
  -9  -2  -4    0.47    0.13
   9  -2   4    0.66    0.14
  -9  -2  -4    0.87    0.20
  -9   2  -4    0.54    0.13
   9   2   4    0.55    0.11
   9   2   4    0.63    0.13
  -9   2  -4    0.37    0.13
  -9   2  -4    0.52    0.09
 -10  -2  -4    0.49    0.13
 -10  -2  -4    0.54    0.19
  10  -2   4    0.31    0.12
 -10   2  -4    0.69    0.16
 -10   2  -4    0.72    0.15
 -10   2  -4    0.49    0.09
  10   2   4    0.54    0.12
  10   2   4    0.45    0.12
  11  -2   4   -0.03    0.09
  11  -2   4    0.21    0.11
 -11  -2  -4    0.09    0.12
 -11  -2  -4    0.25    0.17
 -11   2  -4    0.05    0.06
  11   2   4    0.04    0.09
 -11   2  -4    0.16    0.11
 -11   2  -4    0.14    0.11
  11   2   4   -0.01    0.07
 -12  -2  -4    1.04    0.20
  12  -2   4    0.90    0.19
 -12  -2  -4    0.65    0.22
  12  -2   4    1.33    0.21
 -12   2  -4    1.33    0.23
 -12   2  -4    1.08    0.21
  12   2   4    1.21    0.19
 -12   2  -4    1.40    0.13
  12   2   4    1.43    0.22
 -13  -2  -4    3.43    0.44
  13  -2   4    2.76    0.35
 -13  -2  -4    2.83    0.35
 -13   2  -4    2.34    0.32
  13   2   4    2.99    0.35
  13   2   4    2.80    0.32
 -13   2  -4    3.12    0.37
 -14  -2  -4    1.72    0.32
  14  -2   4    0.87    0.21
  14   2   4    0.74    0.19
 -14   2  -4    0.63    0.20
 -16  -3   4    0.19    0.11
 -16   3   4    0.29    0.14
 -15  -3   4    4.37    0.36
 -15   3   4    3.96    0.38
 -15   3   4    4.44    0.40
 -14  -3   4    2.79    0.36
  14  -3  -4    3.79    0.34
 -14  -3   4    3.44    0.31
  14   3  -4    3.60    0.40
 -14   3   4    3.30    0.35
 -14   3   4    3.63    0.37
 -13  -3   4   -0.02    0.10
  13  -3  -4    0.23    0.10
 -13  -3   4    0.05    0.08
  13   3  -4    0.42    0.14
 -13   3   4    0.07    0.10
  13   3  -4    0.03    0.09
 -13   3   4   -0.05    0.09
 -12  -3   4    2.20    0.29
 -12  -3   4    2.59    0.25
  12  -3  -4    2.75    0.26
 -12   3   4    2.09    0.27
 -12   3   4    3.20    0.29
 -12   3   4    2.47    0.27
  12   3  -4    2.62    0.31
  12   3  -4    2.85    0.27
 -11  -3   4    0.31    0.11
 -11  -3   4    0.39    0.14
  11  -3  -4    0.64    0.12
 -11   3   4    0.24    0.11
  11   3  -4    0.55    0.13
 -11   3   4    0.44    0.14
  11   3  -4    0.60    0.14
 -11   3   4    0.36    0.11
 -10  -3   4    4.31    0.35
  10  -3  -4    4.46    0.35
  10  -3  -4    3.75    0.31
 -10  -3   4    4.09    0.33
 -10  -3   4    4.58    0.34
 -10  -3   4    4.00    0.34
 -10   3   4    3.94    0.35
  10   3  -4    4.36    0.34
  10   3  -4    3.87    0.35
 -10   3   4    3.49    0.31
 -10   3   4    4.26    0.34
  -9  -3   4   17.03    1.08
   9  -3  -4   17.07    1.10
  -9  -3   4   17.58    1.07
  -9  -3   4   17.51    1.11
   9  -3  -4   16.81    1.07
  -9  -3   4   16.77    1.06
  -9   3   4   16.73    1.03
  -9   3   4   16.60    1.10
   9   3  -4   17.26    1.09
  -9   3   4   17.68    1.08
   9   3  -4   17.52    1.11
   8  -3  -4    0.40    0.09
  -8  -3   4    0.33    0.09
  -8  -3   4    0.46    0.11
  -8  -3   4    0.46    0.12
   8  -3  -4    0.45    0.10
   8  -3  -4    0.43    0.08
  -8  -3   4    0.51    0.10
   8   3  -4    0.42    0.10
   8   3  -4    0.41    0.10
  -8   3   4    0.58    0.11
  -8   3   4    0.47    0.11
   8   3  -4    0.42    0.11
  -8   3   4    0.48    0.10
  -7  -3   4    0.07    0.07
  -7  -3   4   -0.01    0.05
  -7  -3   4   -0.03    0.05
   7  -3  -4   -0.08    0.04
   7  -3  -4    0.02    0.05
  -7  -3   4    0.05    0.06
   7  -3  -4    0.02    0.04
   7  -3  -4    0.04    0.05
  -7   3   4   -0.03    0.06
   7   3  -4   -0.05    0.06
  -7   3   4    0.03    0.06
   7   3  -4   -0.07    0.05
  -7   3   4    0.01    0.06
  -7   3   4    0.08    0.06
  -7   3   4   -0.03    0.05
   7   3  -4   -0.02    0.05
  -6  -3   4    0.27    0.07
   6  -3  -4    0.29    0.06
  -6  -3   4    0.08    0.07
   6  -3  -4    0.20    0.06
   6  -3  -4    0.21    0.06
  -6  -3   4    0.18    0.07
   6  -3  -4    0.26    0.05
   6   3  -4    0.29    0.08
   6   3  -4    0.12    0.06
  -6   3   4    0.22    0.06
  -6   3   4    0.22    0.07
   6   3  -4    0.21    0.06
  -6   3   4    0.22    0.07
  -6   3   4    0.32    0.09
  -6   3   4    0.25    0.08
   5  -3  -4   16.81    0.94
  -5  -3   4   13.96    0.97
   5  -3  -4   15.28    0.95
   5  -3  -4   16.24    0.95
   5  -3  -4   15.10    0.91
  -5  -3   4   15.59    0.96
  -5  -3   4   15.75    1.00
   5  -3  -4   16.43    0.97
  -5   3   4   14.41    0.99
  -5   3   4   16.15    1.00
  -5   3   4   16.42    0.99
  -5   3   4   16.15    1.03
   5   3  -4   14.40    0.96
  -5   3   4   16.36    0.91
   5   3  -4   16.53    0.98
  -5   3   4   15.90    0.96
   5   3  -4   15.05    0.99
   4  -3  -4    1.99    0.14
   4  -3  -4    2.04    0.14
  -4  -3   4    1.93    0.17
  -4  -3   4    1.89    0.17
  -4  -3   4    1.91    0.18
   4  -3  -4    2.10    0.16
   4  -3  -4    1.96    0.14
  -4   3   4    2.10    0.16
  -4   3   4    1.74    0.17
   4   3  -4    2.00    0.17
  -4   3   4    2.15    0.17
   4   3  -4    2.17    0.18
  -4   3   4    2.19    0.18
  -4   3   4    1.86    0.14
  -4   3   4    1.96    0.19
   4   3  -4    2.38    0.19
   3  -3  -4   20.04    1.15
  -3  -3   4   18.92    1.15
   3  -3  -4   18.27    1.08
  -3  -3   4   19.98    1.19
  -3  -3   4   19.64    1.17
   3   3  -4   19.18    1.16
   3   3  -4   16.79    1.17
  -3   3   4   18.78    1.18
  -3   3   4   20.44    1.14
  -3   3   4   18.72    1.24
   3   3  -4   18.75    1.14
  -3   3   4   19.62    1.17
  -3   3   4   18.58    1.17
  -2  -3   4    7.68    0.51
   2  -3  -4    7.50    0.52
   2  -3  -4    7.09    0.44
  -2  -3   4    7.55    0.50
  -2  -3   4    8.19    0.50
  -2  -3   4    8.04    0.50
  -2   3   4    7.63    0.48
  -2   3   4    7.87    0.47
  -2   3   4    6.72    0.51
   2   3  -4    7.66    0.50
  -2   3   4    7.41    0.49
  -2   3   4    7.95    0.52
   2   3  -4    8.13    0.49
  -2   3   4    7.46    0.49
  -1  -3   4    0.01    0.05
   1  -3  -4    0.03    0.04
  -1  -3   4    0.05    0.06
   1  -3  -4    0.06    0.02
  -1  -3   4    0.12    0.07
  -1  -3   4   -0.02    0.04
  -1   3   4    0.02    0.03
  -1   3   4    0.04    0.04
   1   3  -4   -0.05    0.06
  -1   3   4    0.06    0.04
  -1   3   4    0.05    0.03
  -1   3   4   -0.04    0.05
   1   3  -4    0.05    0.04
   1   3  -4   -0.03    0.04
   0  -3   4   76.56    4.03
   0  -3   4   65.25    4.57
   0  -3   4   74.07    4.26
   0  -3  -4   67.37    4.58
   0  -3   4   67.41    4.26
   0  -3   4   73.83    4.14
   0  -3   4   70.23    4.21
   0  -3  -4   73.71    3.99
   0   3   4   76.18    4.19
   0   3  -4   76.47    4.20
   0   3   4   71.41    4.24
   0   3   4   71.96    4.24
   0   3   4   67.44    4.24
   0   3   4   63.93    4.11
   0   3  -4   72.82    4.14
   0   3  -4   71.11    4.26
   1  -3   4   12.97    0.77
   1  -3   4   13.40    0.78
   1  -3   4   12.78    0.81
   1  -3   4   12.02    0.84
  -1  -3  -4   12.47    0.74
  -1  -3  -4   12.35    0.86
   1  -3   4   12.38    0.79
   1   3   4   12.98    0.79
  -1   3  -4   12.76    0.81
   1   3   4   12.98    0.77
  -1   3  -4   13.21    0.78
  -1   3  -4   13.22    0.78
  -1   3  -4   13.76    0.78
   1   3   4   11.13    0.78
   2  -3   4    0.96    0.13
  -2  -3  -4    0.83    0.12
  -2  -3  -4    1.05    0.10
   2  -3   4    1.13    0.13
   2  -3   4    0.79    0.11
   2  -3   4    1.04    0.12
   2  -3   4    0.91    0.10
   2  -3   4    0.99    0.10
  -2   3  -4    0.68    0.09
  -2   3  -4    0.86    0.10
   2   3   4    0.95    0.10
   2   3   4    1.06    0.09
  -2   3  -4    0.93    0.11
   2   3   4    1.10    0.10
  -2   3  -4    1.27    0.13
   3  -3   4    4.31    0.31
  -3  -3  -4    4.59    0.34
   3  -3   4    4.21    0.28
   3  -3   4    3.96    0.31
  -3  -3  -4    3.59    0.27
  -3   3  -4    3.77    0.30
  -3   3  -4    4.06    0.30
  -3   3  -4    3.83    0.29
  -3   3  -4    4.55    0.29
   3   3   4    3.48    0.28
   3   3   4    4.23    0.27
   3   3   4    3.83    0.28
  -3   3  -4    4.19    0.29
   4  -3   4   49.87    2.93
  -4  -3  -4   43.17    2.75
  -4  -3  -4   47.70    3.17
   4  -3   4   49.23    2.92
   4  -3   4   47.94    2.84
   4  -3   4   51.08    2.89
  -4   3  -4   47.85    2.77
  -4   3  -4   50.46    2.83
   4   3   4   48.85    2.87
  -4   3  -4   46.09    2.91
   4   3   4   47.49    2.90
  -4   3  -4   54.56    3.13
   4   3   4   48.69    2.90
  -4   3  -4   43.93    2.83
   5  -3   4    4.49    0.36
  -5  -3  -4    5.05    0.41
  -5  -3  -4    4.66    0.34
   5  -3   4    5.41    0.36
   5  -3   4    4.72    0.36
  -5   3  -4    5.13    0.36
  -5   3  -4    4.62    0.33
   5   3   4    4.77    0.33
   5   3   4    4.03    0.33
  -5   3  -4    4.66    0.33
   5   3   4    4.71    0.34
  -5   3  -4    4.75    0.34
  -5   3  -4    5.39    0.36
   6  -3   4    2.74    0.25
  -6  -3  -4    2.74    0.23
  -6  -3  -4    2.34    0.30
   6  -3   4    2.55    0.23
  -6   3  -4    2.69    0.25
  -6   3  -4    2.40    0.20
   6   3   4    2.31    0.21
   6   3   4    2.31    0.20
   6   3   4    2.55    0.22
  -6   3  -4    2.67    0.23
  -6   3  -4    2.35    0.21
  -6   3  -4    2.46    0.21
   7  -3   4    4.17    0.33
  -7  -3  -4    4.21    0.33
   7  -3   4    3.68    0.33
  -7  -3  -4    3.89    0.39
  -7   3  -4    3.90    0.30
   7   3   4    3.95    0.32
  -7   3  -4    4.35    0.34
  -7   3  -4    4.31    0.33
   7   3   4    3.70    0.32
   7   3   4    4.37    0.31
   8  -3   4    0.05    0.08
  -8  -3  -4    0.00    0.11
  -8  -3  -4   -0.07    0.07
  -8   3  -4    0.02    0.06
   8   3   4   -0.03    0.07
   8   3   4    0.01    0.06
  -8   3  -4    0.03    0.08
  -8   3  -4    0.02    0.08
  -9  -3  -4    0.60    0.17
  -9  -3  -4    0.53    0.13
   9  -3   4    0.76    0.16
   9   3   4    0.31    0.11
  -9   3  -4    0.61    0.14
  -9   3  -4    0.59    0.13
   9   3   4    0.60    0.12
  -9   3  -4    0.44    0.10
  10  -3   4    0.00    0.08
 -10  -3  -4   -0.04    0.12
 -10  -3  -4   -0.07    0.07
  10   3   4    0.05    0.08
 -10   3  -4    0.11    0.10
 -10   3  -4   -0.03    0.08
 -10   3  -4   -0.04    0.06
  10   3   4    0.00    0.07
  11  -3   4    6.25    0.52
 -11  -3  -4    7.64    0.63
 -11  -3  -4    6.65    0.50
  11   3   4    6.56    0.51
 -11   3  -4    6.33    0.44
  11   3   4    5.97    0.49
 -11   3  -4    6.76    0.51
 -11   3  -4    6.62    0.54
 -12  -3  -4    0.76    0.23
 -12  -3  -4    0.91    0.20
  12  -3   4    0.68    0.18
 -12   3  -4    0.88    0.12
 -12   3  -4    0.93    0.19
  12   3   4    0.86    0.18
 -12   3  -4    0.77    0.20
  12   3   4    1.06    0.20
 -13  -3  -4    0.18    0.16
 -13  -3  -4    0.00    0.16
  13  -3   4    0.19    0.13
 -13   3  -4    0.05    0.07
  13   3   4    0.27    0.14
 -13   3  -4    0.12    0.14
 -14  -3  -4    0.69    0.23
  14   3   4    0.42    0.17
 -15  -4   4    2.71    0.27
  15   4  -4    2.63    0.33
 -15   4   4    2.33    0.31
 -15   4   4    2.61    0.33
 -14  -4   4    0.17    0.10
 -14   4   4    0.09    0.12
 -14   4   4    0.20    0.13
  14   4  -4    0.23    0.14
 -13  -4   4    1.78    0.28
  13  -4  -4    2.15    0.25
 -13  -4   4    2.26    0.25
  13   4  -4    2.97    0.33
  13   4  -4    2.51    0.30
 -13   4   4    2.37    0.29
 -13   4   4    2.15    0.26
  12  -4  -4    2.62    0.28
 -12  -4   4    2.94    0.27
 -12  -4   4    2.76    0.33
 -12   4   4    2.75    0.29
  12   4  -4    3.01    0.30
 -12   4   4    3.29    0.34
 -12   4   4    3.47    0.36
  12   4  -4    3.02    0.34
  12   4  -4    3.05    0.33
  11  -4  -4    1.77    0.20
 -11  -4   4    1.19    0.18
 -11  -4   4    1.93    0.25
  11   4  -4    1.34    0.20
  11   4  -4    1.68    0.22
 -11   4   4    1.84    0.24
 -11   4   4    1.34    0.21
  11   4  -4    2.03    0.26
 -11   4   4    1.42    0.19
  10  -4  -4    1.16    0.16
 -10  -4   4    0.90    0.18
 -10  -4   4    0.78    0.14
 -10   4   4    1.15    0.18
 -10   4   4    0.92    0.17
  10   4  -4    1.11    0.18
 -10   4   4    1.15    0.16
  10   4  -4    1.40    0.21
  10   4  -4    1.24    0.17
  -9  -4   4    0.29    0.11
   9  -4  -4    0.44    0.09
  -9  -4   4    0.17    0.09
  -9  -4   4    0.39    0.11
   9   4  -4    0.34    0.11
  -9   4   4    0.33    0.09
   9   4  -4    0.30    0.11
  -9   4   4    0.57    0.13
   9   4  -4    0.33    0.12
  -9   4   4    0.33    0.12
  -8  -4   4    0.06    0.09
   8  -4  -4   -0.09    0.05
  -8  -4   4    0.08    0.08
  -8  -4   4   -0.05    0.07
  -8  -4   4   -0.05    0.07
   8  -4  -4    0.01    0.05
  -8   4   4   -0.01    0.06
  -8   4   4   -0.02    0.07
   8   4  -4   -0.10    0.08
   8   4  -4   -0.01    0.09
  -8   4   4   -0.14    0.07
   8   4  -4   -0.11    0.06
  -8   4   4    0.04    0.08
   7  -4  -4   23.60    1.52
   7  -4  -4   26.76    1.53
   7  -4  -4   22.89    1.50
  -7  -4   4   26.61    1.58
  -7  -4   4   23.76    1.52
  -7  -4   4   24.76    1.55
   7  -4  -4   25.70    1.47
  -7   4   4   25.42    1.47
   7   4  -4   25.58    1.58
  -7   4   4   25.37    1.58
  -7   4   4   25.45    1.53
  -7   4   4   25.97    1.58
   7   4  -4   25.82    1.54
   6  -4  -4   26.24    1.62
  -6  -4   4   26.72    1.63
   6  -4  -4   28.05    1.66
  -6  -4   4   24.23    1.68
   6  -4  -4   27.35    1.56
   6  -4  -4   26.87    1.60
   6  -4  -4   26.57    1.62
  -6  -4   4   27.78    1.65
  -6   4   4   27.11    1.63
   6   4  -4   28.45    1.69
   6   4  -4   24.05    1.65
  -6   4   4   25.96    1.75
   6   4  -4   28.81    1.64
  -6   4   4   27.19    1.56
  -6   4   4   28.63    1.69
  -6   4   4   28.69    1.69
  -6   4   4   27.84    1.68
   5  -4  -4    5.75    0.35
   5  -4  -4    5.14    0.35
  -5  -4   4    5.41    0.40
  -5  -4   4    4.75    0.38
   5  -4  -4    5.38    0.37
  -5  -4   4    5.80    0.39
   5  -4  -4    5.59    0.35
   5  -4  -4    5.23    0.35
  -5   4   4    5.48    0.40
   5   4  -4    5.09    0.40
   5   4  -4    5.21    0.39
  -5   4   4    5.99    0.42
  -5   4   4    6.24    0.39
   5   4  -4    4.68    0.39
  -5   4   4    5.43    0.37
  -5   4   4    5.46    0.40
  -4  -4   4    5.63    0.38
   4  -4  -4    5.34    0.33
   4  -4  -4    4.93    0.33
  -4  -4   4    5.47    0.40
   4  -4  -4    5.82    0.36
  -4  -4   4    5.18    0.38
   4  -4  -4    5.93    0.35
   4  -4  -4    5.35    0.34
   4   4  -4    5.30    0.38
   4   4  -4    4.98    0.39
  -4   4   4    5.57    0.37
  -4   4   4    5.57    0.39
  -4   4   4    5.04    0.39
  -4   4   4    5.27    0.38
   4   4  -4    5.04    0.38
  -4   4   4    5.77    0.41
  -3  -4   4    0.30    0.09
   3  -4  -4    0.31    0.06
  -3  -4   4    0.13    0.06
  -3  -4   4    0.24    0.07
   3  -4  -4    0.28    0.05
  -3   4   4    0.32    0.08
  -3   4   4    0.13    0.06
   3   4  -4    0.23    0.07
   3   4  -4    0.23    0.07
  -3   4   4    0.38    0.09
   3   4  -4    0.23    0.07
  -3   4   4    0.27    0.08
   2  -4  -4    2.93    0.19
  -2  -4   4    2.67    0.23
   2  -4  -4    2.77    0.21
  -2  -4   4    2.51    0.22
  -2  -4   4    2.93    0.24
   2  -4  -4    2.90    0.19
  -2   4   4    2.82    0.22
  -2   4   4    2.88    0.23
  -2   4   4    2.30    0.24
  -2   4   4    2.83    0.22
  -2   4   4    2.68    0.23
   2   4  -4    3.13    0.24
   2   4  -4    2.95    0.22
   2   4  -4    2.98    0.24
   1  -4  -4    5.56    0.39
   1  -4  -4    5.61    0.34
  -1  -4   4    5.69    0.39
  -1  -4   4    5.90    0.41
  -1   4   4    5.59    0.38
  -1   4   4    4.63    0.38
  -1   4   4    5.32    0.41
   1   4  -4    5.61    0.37
   1   4  -4    5.81    0.40
  -1   4   4    5.74    0.37
   1   4  -4    5.95    0.39
  -1   4   4    5.11    0.37
   0  -4   4    7.60    0.48
   0  -4   4    6.47    0.49
   0  -4  -4    7.37    0.51
   0   4   4    7.73    0.48
   0   4   4    7.28    0.46
   0   4   4    7.11    0.46
   0   4   4    7.08    0.47
   0   4  -4    6.14    0.48
   0   4  -4    7.53    0.47
   0   4   4    6.89    0.50
   0   4  -4    6.92    0.48
   1  -4   4    0.27    0.08
  -1  -4  -4    0.37    0.09
  -1  -4  -4    0.38    0.07
   1  -4   4    0.42    0.10
   1  -4   4    0.37    0.06
   1  -4   4    0.42    0.09
  -1   4  -4    0.29    0.08
   1   4   4    0.40    0.10
  -1   4  -4    0.47    0.08
  -1   4  -4    0.48    0.09
   1   4   4    0.45    0.08
   1   4   4    0.48    0.08
   1   4   4    0.38    0.07
   1   4   4    0.34    0.07
   2  -4   4   14.53    0.97
   2  -4   4   16.09    0.99
   2  -4   4   14.70    0.93
   2  -4   4   14.95    0.94
  -2  -4  -4   14.50    0.89
  -2  -4  -4   15.88    1.03
  -2   4  -4   14.29    0.93
   2   4   4   14.39    0.94
  -2   4  -4   15.09    0.93
  -2   4  -4   15.24    0.96
   2   4   4   15.49    0.95
   2   4   4   15.22    0.93
  -3  -4  -4    6.09    0.39
   3  -4   4    5.75    0.44
  -3  -4  -4    6.14    0.46
   3  -4   4    6.14    0.42
   3   4   4    5.24    0.39
  -3   4  -4    6.42    0.43
  -3   4  -4    5.73    0.41
  -3   4  -4    5.74    0.40
   3   4   4    5.95    0.41
   3   4   4    5.64    0.41
   4  -4   4    4.56    0.38
  -4  -4  -4    5.36    0.41
   4  -4   4    4.72    0.36
  -4  -4  -4    5.03    0.34
   4   4   4    4.60    0.35
  -4   4  -4    4.39    0.35
   4   4   4    4.12    0.35
  -4   4  -4    5.68    0.36
   4   4   4    4.91    0.34
   5  -4   4   16.78    1.11
  -5  -4  -4   15.37    1.20
  -5  -4  -4   17.62    1.04
   5  -4   4   16.98    1.08
   5   4   4   17.57    1.07
   5   4   4   17.09    1.09
  -5   4  -4   18.86    1.07
  -5   4  -4   16.73    1.07
   5   4   4   17.95    1.09
  -5   4  -4   17.23    1.10
  -5   4  -4   17.30    1.14
  -6  -4  -4   12.42    0.73
  -6  -4  -4   11.64    0.86
   6  -4   4   12.13    0.76
   6  -4   4   11.62    0.78
  -6   4  -4   10.66    0.78
   6   4   4   10.93    0.75
  -6   4  -4   11.74    0.75
  -6   4  -4   11.05    0.74
  -6   4  -4   12.05    0.77
   6   4   4   10.62    0.73
  -7  -4  -4    0.04    0.13
   7  -4   4    0.06    0.08
   7  -4   4   -0.01    0.09
  -7  -4  -4   -0.02    0.08
   7   4   4    0.00    0.06
  -7   4  -4    0.04    0.10
  -7   4  -4   -0.06    0.06
  -7   4  -4    0.10    0.07
   7   4   4   -0.10    0.07
  -8  -4  -4    0.39    0.12
   8  -4   4    0.47    0.14
  -8  -4  -4    0.42    0.17
  -8   4  -4    0.34    0.10
  -8   4  -4    0.34    0.10
  -8   4  -4    0.39    0.13
   8   4   4    0.30    0.10
   8   4   4    0.46    0.12
  -9  -4  -4    0.27    0.11
  -9  -4  -4    0.21    0.15
   9  -4   4    0.45    0.14
  -9   4  -4    0.43    0.14
  -9   4  -4    0.23    0.09
   9   4   4    0.40    0.12
   9   4   4    0.28    0.10
  -9   4  -4    0.23    0.10
 -10  -4  -4    5.39    0.54
  10  -4   4    5.13    0.46
 -10  -4  -4    5.08    0.42
  10   4   4    5.26    0.42
  10   4   4    5.95    0.45
 -10   4  -4    5.04    0.39
 -10   4  -4    5.13    0.43
 -11  -4  -4    0.17    0.12
  11  -4   4    0.02    0.11
 -11  -4  -4    0.04    0.17
 -11   4  -4   -0.09    0.12
 -11   4  -4    0.02    0.08
  11   4   4    0.22    0.11
  11   4   4    0.07    0.11
 -12  -4  -4    0.19    0.16
  12  -4   4    0.07    0.13
 -12  -4  -4    0.11    0.14
 -12   4  -4   -0.07    0.07
  12   4   4    0.09    0.12
  12   4   4    0.19    0.12
 -13  -4  -4   -0.25    0.16
  13   4   4   -0.09    0.11
 -13   4  -4   -0.06    0.07
 -14  -5   4    0.19    0.10
 -14   5   4    0.01    0.12
  14   5  -4    0.44    0.15
 -14   5   4    0.27    0.15
 -13  -5   4   -0.03    0.10
  13   5  -4   -0.03    0.11
 -13   5   4   -0.03    0.12
 -13   5   4   -0.04    0.09
  12  -5  -4    0.33    0.11
 -12  -5   4    0.29    0.14
 -12  -5   4    0.23    0.10
  12   5  -4    0.31    0.15
 -12   5   4    0.51    0.14
 -12   5   4    0.25    0.14
  12   5  -4    0.41    0.15
  11  -5  -4    0.82    0.14
 -11  -5   4    0.63    0.14
 -11  -5   4    0.70    0.18
  11   5  -4    0.59    0.16
 -11   5   4    0.81    0.17
  11   5  -4    1.47    0.24
 -11   5   4    0.76    0.15
 -11   5   4    0.60    0.17
 -10  -5   4    0.54    0.16
  10  -5  -4    0.31    0.09
 -10  -5   4    0.54    0.13
 -10   5   4    0.50    0.14
  10   5  -4    0.34    0.13
 -10   5   4    0.42    0.12
  10   5  -4    0.54    0.15
  10   5  -4    0.40    0.13
 -10   5   4    0.38    0.14
  -9  -5   4    0.61    0.16
   9  -5  -4    0.50    0.10
  -9  -5   4    0.59    0.13
   9   5  -4    0.39    0.12
  -9   5   4    0.52    0.15
  -9   5   4    0.60    0.12
  -9   5   4    0.79    0.16
  -9   5   4    0.54    0.15
   9   5  -4    0.40    0.13
   9   5  -4    0.56    0.16
  -8  -5   4    9.56    0.64
  -8  -5   4    9.86    0.66
   8  -5  -4    9.37    0.62
   8   5  -4    9.63    0.66
  -8   5   4    9.79    0.68
  -8   5   4   10.48    0.62
  -8   5   4    7.74    0.67
   8   5  -4    9.56    0.68
   8   5  -4    9.06    0.65
  -8   5   4    9.65    0.66
  -7  -5   4    4.91    0.38
   7  -5  -4    4.71    0.34
   7   5  -4    5.33    0.42
   7   5  -4    4.73    0.39
   7   5  -4    4.76    0.39
  -7   5   4    5.22    0.40
  -7   5   4    4.57    0.41
  -7   5   4    5.04    0.41
   6  -5  -4   39.31    2.37
   6  -5  -4   41.01    2.37
  -6  -5   4   42.20    2.46
   6  -5  -4   40.41    2.28
  -6  -5   4   39.22    2.37
   6   5  -4   41.66    2.46
  -6   5   4   40.55    2.45
   6   5  -4   36.39    2.42
  -6   5   4   37.26    2.38
  -6   5   4   37.59    2.45
   6   5  -4   42.38    2.39
  -5  -5   4   34.58    2.08
   5  -5  -4   36.71    2.00
   5  -5  -4   32.40    1.99
   5  -5  -4   33.40    1.93
  -5  -5   4   31.88    2.01
  -5   5   4   37.48    2.03
   5   5  -4   32.45    2.02
  -5   5   4   35.41    2.08
   5   5  -4   35.60    2.09
   5   5  -4   28.86    2.04
  -5   5   4   30.47    2.07
  -4  -5   4    1.70    0.20
  -4  -5   4    1.47    0.18
   4  -5  -4    1.59    0.14
   4   5  -4    1.80    0.20
  -4   5   4    1.64    0.20
  -4   5   4    1.38    0.19
   4   5  -4    1.54    0.19
   4   5  -4    1.25    0.17
  -4   5   4    1.33    0.18
   3  -5  -4    1.33    0.13
  -3  -5   4    1.46    0.17
   3  -5  -4    1.34    0.12
  -3  -5   4    1.67    0.19
  -3   5   4    1.05    0.16
  -3   5   4    1.11    0.18
  -3   5   4    1.47    0.18
   3   5  -4    1.26    0.16
   3   5  -4    1.15    0.16
   3   5  -4    1.08    0.16
  -3   5   4    0.98    0.15
  -2  -5   4    1.52    0.19
   2  -5  -4    1.66    0.13
  -2  -5   4    1.56    0.20
   2  -5  -4    1.40    0.13
   2   5  -4    1.44    0.17
  -2   5   4    1.55    0.18
  -2   5   4    1.79    0.17
  -2   5   4    1.27    0.19
  -2   5   4    1.52    0.18
   2   5  -4    1.77    0.20
   2   5  -4    1.33    0.18
  -2   5   4    1.78    0.20
  -1  -5   4    6.21    0.44
   1  -5  -4    5.83    0.42
   1  -5  -4    5.71    0.37
  -1  -5   4    5.73    0.42
  -1   5   4    5.88    0.41
  -1   5   4    5.45    0.44
   1   5  -4    5.88    0.43
   1   5  -4    5.56    0.41
   1   5  -4    5.93    0.44
  -1   5   4    5.57    0.42
  -1   5   4    6.09    0.41
  -1   5   4    6.23    0.43
   0  -5   4    4.48    0.37
   0  -5  -4    4.32    0.36
   0  -5   4    4.71    0.36
   0   5   4    4.55    0.35
   0   5   4    4.75    0.36
   0   5  -4    5.08    0.38
   0   5  -4    4.95    0.35
   0   5   4    4.87    0.39
   0   5   4    4.82    0.35
   0   5  -4    5.00    0.37
   0   5   4    5.15    0.37
   1  -5   4    2.26    0.26
  -1  -5  -4    2.15    0.20
  -1  -5  -4    2.88    0.24
   1  -5   4    2.66    0.25
   1   5   4    2.78    0.24
  -1   5  -4    3.02    0.26
   1   5   4    2.79    0.24
   1   5   4    2.64    0.22
  -1   5  -4    2.30    0.22
   1   5   4    2.55    0.26
   1   5   4    3.09    0.23
  -1   5  -4    2.53    0.24
  -2  -5  -4    0.07    0.08
  -2  -5  -4    0.08    0.07
   2  -5   4   -0.01    0.08
   2  -5   4   -0.05    0.08
  -2   5  -4    0.08    0.09
  -2   5  -4   -0.09    0.07
  -2   5  -4    0.00    0.06
   2   5   4    0.06    0.08
   2   5   4   -0.07    0.07
   2   5   4    0.03    0.07
   2   5   4    0.07    0.07
   2   5   4    0.04    0.06
   3  -5   4    0.08    0.09
  -3  -5  -4    0.23    0.08
  -3  -5  -4    0.08    0.09
   3  -5   4    0.11    0.11
  -3   5  -4    0.26    0.08
   3   5   4    0.12    0.08
   3   5   4    0.16    0.08
   3   5   4    0.06    0.08
  -3   5  -4    0.20    0.10
  -3   5  -4    0.11    0.09
   4  -5   4   11.44    0.77
  -4  -5  -4   11.37    0.70
   4  -5   4   11.63    0.74
  -4  -5  -4   10.62    0.81
   4   5   4   10.79    0.72
  -4   5  -4   10.37    0.73
   4   5   4   10.81    0.75
  -4   5  -4   11.23    0.73
   4   5   4   11.09    0.72
  -4   5  -4   11.74    0.76
   5  -5   4   13.59    0.90
  -5  -5  -4   13.99    0.97
  -5  -5  -4   12.08    0.82
   5  -5   4   13.20    0.86
  -5   5  -4   12.32    0.85
   5   5   4   14.68    0.88
   5   5   4   12.62    0.85
  -6  -5  -4    0.12    0.09
   6  -5   4   -0.06    0.09
  -6  -5  -4   -0.09    0.10
   6  -5   4   -0.19    0.08
   6   5   4   -0.11    0.07
   6   5   4   -0.11    0.06
  -6   5  -4    0.02    0.08
  -7  -5  -4    8.96    0.62
   7  -5   4    8.91    0.66
  -7  -5  -4    9.71    0.74
   7   5   4    9.30    0.64
   7   5   4    8.83    0.62
  -7   5  -4    8.63    0.62
   8  -5   4    1.75    0.26
  -8  -5  -4    1.81    0.30
  -8  -5  -4    1.81    0.23
   8   5   4    2.07    0.25
  -8   5  -4    2.06    0.24
  -8   5  -4    1.88    0.25
   8   5   4    2.06    0.24
  -9  -5  -4    0.29    0.16
   9  -5   4    0.32    0.14
  -9  -5  -4    0.33    0.14
   9   5   4    0.42    0.13
  -9   5  -4    0.54    0.15
  -9   5  -4    0.28    0.11
   9   5   4    0.51    0.13
 -10  -5  -4    0.21    0.17
 -10  -5  -4    0.19    0.11
  10   5   4    0.33    0.13
  10   5   4    0.24    0.12
 -10   5  -4    0.24    0.10
 -10   5  -4    0.20    0.14
 -11  -5  -4   -0.02    0.12
 -11  -5  -4    0.06    0.16
  11   5   4    0.11    0.12
  11   5   4    0.06    0.11
 -11   5  -4   -0.13    0.08
 -12  -5  -4    1.63    0.35
  12   5   4    1.58    0.27
 -12   5  -4    1.44    0.20
 -12  -6   4    0.10    0.09
  12   6  -4   -0.02    0.13
 -12   6   4   -0.14    0.10
 -11  -6   4    3.21    0.29
 -11  -6   4    2.94    0.37
  11   6  -4    3.33    0.36
 -11   6   4    3.26    0.37
 -10  -6   4    0.01    0.09
 -10  -6   4   -0.07    0.12
  10   6  -4   -0.14    0.10
 -10   6   4    0.15    0.12
 -10   6   4   -0.07    0.11
  10   6  -4    0.04    0.11
  -9  -6   4    0.31    0.15
  -9  -6   4    0.34    0.12
   9   6  -4    0.37    0.14
  -9   6   4    0.49    0.15
  -9   6   4    0.16    0.12
  -9   6   4    0.35    0.16
   9   6  -4    0.28    0.14
  -8  -6   4    4.69    0.38
  -8  -6   4    3.26    0.33
  -8   6   4    4.27    0.39
  -8   6   4    4.64    0.39
   8   6  -4    4.00    0.37
   8   6  -4    4.42    0.40
   8   6  -4    4.75    0.38
  -8   6   4    4.10    0.39
  -7  -6   4    2.54    0.26
   7   6  -4    3.51    0.30
  -7   6   4    3.02    0.33
   7   6  -4    2.78    0.32
  -7   6   4    2.52    0.30
  -7   6   4    2.60    0.29
   7   6  -4    2.83    0.29
  -6  -6   4    1.93    0.23
  -6   6   4    2.02    0.27
   6   6  -4    2.58    0.27
   6   6  -4    2.33    0.27
  -6   6   4    2.54    0.28
  -6   6   4    2.61    0.29
   6   6  -4    3.01    0.31
  -5  -6   4    0.44    0.12
  -5   6   4    0.41    0.14
   5   6  -4    0.40    0.12
   5   6  -4    0.68    0.15
  -5   6   4    0.40    0.13
  -5   6   4    0.49    0.14
   5   6  -4    0.79    0.14
  -4  -6   4    8.85    0.60
  -4   6   4    8.35    0.62
   4   6  -4    8.27    0.61
   4   6  -4    9.08    0.63
   4   6  -4    8.69    0.61
   4   6  -4    8.97    0.61
  -4   6   4    8.27    0.60
  -4   6   4    8.67    0.64
  -3  -6   4    7.95    0.53
  -3   6   4    7.31    0.56
   3   6  -4    7.58    0.55
   3   6  -4    7.18    0.53
  -3   6   4    7.89    0.54
   3   6  -4    7.09    0.54
  -3   6   4    6.95    0.55
  -2  -6   4    0.04    0.09
  -2   6   4   -0.12    0.07
   2   6  -4    0.05    0.10
  -2   6   4    0.00    0.09
   2   6  -4   -0.06    0.09
   2   6  -4   -0.05    0.06
  -2   6   4    0.13    0.11
  -1  -6   4    0.09    0.09
  -1  -6   4    0.26    0.11
  -1   6   4    0.21    0.12
  -1   6   4    0.19    0.09
  -1   6   4    0.25    0.11
  -1   6   4    0.31    0.10
   1   6  -4    0.17    0.09
   1   6  -4    0.12    0.11
   1   6  -4    0.27    0.11
   0  -6   4    3.63    0.32
   0  -6   4    3.38    0.33
   0  -6  -4    3.74    0.30
   0   6  -4    3.99    0.33
   0   6   4    4.43    0.33
   0   6   4    3.74    0.31
   0   6   4    3.63    0.33
   0   6   4    3.82    0.35
   0   6  -4    3.78    0.31
   0   6  -4    4.19    0.35
   1  -6   4    4.46    0.39
   1  -6   4    5.66    0.42
  -1  -6  -4    5.37    0.39
  -1  -6  -4    4.82    0.34
  -1   6  -4    5.09    0.42
   1   6   4    5.05    0.40
   1   6   4    4.79    0.43
  -1   6  -4    5.03    0.38
  -1   6  -4    5.55    0.41
   1   6   4    4.63    0.38
   1   6   4    3.99    0.37
   2  -6   4    3.06    0.30
  -2  -6  -4    2.51    0.24
  -2  -6  -4    2.77    0.27
   2  -6   4    3.13    0.29
   2   6   4    2.94    0.27
  -2   6  -4    3.13    0.30
   2   6   4    3.48    0.30
  -2   6  -4    2.87    0.26
   2   6   4    2.76    0.26
  -2   6  -4    3.01    0.28
   2   6   4    2.65    0.32
   3  -6   4    1.13    0.18
  -3  -6  -4    0.88    0.16
  -3  -6  -4    1.12    0.15
   3  -6   4    1.14    0.18
   3   6   4    0.91    0.17
   3   6   4    0.87    0.19
   3   6   4    1.05    0.16
  -3   6  -4    1.06    0.15
   3   6   4    0.84    0.15
  -3   6  -4    1.00    0.17
  -4  -6  -4    2.27    0.21
   4  -6   4    2.17    0.27
   4  -6   4    1.76    0.22
  -4  -6  -4    1.47    0.23
   4   6   4    1.86    0.21
   4   6   4    2.03    0.24
  -4   6  -4    1.68    0.21
  -4   6  -4    1.45    0.22
   4   6   4    2.19    0.24
  -5  -6  -4    1.78    0.25
   5  -6   4    0.96    0.18
  -5  -6  -4    1.68    0.20
   5   6   4    1.43    0.20
   5   6   4    1.27    0.18
  -5   6  -4    1.16    0.19
  -6  -6  -4    0.03    0.09
  -6  -6  -4    0.22    0.12
   6   6   4    0.09    0.09
  -6   6  -4    0.00    0.09
   6   6   4   -0.09    0.07
  -7  -6  -4    1.02    0.18
  -7  -6  -4    1.23    0.22
   7   6   4    0.94    0.18
  -7   6  -4    1.05    0.18
   7   6   4    1.16    0.18
  -8  -6  -4   -0.12    0.10
  -8  -6  -4    0.04    0.13
   8   6   4    0.01    0.09
   8   6   4    0.04    0.10
  -8   6  -4   -0.01    0.08
  -9  -6  -4    1.34    0.28
  -9  -6  -4    1.80    0.26
  -9   6  -4    1.59    0.23
   9   6   4    1.80    0.27
   9   6   4    1.73    0.24
 -10  -6  -4    0.13    0.13
 -10  -6  -4    0.31    0.18
  10   6   4    0.13    0.14
 -10   6  -4    0.27    0.13
 -10  -7   4    0.66    0.14
 -10   7   4    0.65    0.19
  10   7  -4    0.75    0.20
  -9  -7   4   -0.03    0.09
  -9  -7   4   -0.13    0.13
  -9   7   4   -0.05    0.13
  -9   7   4   -0.02    0.11
   9   7  -4    0.03    0.12
  -8  -7   4    0.75    0.15
  -8  -7   4    0.73    0.18
  -8   7   4    0.71    0.19
  -8   7   4    0.63    0.18
   8   7  -4    0.79    0.18
  -8   7   4    0.73    0.20
  -7  -7   4   -0.03    0.08
   7   7  -4    0.05    0.11
  -7   7   4    0.01    0.11
   7   7  -4    0.22    0.15
  -7   7   4   -0.01    0.13
  -7   7   4    0.08    0.12
  -6  -7   4    0.12    0.10
   6   7  -4    0.28    0.13
  -6   7   4    0.04    0.11
  -6   7   4   -0.10    0.10
  -6   7   4    0.09    0.11
   6   7  -4    0.29    0.13
   6   7  -4    0.04    0.13
  -5  -7   4    0.38    0.12
  -5   7   4    0.28    0.13
   5   7  -4    0.14    0.14
   5   7  -4    0.37    0.12
   5   7  -4    0.55    0.15
  -5   7   4    0.18    0.13
  -5   7   4    0.18    0.13
  -4  -7   4    0.89    0.15
  -4   7   4    0.58    0.17
   4   7  -4    1.02    0.19
  -4   7   4    0.61    0.16
   4   7  -4    0.96    0.18
   4   7  -4    0.86    0.17
  -4   7   4    1.07    0.20
  -3  -7   4   -0.03    0.08
  -3   7   4    0.07    0.10
   3   7  -4   -0.13    0.07
   3   7  -4   -0.22    0.08
  -3   7   4    0.01    0.10
   3   7  -4    0.12    0.11
  -3   7   4    0.12    0.11
  -2  -7   4    0.74    0.14
  -2   7   4    0.57    0.15
  -2   7   4    0.58    0.15
  -2   7   4    0.60    0.15
   2   7  -4    0.81    0.17
   2   7  -4    0.74    0.17
   2   7  -4    0.56    0.13
  -1  -7   4    0.66    0.14
  -1   7   4    0.50    0.14
   1   7  -4    0.61    0.16
   1   7  -4    0.66    0.14
  -1   7   4    0.63    0.16
  -1   7   4    0.43    0.15
   0  -7   4    0.63    0.15
   0   7   4    0.58    0.16
   0   7   4    0.75    0.16
   0   7  -4    0.52    0.15
   0   7   4    0.59    0.15
   0   7   4    0.71    0.14
   0   7  -4    0.90    0.15
   1  -7   4    0.56    0.14
   1   7   4    0.90    0.17
   1   7   4    0.50    0.16
   1   7   4    0.65    0.15
  -1   7  -4    0.84    0.15
  -1   7  -4    0.52    0.15
   1   7   4    0.88    0.17
   2  -7   4    0.26    0.11
   2   7   4    0.28    0.12
  -2   7  -4    0.17    0.12
   2   7   4    0.42    0.15
   2   7   4    0.25    0.12
  -2   7  -4    0.30    0.11
   2   7   4    0.24    0.11
   3  -7   4    0.10    0.12
   3   7   4    0.21    0.11
  -3   7  -4    0.16    0.12
  -3   7  -4    0.14    0.10
   3   7   4    0.26    0.10
   3   7   4    0.20    0.14
   4  -7   4    1.95    0.26
  -4   7  -4    1.96    0.26
   4   7   4    1.84    0.29
   4   7   4    2.29    0.28
   4   7   4    2.11    0.25
  -5  -7  -4    0.47    0.14
   5   7   4    0.67    0.16
   5   7   4    0.46    0.15
  -5   7  -4    0.56    0.15
   5   7   4    0.28    0.16
  -6  -7  -4   -0.13    0.12
   6   7   4   -0.04    0.10
   6   7   4    0.06    0.10
  -6   7  -4    0.03    0.11
  -7  -7  -4    0.44    0.17
   7   7   4    0.45    0.16
  -7   7  -4    0.17    0.12
  -8  -7  -4    2.81    0.37
   8   7   4    2.39    0.32
  -8   7  -4    2.37    0.31
  -6  -8   4    1.04    0.17
   6   8  -4    1.05    0.22
  -6   8   4    0.98    0.22
  -6   8   4    1.16    0.23
  -6   8   4    1.15    0.24
  -5  -8   4    0.55    0.14
  -5   8   4    0.54    0.17
  -5   8   4    0.35    0.15
  -5   8   4    0.44    0.17
   5   8  -4    0.55    0.17
  -4  -8   4   -0.04    0.08
   4   8  -4   -0.07    0.12
  -4   8   4   -0.20    0.09
  -4   8   4    0.10    0.12
  -4   8   4    0.32    0.13
  -3  -8   4    0.27    0.12
   3   8  -4    0.43    0.16
  -3   8   4    0.20    0.14
  -3   8   4    0.27    0.15
  -3   8   4    0.44    0.15
  -2  -8   4   -0.04    0.08
  -2   8   4   -0.04    0.11
  -2   8   4   -0.03    0.12
   2   8  -4   -0.16    0.10
  -2   8   4    0.15    0.12
  -1  -8   4    0.50    0.13
   1   8  -4    0.44    0.17
  -1   8   4    0.53    0.16
  -1   8   4    0.63    0.19
  -1   8   4    0.66    0.19
   0  -8   4    0.07    0.10
   0   8   4   -0.15    0.10
   0   8   4    0.10    0.13
   0   8  -4    0.03    0.11
   1  -8   4    2.35    0.29
  -1   8  -4    2.51    0.32
   1   8   4    2.63    0.35
   1   8   4    2.82    0.34
   2  -8   4    0.01    0.10
   2   8   4    0.23    0.12
  -2   8  -4    0.03    0.12
   2   8   4   -0.07    0.11
   3   8   4    0.08    0.12
   3   8   4    0.00    0.13
  -3   8  -4    0.06    0.12
  -4   8  -4    0.15    0.14
   4   8   4    0.13    0.14
   4   8   4    0.12    0.15
 -17   0   5   -0.04    0.11
 -16   0   5    0.02    0.11
 -16   0   5    0.11    0.14
 -15   0   5    2.21    0.27
 -15   0   5    2.80    0.31
  14   0  -5   -0.01    0.08
 -14   0   5    0.14    0.10
 -14   0   5   -0.03    0.10
 -13   0   5    6.46    0.46
  13   0  -5    6.09    0.46
  13   0  -5    6.13    0.49
 -13   0   5    7.33    0.50
 -13   0   5    5.03    0.47
 -12   0   5   -0.03    0.08
 -12   0   5    0.00    0.09
  12   0  -5   -0.04    0.07
 -12   0   5   -0.05    0.07
  12   0  -5    0.02    0.09
 -11   0   5   17.80    1.13
  11   0  -5   17.25    1.10
 -11   0   5   17.86    1.08
  11   0  -5   17.26    1.13
 -11   0   5   16.90    1.09
  10   0  -5   -0.09    0.05
 -10   0   5    0.03    0.06
  10   0  -5   -0.04    0.07
 -10   0   5   -0.12    0.07
 -10   0   5    0.07    0.07
   9   0  -5   39.05    2.43
  -9   0   5   40.54    2.35
  -9   0   5   39.85    2.30
   9   0  -5   37.74    2.38
  -9   0   5   41.28    2.43
  -9   0   5   40.02    2.39
  -8   0   5   -0.02    0.05
  -8   0   5    0.03    0.05
   8   0  -5    0.01    0.05
  -8   0   5    0.05    0.05
   8   0  -5   -0.01    0.05
  -8   0   5    0.00    0.05
  -8   0   5   -0.02    0.05
  -7   0   5   23.99    1.34
  -7   0   5   19.08    1.31
  -7   0   5   22.79    1.36
   7   0  -5   22.89    1.36
   7   0  -5   19.30    1.33
  -7   0   5   23.81    1.36
  -7   0   5   22.50    1.29
  -6   0   5   -0.03    0.04
   6   0  -5   -0.06    0.03
  -6   0   5    0.07    0.05
   6   0  -5    0.06    0.04
  -6   0   5   -0.06    0.03
  -6   0   5   -0.01    0.04
  -6   0   5   -0.02    0.04
   6   0  -5   -0.03    0.03
   5   0  -5   13.13    0.84
  -5   0   5   14.53    0.83
  -5   0   5   13.82    0.80
   5   0  -5   13.00    0.81
   5   0  -5   12.48    0.82
  -5   0   5   13.83    0.85
  -5   0   5   15.12    0.82
   5   0  -5   13.17    0.81
  -5   0   5   12.96    0.84
  -4   0   5    0.00    0.03
  -4   0   5    0.01    0.02
   4   0  -5   -0.01    0.02
   4   0  -5    0.13    0.03
   4   0  -5   -0.02    0.03
   4   0  -5    0.19    0.04
   4   0  -5    0.00    0.01
  -4   0   5    0.02    0.03
  -4   0   5    0.03    0.03
   4   0  -5    0.01    0.02
   3   0  -5  247.89   13.42
  -3   0   5  221.04   13.14
  -3   0   5  226.09   13.52
  -3   0   5  199.51   13.39
  -3   0   5  245.28   13.42
  -3   0   5  231.28   13.14
  -2   0   5   -0.05    0.02
  -2   0   5   -0.01    0.01
  -2   0   5    0.08    0.02
   2   0  -5   -0.05    0.03
   1   0  -5  472.41   30.18
  -1   0   5  459.82   26.44
  -1   0   5  486.81   27.78
   0   0  -5   -0.24    0.04
   0   0  -5   -0.22    0.05
   0   0   5   -0.27    0.03
  -1   0  -5   37.84    2.46
  -1   0  -5   37.18    2.14
   1   0   5   38.05    2.14
  -2   0  -5   -0.06    0.03
   2   0   5   -0.02    0.04
  -2   0  -5   -0.13    0.03
   3   0   5    4.24    0.26
   3   0   5    4.21    0.28
   3   0   5    4.64    0.30
  -3   0  -5    4.30    0.29
   3   0   5    4.55    0.28
   4   0   5   -0.04    0.02
  -4   0  -5   -0.04    0.04
  -4   0  -5    0.01    0.05
   4   0   5   -0.03    0.03
   4   0   5   -0.05    0.03
   4   0   5    0.06    0.05
  -5   0  -5    1.83    0.19
   5   0   5    1.99    0.16
   5   0   5    1.98    0.15
   5   0   5    1.40    0.17
   5   0   5    1.79    0.14
  -5   0  -5    1.75    0.17
  -6   0  -5   -0.06    0.05
   6   0   5   -0.02    0.04
   6   0   5   -0.06    0.04
   6   0   5    0.01    0.04
  -6   0  -5   -0.01    0.07
  -7   0  -5   21.04    1.39
  -7   0  -5   20.30    1.22
   7   0   5   19.19    1.25
   7   0   5   20.36    1.26
  -8   0  -5   -0.06    0.07
   8   0   5   -0.01    0.06
  -8   0  -5   -0.12    0.08
   8   0   5   -0.06    0.06
   9   0   5    2.14    0.24
  -9   0  -5    1.98    0.24
  -9   0  -5    2.05    0.27
  10   0   5   -0.14    0.07
 -10   0  -5   -0.03    0.10
  10   0   5    0.04    0.07
 -10   0  -5    0.05    0.10
 -11   0  -5   15.92    0.98
  11   0   5   14.47    1.02
  11   0   5   14.61    0.99
 -11   0  -5   15.33    1.12
 -12   0  -5    0.14    0.12
  12   0   5   -0.06    0.08
  12   0   5   -0.05    0.10
 -12   0  -5   -0.11    0.12
  13   0   5   11.10    0.74
  13   0   5   12.51    0.79
 -13   0  -5    7.97    0.80
 -13   0  -5    9.59    0.73
  14   0   5    0.06    0.13
 -14   0  -5   -0.11    0.15
 -17  -1   5    0.40    0.14
 -17   1   5    0.31    0.14
 -16  -1   5    0.33    0.13
 -16   1   5    0.48    0.15
 -16   1   5    0.29    0.15
 -15  -1   5    0.01    0.11
 -15  -1   5   -0.02    0.11
 -15   1   5   -0.08    0.10
 -15   1   5    0.02    0.11
 -14  -1   5    1.71    0.22
 -14  -1   5    1.60    0.25
  14  -1  -5    1.51    0.21
  14   1  -5    1.97    0.23
 -14   1   5    1.53    0.23
 -14   1   5    1.48    0.21
 -13  -1   5    0.34    0.14
  13  -1  -5    0.25    0.10
 -13  -1   5    0.26    0.11
  13   1  -5    0.26    0.10
 -13   1   5    0.16    0.10
 -13   1   5    0.18    0.11
  13   1  -5    0.25    0.11
 -13   1   5    0.45    0.13
  12  -1  -5   25.68    1.56
  12  -1  -5   25.26    1.52
 -12  -1   5   24.17    1.49
 -12  -1   5   26.42    1.56
 -12  -1   5   23.73    1.50
  12   1  -5   24.24    1.56
  12   1  -5   24.07    1.52
 -12   1   5   23.15    1.50
 -12   1   5   24.35    1.55
 -12   1   5   23.21    1.47
 -11  -1   5    0.86    0.14
  11  -1  -5    0.96    0.16
 -11  -1   5    0.52    0.14
  11  -1  -5    0.70    0.12
 -11   1   5    0.76    0.14
  11   1  -5    0.89    0.15
  11   1  -5    0.93    0.14
 -11   1   5    0.78    0.14
 -11   1   5    0.75    0.15
 -10  -1   5    1.17    0.17
  10  -1  -5    1.24    0.17
 -10  -1   5    1.52    0.17
 -10  -1   5    1.20    0.18
  10  -1  -5    1.36    0.16
 -10   1   5    1.14    0.16
  10   1  -5    1.35    0.16
  10   1  -5    1.29    0.18
 -10   1   5    1.69    0.20
 -10   1   5    1.24    0.17
  -9  -1   5    7.34    0.50
   9  -1  -5    7.80    0.52
  -9  -1   5    8.14    0.53
  -9  -1   5    7.83    0.51
   9  -1  -5    7.88    0.50
  -9  -1   5    7.02    0.50
  -9   1   5    7.81    0.53
   9   1  -5    6.42    0.52
  -9   1   5    7.47    0.51
   9   1  -5    7.06    0.50
  -9   1   5    7.67    0.50
  -8  -1   5    8.62    0.58
  -8  -1   5    8.65    0.57
  -8  -1   5    7.64    0.57
   8  -1  -5    9.74    0.59
  -8  -1   5    9.08    0.60
   8  -1  -5    9.99    0.56
   8  -1  -5    9.49    0.59
   8  -1  -5    8.33    0.57
  -8   1   5    8.17    0.58
  -8   1   5    8.99    0.56
  -8   1   5    9.42    0.59
  -8   1   5    8.54    0.59
  -8   1   5    8.14    0.59
   8   1  -5    9.38    0.60
   8   1  -5    9.00    0.58
  -7  -1   5   17.99    1.15
   7  -1  -5   18.60    1.14
   7  -1  -5   18.76    1.12
  -7  -1   5   19.19    1.11
   7  -1  -5   18.49    1.10
  -7  -1   5   16.11    1.13
  -7  -1   5   15.75    1.14
   7  -1  -5   18.92    1.08
  -7   1   5   19.75    1.13
   7   1  -5   18.20    1.15
  -7   1   5   19.56    1.12
  -7   1   5   17.93    1.08
   7   1  -5   19.01    1.13
  -7   1   5   17.63    1.15
  -7   1   5   19.52    1.15
  -6  -1   5    9.51    0.51
   6  -1  -5    8.84    0.50
   6  -1  -5    7.96    0.50
  -6  -1   5    7.42    0.53
   6  -1  -5    7.32    0.49
  -6  -1   5    8.05    0.51
  -6  -1   5    8.66    0.52
  -6  -1   5    9.00    0.54
   6   1  -5    8.69    0.51
  -6   1   5    7.91    0.52
   6   1  -5    6.97    0.51
  -6   1   5    8.72    0.52
   6   1  -5    8.27    0.53
   6   1  -5    6.71    0.50
  -6   1   5    8.19    0.51
  -6   1   5    7.04    0.52
  -6   1   5    6.89    0.49
  -5  -1   5   82.66    4.23
  -5  -1   5   68.02    4.26
   5  -1  -5   72.98    4.23
  -5  -1   5   69.71    4.14
   5  -1  -5   68.65    4.12
   5  -1  -5   72.85    4.01
   5  -1  -5   70.80    4.19
  -5  -1   5   71.23    4.26
   5  -1  -5   73.21    4.25
  -5   1   5   60.99    4.25
  -5   1   5   66.28    4.26
   5   1  -5   70.34    4.14
   5   1  -5   75.64    4.26
  -5   1   5   74.63    4.21
   5   1  -5   66.99    4.14
   5   1  -5   76.40    4.21
  -5   1   5   71.15    4.14
  -5   1   5   72.15    4.02
   4  -1  -5    4.86    0.33
   4  -1  -5    5.35    0.31
  -4  -1   5    4.64    0.33
   4  -1  -5    4.56    0.30
  -4  -1   5    4.83    0.32
  -4  -1   5    4.11    0.33
  -4  -1   5    4.82    0.32
  -4   1   5    4.77    0.30
  -4   1   5    4.55    0.33
  -4   1   5    5.31    0.31
  -4   1   5    4.95    0.32
   4   1  -5    4.80    0.32
  -4   1   5    4.77    0.31
   4   1  -5    5.66    0.32
  -4   1   5    4.83    0.32
   4   1  -5    4.83    0.32
   4   1  -5    5.04    0.31
   4   1  -5    4.83    0.31
  -3  -1   5    0.00    0.03
  -3  -1   5   -0.01    0.03
  -3  -1   5    0.19    0.04
  -3  -1   5    0.00    0.03
   3  -1  -5    0.04    0.04
  -3   1   5    0.01    0.02
   3   1  -5    0.14    0.04
   3   1  -5    0.11    0.04
  -3   1   5   -0.03    0.02
   3   1  -5    0.01    0.03
  -3   1   5    0.02    0.03
  -3   1   5    0.03    0.04
  -3   1   5   -0.01    0.02
   3   1  -5    0.01    0.03
  -3   1   5   -0.01    0.01
   2  -1  -5  142.96    7.75
  -2  -1   5  147.38    7.58
   2  -1  -5  110.27    8.42
  -2  -1   5  130.08    7.80
   2   1  -5  118.07    7.57
   2   1  -5  113.66    7.79
  -2   1   5  143.80    7.75
   2   1  -5  144.38    7.79
   2   1  -5  124.75    7.57
   2   1  -5  141.24    7.72
   1  -1  -5    6.24    0.44
  -1  -1   5    6.08    0.38
  -1  -1   5    6.40    0.39
  -1  -1   5    5.92    0.39
  -1   1   5    6.01    0.40
   1   1  -5    6.81    0.38
   1   1  -5    6.26    0.38
  -1   1   5    5.95    0.36
   0  -1   5   85.00    5.00
   0  -1   5   92.99    5.28
   0  -1  -5   86.01    4.98
   0  -1   5   87.40    5.28
   0  -1  -5   90.69    5.72
   0  -1   5   82.78    5.13
   0   1  -5   96.75    5.72
   0   1   5   91.00    4.98
  -1  -1  -5    8.29    0.56
  -1  -1  -5    7.82    0.47
   1  -1   5    7.96    0.47
   1  -1   5    8.45    0.49
   1  -1   5    7.76    0.49
   1  -1   5    7.61    0.48
  -1   1  -5    7.91    0.48
   1   1   5    7.34    0.46
  -1   1  -5    7.44    0.55
  -2  -1  -5   58.14    3.70
   2  -1   5   58.75    3.40
  -2  -1  -5   56.70    3.22
   2  -1   5   55.69    3.40
   2  -1   5   52.26    3.23
   2  -1   5   57.30    3.30
   2   1   5   58.48    3.22
  -2   1  -5   59.03    3.23
   3  -1   5   12.41    0.72
   3  -1   5   11.47    0.74
   3  -1   5   11.03    0.72
  -3  -1  -5   12.00    0.83
   3  -1   5   11.38    0.74
  -3  -1  -5   11.86    0.71
   3   1   5   12.06    0.71
  -3   1  -5   12.24    0.72
  -3   1  -5   12.78    0.82
   4  -1   5   11.32    0.72
   4  -1   5   10.83    0.70
   4  -1   5   12.17    0.71
  -4  -1  -5   11.26    0.69
  -4  -1  -5   11.27    0.80
   4  -1   5   11.37    0.69
   4   1   5   10.86    0.69
   4   1   5   11.67    0.69
  -4   1  -5   10.74    0.69
   4   1   5   12.23    0.67
  -4   1  -5   11.07    0.79
   4   1   5   11.45    0.69
  -4   1  -5   10.87    0.68
   5  -1   5    0.18    0.06
   5  -1   5    0.46    0.08
  -5  -1  -5    0.26    0.09
   5  -1   5    0.18    0.05
  -5  -1  -5    0.16    0.07
   5   1   5    0.20    0.07
   5   1   5    0.32    0.06
   5   1   5    0.13    0.05
  -5   1  -5    0.21    0.03
  -5   1  -5    0.12    0.07
  -5   1  -5    0.34    0.08
   6  -1   5    1.45    0.14
  -6  -1  -5    1.18    0.19
   6  -1   5    1.60    0.17
  -6  -1  -5    1.17    0.16
   6  -1   5    1.19    0.15
  -6   1  -5    1.49    0.18
   6   1   5    1.37    0.14
  -6   1  -5    1.23    0.18
   6   1   5    1.55    0.14
   7  -1   5    0.26    0.08
  -7  -1  -5    0.15    0.08
   7  -1   5    0.13    0.08
   7  -1   5    0.16    0.07
  -7  -1  -5    0.22    0.11
  -7   1  -5    0.28    0.10
  -7   1  -5    0.23    0.10
   7   1   5    0.17    0.07
   7   1   5    0.14    0.06
   8  -1   5    7.79    0.53
  -8  -1  -5    8.06    0.61
   8  -1   5    6.73    0.52
  -8  -1  -5    6.61    0.51
  -8   1  -5    7.92    0.52
   8   1   5    6.51    0.51
  -8   1  -5    8.56    0.59
   8   1   5    7.21    0.51
  -9  -1  -5    1.66    0.26
   9  -1   5    1.38    0.20
  -9  -1  -5    1.53    0.21
  -9   1  -5    1.93    0.26
   9   1   5    1.70    0.21
   9   1   5    1.89    0.20
  -9   1  -5    1.51    0.21
 -10  -1  -5   10.55    0.80
 -10  -1  -5   10.59    0.68
  10  -1   5    8.80    0.69
  10   1   5    9.41    0.69
  10   1   5   10.08    0.67
 -10   1  -5   10.05    0.68
 -10   1  -5    9.91    0.76
  11  -1   5    0.60    0.16
 -11  -1  -5    0.43    0.14
 -11  -1  -5    0.48    0.17
  11  -1   5    0.54    0.13
 -11   1  -5    0.53    0.16
 -11   1  -5    0.39    0.14
  11   1   5    0.57    0.14
  11   1   5    0.46    0.12
  12  -1   5   10.76    0.75
  12  -1   5    9.74    0.72
 -12  -1  -5   10.01    0.72
 -12  -1  -5    9.97    0.82
 -12   1  -5   10.67    0.81
  12   1   5   10.07    0.71
 -12   1  -5    9.89    0.71
  12   1   5    9.70    0.74
 -13  -1  -5    2.83    0.34
 -13  -1  -5    3.02    0.41
  13  -1   5    2.85    0.34
  13   1   5    2.88    0.32
  13   1   5    2.85    0.33
 -13   1  -5    2.23    0.34
 -13   1  -5    2.90    0.34
  14  -1   5    0.11    0.12
 -14  -1  -5    0.26    0.19
  14   1   5    0.27    0.16
 -14   1  -5    0.12    0.17
 -17  -2   5    0.38    0.13
 -17   2   5    0.29    0.15
 -16  -2   5   -0.18    0.09
 -16   2   5   -0.24    0.11
 -16   2   5   -0.03    0.10
 -15  -2   5    4.29    0.38
 -15  -2   5    4.50    0.42
 -15   2   5    4.87    0.42
 -15   2   5    4.39    0.40
  14  -2  -5    0.92    0.16
 -14  -2   5    0.76    0.20
 -14  -2   5    1.15    0.18
 -14   2   5    1.15    0.21
 -14   2   5    0.79    0.16
  14   2  -5    0.79    0.16
 -13  -2   5    0.00    0.09
  13  -2  -5    0.05    0.07
 -13  -2   5   -0.02    0.11
  13   2  -5    0.06    0.11
 -13   2   5    0.10    0.09
 -13   2   5    0.25    0.11
  13   2  -5    0.14    0.09
 -13   2   5    0.03    0.09
 -12  -2   5    0.20    0.10
  12  -2  -5    0.14    0.09
 -12  -2   5    0.41    0.13
 -12   2   5    0.24    0.11
  12   2  -5    0.16    0.09
 -12   2   5    0.35    0.11
  12   2  -5    0.35    0.13
 -12   2   5    0.10    0.10
 -11  -2   5   24.29    1.51
  11  -2  -5   21.84    1.50
 -11  -2   5   24.41    1.45
 -11  -2   5   25.13    1.47
  11  -2  -5   24.48    1.48
 -11   2   5   25.77    1.52
 -11   2   5   22.78    1.42
  11   2  -5   23.80    1.52
 -11   2   5   20.69    1.46
  11   2  -5   25.64    1.49
  10  -2  -5    2.29    0.23
 -10  -2   5    2.21    0.25
 -10  -2   5    2.25    0.23
  10  -2  -5    2.46    0.21
 -10  -2   5    2.26    0.22
 -10   2   5    2.08    0.23
  10   2  -5    2.29    0.26
  10   2  -5    2.20    0.22
 -10   2   5    2.58    0.24
 -10   2   5    2.46    0.23
  -9  -2   5    1.56    0.18
   9  -2  -5    1.37    0.17
  -9  -2   5    1.43    0.19
   9  -2  -5    1.56    0.15
  -9  -2   5    1.93    0.21
   9   2  -5    1.50    0.17
   9   2  -5    1.15    0.17
  -9   2   5    1.61    0.17
  -9   2   5    1.48    0.18
  -9   2   5    1.84    0.21
  -8  -2   5   20.46    1.20
   8  -2  -5   18.41    1.21
   8  -2  -5   20.84    1.25
  -8  -2   5   20.68    1.24
  -8  -2   5   21.61    1.27
   8  -2  -5   20.08    1.18
  -8  -2   5   20.32    1.22
   8  -2  -5   19.55    1.20
   8   2  -5   20.75    1.22
   8   2  -5   18.27    1.23
  -8   2   5   19.75    1.26
   8   2  -5   19.64    1.25
  -8   2   5   19.56    1.22
  -8   2   5   20.05    1.18
   7  -2  -5    0.09    0.05
   7  -2  -5    0.32    0.06
  -7  -2   5    0.23    0.08
  -7  -2   5    0.28    0.08
   7  -2  -5    0.28    0.07
   7  -2  -5    0.33    0.06
  -7  -2   5    0.36    0.08
  -7  -2   5    0.39    0.08
  -7   2   5    0.33    0.07
   7   2  -5    0.35    0.08
   7   2  -5    0.38    0.08
  -7   2   5    0.36    0.07
  -7   2   5    0.39    0.08
  -7   2   5    0.36    0.08
  -7   2   5    0.48    0.09
   7   2  -5    0.29    0.08
   6  -2  -5    9.24    0.57
   6  -2  -5    9.74    0.58
  -6  -2   5   10.70    0.61
  -6  -2   5    8.01    0.62
   6  -2  -5    9.89    0.60
   6  -2  -5    8.18    0.57
  -6   2   5    9.46    0.59
  -6   2   5    9.60    0.57
  -6   2   5    8.95    0.61
  -6   2   5    9.40    0.62
  -6   2   5    9.50    0.60
   6   2  -5    9.88    0.60
  -6   2   5    8.81    0.61
   6   2  -5    9.66    0.62
   6   2  -5    9.88    0.60
   5  -2  -5    2.82    0.20
   5  -2  -5    2.94    0.18
  -5  -2   5    3.31    0.23
  -5  -2   5    2.52    0.23
  -5  -2   5    3.07    0.24
   5  -2  -5    2.65    0.18
   5  -2  -5    3.10    0.19
   5  -2  -5    2.80    0.20
  -5  -2   5    2.72    0.23
   5   2  -5    2.95    0.22
  -5   2   5    2.60    0.22
  -5   2   5    3.05    0.20
  -5   2   5    2.83    0.22
   5   2  -5    3.46    0.24
  -5   2   5    2.88    0.21
  -5   2   5    2.56    0.23
   5   2  -5    2.93    0.22
  -5   2   5    2.91    0.21
   4  -2  -5   29.14    1.77
  -4  -2   5   29.86    1.80
   4  -2  -5   27.18    1.68
  -4  -2   5   30.13    1.78
  -4  -2   5   33.57    1.82
  -4  -2   5   31.93    1.76
  -4   2   5   29.63    1.79
   4   2  -5   29.76    1.75
  -4   2   5   31.74    1.74
   4   2  -5   28.71    1.75
  -4   2   5   28.03    1.80
  -4   2   5   28.88    1.77
  -4   2   5   28.56    1.80
  -4   2   5   29.90    1.68
   4   2  -5   29.49    1.78
   4   2  -5   29.89    1.81
  -3  -2   5   11.98    0.72
  -3  -2   5   11.82    0.74
  -3  -2   5   12.52    0.72
  -3  -2   5   12.34    0.73
  -3   2   5   11.73    0.72
   3   2  -5   11.11    0.70
  -3   2   5   10.89    0.69
  -3   2   5   11.77    0.70
  -3   2   5   11.15    0.72
  -3   2   5   11.96    0.70
   3   2  -5   11.92    0.73
  -3   2   5   11.44    0.74
  -3   2   5   11.39    0.66
   3   2  -5   11.56    0.71
  -2  -2   5    1.55    0.14
  -2  -2   5    1.41    0.12
  -2  -2   5    1.49    0.13
   2  -2  -5    1.26    0.13
   2  -2  -5    1.43    0.14
  -2  -2   5    1.41    0.13
   2   2  -5    1.54    0.12
  -2   2   5    1.32    0.09
  -2   2   5    1.11    0.14
  -2   2   5    1.46    0.11
   2   2  -5    1.33    0.12
  -2   2   5    1.36    0.10
   2   2  -5    1.90    0.13
  -1  -2   5    4.67    0.33
  -1  -2   5    4.51    0.33
  -1  -2   5    5.03    0.32
   1  -2  -5    4.79    0.36
   1   2  -5    5.48    0.32
   1   2  -5    4.79    0.30
   1   2  -5    4.99    0.32
  -1   2   5    4.89    0.34
   0  -2  -5   -0.03    0.04
   0  -2  -5    0.12    0.03
   0  -2   5   -0.01    0.04
   0  -2   5    0.03    0.04
   0  -2   5   -0.04    0.04
   0  -2   5   -0.01    0.03
   0   2  -5    0.04    0.03
   0   2  -5   -0.02    0.03
   0   2  -5   -0.02    0.03
   0   2   5   -0.01    0.04
   1  -2   5    1.56    0.11
  -1  -2  -5    1.53    0.16
   1  -2   5    1.63    0.13
  -1  -2  -5    1.39    0.11
   1  -2   5    1.48    0.14
   1  -2   5    1.53    0.13
  -1   2  -5    1.66    0.15
  -1   2  -5    1.52    0.12
  -1   2  -5    1.55    0.12
   1   2   5    1.46    0.11
  -1   2  -5    1.61    0.12
   2  -2   5    8.65    0.55
   2  -2   5    8.31    0.56
  -2  -2  -5    8.89    0.52
   2  -2   5    7.59    0.55
   2  -2   5    9.25    0.57
   2  -2   5    9.10    0.54
  -2  -2  -5    9.17    0.63
  -2   2  -5    8.64    0.55
  -2   2  -5    8.68    0.61
   2   2   5    8.64    0.53
  -2   2  -5    8.98    0.53
  -2   2  -5    8.75    0.54
  -2   2  -5    9.16    0.55
   3  -2   5   55.93    3.15
  -3  -2  -5   52.52    2.96
   3  -2   5   53.28    3.14
   3  -2   5   57.51    3.11
  -3  -2  -5   48.96    3.41
   3  -2   5   55.86    2.99
  -3   2  -5   55.16    3.13
   3   2   5   52.49    2.97
  -3   2  -5   47.88    2.98
   3   2   5   52.54    3.11
  -3   2  -5   56.23    3.39
  -3   2  -5   43.54    3.03
   3   2   5   49.25    3.11
  -4  -2  -5    3.57    0.34
   4  -2   5    4.14    0.30
   4  -2   5    4.52    0.29
  -4  -2  -5    4.04    0.28
   4  -2   5    4.33    0.29
   4  -2   5    4.13    0.31
  -4   2  -5    3.73    0.30
   4   2   5    4.24    0.27
   4   2   5    4.23    0.27
  -4   2  -5    4.00    0.27
  -4   2  -5    4.29    0.28
   4   2   5    3.00    0.27
  -4   2  -5    4.75    0.33
  -5  -2  -5    0.87    0.15
   5  -2   5    0.89    0.12
  -5  -2  -5    0.87    0.12
   5  -2   5    0.91    0.12
   5  -2   5    0.94    0.13
   5   2   5    0.81    0.10
  -5   2  -5    0.67    0.12
  -5   2  -5    0.72    0.09
   5   2   5    0.57    0.10
  -5   2  -5    0.74    0.08
  -5   2  -5    0.86    0.13
  -5   2  -5    0.77    0.09
   6  -2   5    0.00    0.06
  -6  -2  -5    0.03    0.06
  -6  -2  -5   -0.06    0.07
   6  -2   5    0.13    0.06
   6  -2   5   -0.06    0.06
  -6   2  -5   -0.01    0.04
  -6   2  -5   -0.01    0.06
   6   2   5    0.00    0.05
  -6   2  -5    0.01    0.06
   6   2   5    0.02    0.04
  -6   2  -5    0.03    0.04
   6   2   5    0.01    0.04
  -6   2  -5    0.04    0.05
   7  -2   5    0.08    0.07
   7  -2   5    0.12    0.08
   7  -2   5    0.17    0.08
  -7  -2  -5    0.08    0.08
  -7  -2  -5    0.13    0.11
  -7   2  -5    0.21    0.09
  -7   2  -5    0.16    0.05
   7   2   5    0.18    0.07
  -7   2  -5    0.12    0.08
  -7   2  -5    0.19    0.05
  -7   2  -5    0.14    0.06
   7   2   5    0.16    0.07
   7   2   5    0.16    0.06
  -8  -2  -5    1.69    0.21
   8  -2   5    1.83    0.22
  -8  -2  -5    1.84    0.27
  -8   2  -5    1.93    0.16
  -8   2  -5    1.95    0.23
  -8   2  -5    1.78    0.24
  -8   2  -5    2.18    0.16
   8   2   5    1.70    0.18
   8   2   5    2.10    0.21
   9  -2   5    0.89    0.16
  -9  -2  -5    0.63    0.18
  -9  -2  -5    0.49    0.13
  -9   2  -5    0.72    0.16
  -9   2  -5    0.62    0.08
  -9   2  -5    0.74    0.15
   9   2   5    0.76    0.13
   9   2   5    0.66    0.12
 -10  -2  -5    0.87    0.21
  10  -2   5    0.90    0.17
 -10  -2  -5    0.89    0.17
 -10   2  -5    0.86    0.17
 -10   2  -5    0.94    0.18
  10   2   5    0.66    0.14
  10   2   5    0.87    0.15
 -10   2  -5    0.89    0.09
  11  -2   5    9.53    0.72
 -11  -2  -5   10.23    0.70
 -11  -2  -5   11.10    0.82
  11   2   5    9.00    0.67
 -11   2  -5   10.52    0.70
 -11   2  -5    9.29    0.75
  11   2   5    9.35    0.70
 -12  -2  -5    0.92    0.19
 -12  -2  -5    1.30    0.27
  12  -2   5    1.07    0.20
  12  -2   5    1.21    0.22
 -12   2  -5    0.89    0.20
  12   2   5    0.93    0.19
  12   2   5    0.97    0.18
 -12   2  -5    1.30    0.22
 -13  -2  -5    0.29    0.18
 -13  -2  -5    0.15    0.14
  13  -2   5    0.17    0.15
 -13   2  -5    0.12    0.14
  13   2   5    0.09    0.11
  13   2   5    0.21    0.12
  14  -2   5    0.97    0.23
 -14  -2  -5    1.10    0.28
  14   2   5    1.03    0.23
 -14   2  -5    1.20    0.24
 -16  -3   5    2.57    0.29
 -16   3   5    2.65    0.32
 -16   3   5    3.22    0.35
 -15  -3   5    0.44    0.13
 -15   3   5    0.31    0.13
 -15   3   5    0.33    0.14
 -14  -3   5    2.93    0.30
 -14  -3   5    3.06    0.36
  14  -3  -5    3.49    0.31
 -14   3   5    3.33    0.34
 -14   3   5    3.27    0.35
 -13  -3   5    0.23    0.11
  13  -3  -5    0.48    0.12
 -13  -3   5    0.41    0.14
  13   3  -5    0.17    0.10
 -13   3   5    0.35    0.13
 -13   3   5    0.28    0.13
 -13   3   5    0.29    0.12
  13   3  -5    0.42    0.14
 -12  -3   5    4.42    0.41
  12  -3  -5    4.77    0.39
 -12  -3   5    5.14    0.39
 -12   3   5    5.51    0.40
 -12   3   5    4.46    0.41
  12   3  -5    6.26    0.45
 -12   3   5    5.45    0.43
  12   3  -5    4.89    0.41
 -11  -3   5    2.33    0.25
  11  -3  -5    2.39    0.23
 -11  -3   5    2.59    0.28
 -11   3   5    2.73    0.28
 -11   3   5    2.45    0.24
 -11   3   5    2.37    0.28
  11   3  -5    2.75    0.27
  11   3  -5    1.99    0.24
  11   3  -5    2.74    0.28
 -10  -3   5    4.04    0.33
 -10  -3   5    3.70    0.34
  10  -3  -5    3.76    0.30
 -10  -3   5    4.19    0.35
  10   3  -5    4.03    0.35
  10   3  -5    3.90    0.32
 -10   3   5    3.27    0.33
 -10   3   5    4.28    0.31
 -10   3   5    4.68    0.35
  10   3  -5    3.89    0.33
  -9  -3   5    5.35    0.41
  -9  -3   5    6.20    0.45
  -9  -3   5    6.25    0.44
   9  -3  -5    5.85    0.40
   9  -3  -5    6.61    0.43
   9  -3  -5    5.71    0.42
   9   3  -5    5.96    0.43
  -9   3   5    5.58    0.43
   9   3  -5    5.31    0.44
  -9   3   5    6.19    0.44
   9   3  -5    5.73    0.42
  -9   3   5    5.64    0.40
  -8  -3   5    0.30    0.09
   8  -3  -5    0.21    0.06
   8  -3  -5    0.07    0.05
   8  -3  -5    0.35    0.07
   8  -3  -5    0.18    0.07
  -8  -3   5    0.27    0.08
  -8  -3   5    0.21    0.09
   8   3  -5    0.20    0.08
   8   3  -5    0.10    0.06
  -8   3   5    0.30    0.09
  -8   3   5    0.21    0.09
   8   3  -5    0.27    0.09
  -8   3   5    0.36    0.09
  -8   3   5    0.24    0.07
   7  -3  -5    3.22    0.22
   7  -3  -5    3.49    0.24
  -7  -3   5    2.85    0.25
  -7  -3   5    3.36    0.28
  -7  -3   5    2.90    0.25
   7  -3  -5    3.05    0.24
   7  -3  -5    3.19    0.23
   7  -3  -5    2.96    0.23
   7   3  -5    3.29    0.26
  -7   3   5    3.52    0.26
  -7   3   5    3.46    0.27
   7   3  -5    3.09    0.25
  -7   3   5    3.06    0.27
  -7   3   5    2.75    0.22
   7   3  -5    3.31    0.27
  -7   3   5    2.95    0.26
   6  -3  -5   13.30    0.79
  -6  -3   5   12.98    0.83
   6  -3  -5   14.73    0.81
  -6  -3   5   12.32    0.84
   6  -3  -5   13.90    0.80
   6  -3  -5   13.22    0.81
   6  -3  -5   13.19    0.83
  -6  -3   5   14.01    0.87
  -6   3   5   13.13    0.86
  -6   3   5   13.66    0.83
  -6   3   5   12.56    0.86
  -6   3   5   12.86    0.85
   6   3  -5   12.24    0.86
   6   3  -5   14.12    0.84
  -6   3   5   13.06    0.79
   6   3  -5   13.79    0.85
   5  -3  -5    0.59    0.07
  -5  -3   5    0.58    0.09
   5  -3  -5    0.67    0.08
   5  -3  -5    0.49    0.06
  -5  -3   5    0.42    0.09
  -5  -3   5    0.63    0.10
  -5   3   5    0.51    0.09
   5   3  -5    0.68    0.10
  -5   3   5    0.65    0.10
  -5   3   5    0.33    0.07
  -5   3   5    0.63    0.07
   5   3  -5    0.81    0.11
   5   3  -5    0.71    0.10
  -5   3   5    0.47    0.10
  -4  -3   5    0.34    0.07
  -4  -3   5    0.11    0.05
  -4  -3   5    0.11    0.06
   4  -3  -5    0.16    0.03
   4  -3  -5    0.15    0.04
   4   3  -5    0.18    0.06
  -4   3   5    0.20    0.05
  -4   3   5    0.12    0.06
  -4   3   5    0.12    0.03
  -4   3   5    0.19    0.06
   4   3  -5    0.17    0.06
   4   3  -5    0.20    0.06
  -4   3   5    0.09    0.05
  -3  -3   5   10.68    0.72
  -3  -3   5   10.28    0.69
   3  -3  -5   10.94    0.64
  -3  -3   5   10.78    0.72
  -3  -3   5   11.62    0.70
  -3   3   5   11.92    0.71
  -3   3   5   11.45    0.73
  -3   3   5   10.89    0.68
  -3   3   5   11.27    0.70
  -3   3   5   11.67    0.69
   3   3  -5   11.52    0.72
   3   3  -5   10.54    0.69
  -2  -3   5    3.09    0.23
   2  -3  -5    2.30    0.22
  -2  -3   5    2.70    0.22
  -2  -3   5    2.77    0.23
   2  -3  -5    2.85    0.17
  -2  -3   5    3.57    0.23
  -2   3   5    2.87    0.20
  -2   3   5    2.91    0.24
  -2   3   5    2.94    0.21
   2   3  -5    2.87    0.22
  -2   3   5    3.00    0.20
   2   3  -5    2.89    0.22
  -2   3   5    2.64    0.21
   1  -3  -5    0.49    0.04
  -1  -3   5    0.57    0.08
   1  -3  -5    0.45    0.08
  -1  -3   5    0.35    0.08
  -1  -3   5    0.45    0.09
   1  -3  -5    0.54    0.04
  -1  -3   5    0.34    0.08
  -1   3   5    0.45    0.06
   1   3  -5    0.45    0.08
  -1   3   5    0.56    0.07
   1   3  -5    0.51    0.06
   1   3  -5    0.40    0.08
   1   3  -5    0.50    0.08
  -1   3   5    0.52    0.07
  -1   3   5    0.41    0.09
  -1   3   5    0.62    0.06
   0  -3   5   10.88    0.71
   0  -3  -5   10.86    0.76
   0  -3  -5   11.13    0.63
   0  -3   5   10.60    0.70
   0  -3   5   10.46    0.68
   0  -3   5   11.30    0.68
   0   3  -5   10.97    0.67
   0   3   5   11.78    0.66
   0   3  -5   12.12    0.68
   0   3   5   10.62    0.68
   0   3   5   10.72    0.68
   0   3   5   11.49    0.72
   0   3  -5   10.38    0.68
   0   3  -5   10.75    0.70
   1  -3   5    0.33    0.08
  -1  -3  -5    0.32    0.05
   1  -3   5    0.42    0.06
   1  -3   5    0.61    0.09
   1  -3   5    0.28    0.08
  -1  -3  -5    0.39    0.09
   1  -3   5    0.25    0.08
   1   3   5    0.37    0.05
   1   3   5    0.37    0.04
  -1   3  -5    0.33    0.07
  -1   3  -5    0.34    0.07
  -1   3  -5    0.25    0.05
   1   3   5    0.27    0.05
  -1   3  -5    0.28    0.06
   2  -3   5    0.09    0.05
   2  -3   5    0.07    0.06
   2  -3   5    0.09    0.04
  -2  -3  -5    0.09    0.06
  -2  -3  -5    0.11    0.04
   2  -3   5    0.12    0.06
  -2   3  -5    0.34    0.07
  -2   3  -5    0.13    0.05
  -2   3  -5    0.14    0.05
   2   3   5    0.11    0.04
   2   3   5    0.16    0.03
  -2   3  -5    0.16    0.06
   2   3   5    0.14    0.04
   3  -3   5    5.90    0.40
  -3  -3  -5    5.63    0.37
   3  -3   5    5.98    0.38
  -3  -3  -5    5.23    0.44
   3  -3   5    5.91    0.41
   3  -3   5    5.85    0.39
  -3   3  -5    5.76    0.38
   3   3   5    5.43    0.37
  -3   3  -5    6.02    0.37
   3   3   5    5.29    0.37
  -3   3  -5    5.41    0.41
   3   3   5    5.84    0.36
  -3   3  -5    5.42    0.39
   4  -3   5    0.21    0.07
  -4  -3  -5    0.18    0.06
   4  -3   5    0.31    0.09
   4  -3   5    0.28    0.08
  -4  -3  -5    0.06    0.07
   4  -3   5    0.18    0.06
   4   3   5    0.18    0.05
  -4   3  -5    0.13    0.08
  -4   3  -5    0.14    0.05
   4   3   5    0.10    0.05
   4   3   5    0.17    0.04
  -4   3  -5    0.29    0.07
  -4   3  -5    0.16    0.07
   5  -3   5   -0.03    0.06
   5  -3   5    0.04    0.06
   5  -3   5    0.08    0.07
  -5  -3  -5   -0.01    0.07
  -5  -3  -5    0.10    0.07
  -5   3  -5   -0.01    0.04
   5   3   5    0.01    0.04
   5   3   5    0.06    0.05
  -5   3  -5    0.06    0.06
  -5   3  -5    0.04    0.05
  -5   3  -5    0.03    0.05
  -5   3  -5    0.01    0.07
   5   3   5    0.02    0.04
   5   3   5    0.08    0.06
   6  -3   5    0.34    0.10
  -6  -3  -5    0.26    0.13
  -6  -3  -5    0.32    0.09
   6  -3   5    0.27    0.11
   6  -3   5    0.32    0.09
   6   3   5    0.14    0.07
  -6   3  -5    0.17    0.06
   6   3   5    0.17    0.06
  -6   3  -5    0.18    0.09
  -6   3  -5    0.09    0.06
  -6   3  -5    0.33    0.08
   6   3   5    0.26    0.07
  -6   3  -5    0.06    0.09
  -7  -3  -5    6.67    0.48
   7  -3   5    6.66    0.50
  -7  -3  -5    7.29    0.59
   7  -3   5    7.32    0.53
  -7   3  -5    7.47    0.51
   7   3   5    7.17    0.48
  -7   3  -5    7.43    0.47
   7   3   5    6.39    0.49
  -7   3  -5    7.68    0.54
  -8  -3  -5    0.60    0.14
   8  -3   5    0.73    0.14
  -8  -3  -5    0.67    0.18
   8   3   5    0.44    0.11
   8   3   5    0.72    0.12
  -8   3  -5    0.78    0.15
  -8   3  -5    0.63    0.10
  -8   3  -5    0.66    0.13
  -9  -3  -5    0.20    0.14
   9  -3   5    0.15    0.11
  -9  -3  -5    0.15    0.11
  -9   3  -5    0.19    0.11
  -9   3  -5    0.15    0.07
  -9   3  -5    0.21    0.11
   9   3   5    0.14    0.08
   9   3   5    0.19    0.09
 -10  -3  -5    2.41    0.28
 -10  -3  -5    3.01    0.38
  10  -3   5    2.73    0.32
 -10   3  -5    2.33    0.20
 -10   3  -5    2.83    0.28
  10   3   5    2.04    0.26
  10   3   5    2.09    0.24
 -10   3  -5    2.56    0.29
  11  -3   5    0.06    0.09
 -11  -3  -5   -0.13    0.12
 -11  -3  -5    0.05    0.11
 -11   3  -5    0.11    0.11
  11   3   5    0.11    0.11
 -11   3  -5    0.07    0.12
  11   3   5    0.06    0.09
 -11   3  -5    0.08    0.07
 -12  -3  -5    1.89    0.34
  12  -3   5    1.38    0.25
 -12  -3  -5    1.56    0.26
 -12   3  -5    1.77    0.27
  12   3   5    1.78    0.23
 -12   3  -5    1.35    0.14
  12   3   5    1.82    0.26
 -12   3  -5    1.34    0.24
 -13  -3  -5    2.21    0.38
  13  -3   5    2.55    0.33
  13   3   5    2.42    0.32
 -13   3  -5    2.77    0.34
 -15  -4   5    4.97    0.43
 -15   4   5    5.68    0.45
  15   4  -5    5.06    0.47
 -15   4   5    6.07    0.49
  14  -4  -5   -0.07    0.09
 -14  -4   5    0.13    0.10
 -14   4   5   -0.06    0.11
 -14   4   5    0.01    0.11
  14   4  -5   -0.04    0.11
 -13  -4   5    0.03    0.10
 -13  -4   5   -0.09    0.11
  13  -4  -5    0.04    0.08
 -13   4   5   -0.01    0.09
  13   4  -5   -0.02    0.10
 -13   4   5   -0.19    0.09
 -12  -4   5    0.27    0.14
 -12  -4   5    0.39    0.12
  12  -4  -5    0.62    0.12
 -12   4   5    0.39    0.15
 -12   4   5    0.53    0.13
  12   4  -5    0.55    0.15
  12   4  -5    0.44    0.15
  12   4  -5    0.45    0.13
 -12   4   5    0.40    0.14
  11  -4  -5    1.91    0.20
 -11  -4   5    1.88    0.25
 -11  -4   5    1.58    0.20
  11   4  -5    1.40    0.22
 -11   4   5    1.37    0.22
  11   4  -5    2.03    0.23
 -11   4   5    1.79    0.24
  11   4  -5    1.92    0.24
 -11   4   5    1.68    0.20
  10  -4  -5    0.88    0.13
 -10  -4   5    0.82    0.15
 -10  -4   5    1.33    0.20
  10   4  -5    0.89    0.17
 -10   4   5    0.85    0.17
  10   4  -5    1.09    0.17
  10   4  -5    1.02    0.17
 -10   4   5    0.78    0.13
 -10   4   5    0.87    0.17
  -9  -4   5    0.81    0.16
   9  -4  -5    0.78    0.12
  -9  -4   5    0.75    0.14
   9  -4  -5    0.84    0.11
  -9  -4   5    0.66    0.16
  -9   4   5    0.88    0.16
   9   4  -5    0.65    0.15
  -9   4   5    0.87    0.15
   9   4  -5    0.94    0.16
  -9   4   5    0.82    0.13
   9   4  -5    0.55    0.13
  -8  -4   5   -0.05    0.08
   8  -4  -5    0.01    0.04
  -8  -4   5   -0.12    0.07
  -8  -4   5    0.18    0.11
   8  -4  -5    0.06    0.05
   8  -4  -5   -0.01    0.07
  -8   4   5   -0.07    0.05
  -8   4   5   -0.01    0.07
   8   4  -5   -0.02    0.07
   8   4  -5    0.01    0.11
  -8   4   5    0.02    0.07
  -8   4   5    0.00    0.08
   8   4  -5   -0.12    0.07
   7  -4  -5   -0.03    0.05
  -7  -4   5   -0.08    0.08
  -7  -4   5    0.09    0.08
   7  -4  -5    0.17    0.05
   7  -4  -5   -0.04    0.05
   7  -4  -5    0.08    0.04
   7  -4  -5    0.10    0.05
  -7   4   5   -0.04    0.05
  -7   4   5   -0.02    0.06
   7   4  -5    0.05    0.09
   7   4  -5    0.07    0.08
   7   4  -5    0.12    0.08
  -7   4   5    0.07    0.08
  -7   4   5    0.12    0.09
  -7   4   5   -0.01    0.08
   6  -4  -5   14.86    0.96
   6  -4  -5   16.77    0.95
   6  -4  -5   16.87    1.00
   6  -4  -5   17.03    0.96
  -6  -4   5   15.82    1.00
  -6  -4   5   16.54    1.04
  -6   4   5   15.42    1.03
   6   4  -5   15.23    1.02
  -6   4   5   15.97    1.04
  -6   4   5   16.16    1.04
  -6   4   5   15.33    1.06
   6   4  -5   16.69    1.04
   6   4  -5   16.60    1.01
  -6   4   5   15.65    1.00
  -6   4   5   16.36    0.94
   5  -4  -5   10.28    0.60
   5  -4  -5    9.29    0.56
  -5  -4   5    8.11    0.63
   5  -4  -5    9.30    0.56
  -5  -4   5    9.73    0.62
  -5  -4   5    9.32    0.62
   5   4  -5    9.48    0.62
  -5   4   5   10.44    0.64
  -5   4   5    9.58    0.63
  -5   4   5    7.78    0.60
   5   4  -5    8.79    0.62
  -5   4   5    9.51    0.65
  -5   4   5    9.60    0.63
   5   4  -5   10.05    0.64
  -4  -4   5    0.05    0.06
  -4  -4   5    0.03    0.06
   4  -4  -5    0.07    0.03
  -4  -4   5   -0.07    0.06
   4  -4  -5    0.02    0.03
  -4   4   5    0.10    0.05
  -4   4   5    0.00    0.06
  -4   4   5    0.01    0.05
  -4   4   5    0.06    0.06
   4   4  -5   -0.01    0.05
  -4   4   5    0.03    0.05
   4   4  -5    0.03    0.05
   4   4  -5    0.09    0.07
  -3  -4   5    4.57    0.36
  -3  -4   5    5.17    0.35
   3  -4  -5    4.92    0.30
  -3  -4   5    4.55    0.34
  -3   4   5    5.07    0.34
  -3   4   5    4.76    0.35
   3   4  -5    4.54    0.35
  -3   4   5    4.95    0.38
   3   4  -5    4.92    0.36
  -3   4   5    4.75    0.35
   2  -4  -5    5.40    0.32
  -2  -4   5    5.65    0.39
  -2  -4   5    5.69    0.38
  -2  -4   5    4.62    0.37
   2  -4  -5    4.89    0.38
   2   4  -5    5.39    0.38
  -2   4   5    4.66    0.35
  -2   4   5    5.64    0.41
   2   4  -5    5.38    0.38
  -2   4   5    5.01    0.37
   2   4  -5    5.24    0.36
  -2   4   5    5.69    0.36
  -2   4   5    5.72    0.37
  -1  -4   5   13.73    0.81
   1  -4  -5   12.08    0.72
  -1  -4   5   12.45    0.80
  -1  -4   5   13.56    0.83
   1  -4  -5   13.00    0.85
  -1   4   5   12.89    0.80
  -1   4   5   13.51    0.78
   1   4  -5   11.09    0.78
  -1   4   5   12.63    0.83
  -1   4   5   12.84    0.80
  -1   4   5   13.50    0.77
   1   4  -5   11.73    0.81
   1   4  -5   10.82    0.78
   0  -4  -5    3.16    0.29
   0  -4   5    3.68    0.29
   0  -4   5    3.58    0.30
   0  -4  -5    3.89    0.24
   0   4  -5    4.39    0.30
   0   4  -5    3.82    0.27
   0   4   5    3.77    0.32
   0   4   5    4.03    0.26
   0   4   5    3.99    0.26
   0   4   5    3.59    0.27
   0   4  -5    3.59    0.28
   0   4   5    3.76    0.28
   1  -4   5   12.00    0.81
  -1  -4  -5   13.29    0.89
  -1  -4  -5   13.56    0.76
   1  -4   5   13.32    0.84
   1   4   5   13.22    0.85
   1   4   5   13.16    0.81
   1   4   5   12.88    0.78
  -1   4  -5   12.04    0.80
  -1   4  -5   11.85    0.83
  -1   4  -5   13.17    0.80
   1   4   5   12.64    0.81
   1   4   5   13.25    0.80
  -2  -4  -5   12.40    0.82
   2  -4   5   12.93    0.88
   2  -4   5   14.28    0.87
   2  -4   5   14.07    0.91
  -2  -4  -5   13.46    0.97
  -2   4  -5   14.96    0.87
   2   4   5   15.48    0.87
  -2   4  -5   13.60    0.87
   2   4   5   13.79    0.88
   2   4   5   14.44    0.88
  -3  -4  -5    4.68    0.31
   3  -4   5    4.84    0.36
  -3  -4  -5    4.57    0.38
   3  -4   5    4.44    0.34
  -3   4  -5    4.11    0.33
   3   4   5    4.41    0.32
  -3   4  -5    4.16    0.32
   3   4   5    4.57    0.31
   3   4   5    3.98    0.32
  -4  -4  -5    0.43    0.12
   4  -4   5    0.32    0.10
  -4  -4  -5    0.33    0.09
   4  -4   5    0.36    0.10
   4   4   5    0.29    0.07
  -4   4  -5    0.35    0.09
   4   4   5    0.35    0.08
  -4   4  -5    0.37    0.09
   4   4   5    0.24    0.08
  -5  -4  -5    0.79    0.13
   5  -4   5    0.92    0.15
   5  -4   5    0.53    0.12
  -5  -4  -5    0.67    0.16
   5   4   5    0.73    0.12
  -5   4  -5    0.80    0.13
  -5   4  -5    0.61    0.13
   5   4   5    0.68    0.12
  -5   4  -5    0.65    0.11
  -5   4  -5    0.64    0.11
   5   4   5    0.72    0.11
  -6  -4  -5    1.44    0.23
  -6  -4  -5    1.34    0.18
   6  -4   5    1.40    0.20
   6  -4   5    1.51    0.19
   6   4   5    1.76    0.18
   6   4   5    1.38    0.18
  -6   4  -5    1.44    0.20
  -6   4  -5    1.73    0.18
  -6   4  -5    1.37    0.17
   7  -4   5    0.11    0.09
   7  -4   5    0.01    0.10
  -7  -4  -5    0.10    0.09
  -7  -4  -5    0.32    0.15
  -7   4  -5    0.08    0.11
  -7   4  -5   -0.07    0.07
   7   4   5    0.16    0.09
  -7   4  -5    0.08    0.07
   7   4   5   -0.04    0.07
   8  -4   5    0.66    0.15
  -8  -4  -5    0.39    0.18
  -8  -4  -5    0.64    0.14
  -8   4  -5    0.56    0.12
   8   4   5    0.47    0.11
  -8   4  -5    0.61    0.15
   8   4   5    0.60    0.14
  -8   4  -5    0.61    0.12
  -9  -4  -5   -0.02    0.09
   9  -4   5   -0.02    0.09
  -9  -4  -5   -0.12    0.11
  -9   4  -5   -0.12    0.08
  -9   4  -5    0.02    0.11
  -9   4  -5    0.00    0.06
   9   4   5   -0.01    0.07
   9   4   5    0.04    0.09
 -10  -4  -5    0.77    0.23
  10  -4   5    0.64    0.18
 -10  -4  -5    0.41    0.15
 -10   4  -5    0.63    0.16
 -10   4  -5    0.58    0.12
  10   4   5    0.63    0.15
  10   4   5    0.69    0.14
 -11  -4  -5    0.65    0.23
  11  -4   5    0.52    0.17
 -11  -4  -5    0.76    0.18
  11   4   5    0.82    0.16
  11   4   5    0.75    0.18
 -11   4  -5    0.50    0.18
 -11   4  -5    0.75    0.12
  12  -4   5    0.08    0.13
 -12  -4  -5    0.11    0.15
 -12  -4  -5    0.16    0.18
 -12   4  -5    0.07    0.07
  12   4   5    0.49    0.15
 -14  -5   5    1.68    0.22
  14   5  -5    1.40    0.25
 -14   5   5    1.39    0.25
 -13  -5   5    0.15    0.11
  13   5  -5   -0.07    0.11
 -13   5   5    0.04    0.11
 -13   5   5    0.12    0.13
 -12  -5   5    0.65    0.14
 -12  -5   5    0.74    0.19
  12  -5  -5    0.65    0.12
 -12   5   5    0.46    0.17
 -12   5   5    0.28    0.13
 -12   5   5    0.41    0.13
  12   5  -5    0.15    0.12
  11  -5  -5    0.50    0.10
 -11  -5   5    0.21    0.14
 -11  -5   5    0.46    0.13
  11   5  -5    0.43    0.14
 -11   5   5    0.31    0.11
  11   5  -5    0.56    0.17
 -11   5   5    0.34    0.14
 -11   5   5    0.71    0.17
 -10  -5   5    0.02    0.11
 -10  -5   5    0.10    0.09
  10  -5  -5    0.25    0.08
 -10   5   5    0.26    0.13
 -10   5   5    0.26    0.11
  10   5  -5    0.11    0.11
  10   5  -5    0.24    0.10
  10   5  -5    0.24    0.13
 -10   5   5    0.29    0.12
  -9  -5   5   11.85    0.77
   9  -5  -5   11.77    0.74
  -9  -5   5   11.67    0.79
  -9   5   5   11.88    0.74
   9   5  -5   11.08    0.79
  -9   5   5   11.69    0.83
  -9   5   5   11.23    0.81
   9   5  -5   12.71    0.83
   9   5  -5   11.71    0.79
  -9   5   5   11.11    0.79
   8  -5  -5    0.35    0.07
  -8  -5   5    0.46    0.12
  -8  -5   5    0.42    0.13
  -8   5   5    0.29    0.12
  -8   5   5    0.36    0.09
   8   5  -5    0.37    0.12
   8   5  -5    0.35    0.13
   8   5  -5    0.55    0.14
  -8   5   5    0.39    0.13
  -8   5   5    0.25    0.11
   7  -5  -5    2.44    0.17
  -7  -5   5    1.91    0.23
  -7   5   5    1.91    0.26
  -7   5   5    2.62    0.28
   7   5  -5    2.37    0.27
   7   5  -5    2.24    0.25
  -7   5   5    2.62    0.27
   7   5  -5    2.33    0.26
  -6  -5   5   28.01    1.70
  -6  -5   5   29.66    1.77
   6   5  -5   26.89    1.71
   6   5  -5   26.27    1.76
   6   5  -5   27.22    1.73
  -6   5   5   29.91    1.71
  -6   5   5   29.20    1.76
  -6   5   5   27.61    1.76
  -5  -5   5    0.89    0.16
   5  -5  -5    1.05    0.13
  -5  -5   5    0.82    0.15
  -5   5   5    0.96    0.16
  -5   5   5    1.06    0.15
  -5   5   5    1.12    0.18
   5   5  -5    0.94    0.17
   5   5  -5    0.79    0.14
   5   5  -5    1.15    0.17
   4  -5  -5   15.89    0.92
  -4  -5   5   15.45    1.03
  -4  -5   5   14.96    1.00
   4   5  -5   17.16    1.01
   4   5  -5   16.62    1.03
   4   5  -5   15.78    1.01
  -4   5   5   15.94    1.00
  -4   5   5   15.12    1.02
  -4   5   5   15.60    1.04
   3  -5  -5    2.88    0.20
  -3  -5   5    3.25    0.28
  -3  -5   5    2.45    0.25
  -3   5   5    2.96    0.26
   3   5  -5    3.01    0.26
  -3   5   5    3.04    0.25
   3   5  -5    2.64    0.24
   3   5  -5    2.63    0.26
  -3   5   5    2.75    0.27
  -3   5   5    2.59    0.26
  -2  -5   5    0.80    0.14
   2  -5  -5    0.71    0.10
   2  -5  -5    0.93    0.09
  -2  -5   5    0.57    0.13
  -2   5   5    0.80    0.15
   2   5  -5    0.71    0.13
   2   5  -5    0.78    0.14
  -2   5   5    0.70    0.12
  -2   5   5    0.57    0.10
  -2   5   5    0.81    0.12
  -2   5   5    0.80    0.13
   2   5  -5    0.67    0.11
  -1  -5   5    0.04    0.08
  -1  -5   5   -0.06    0.06
   1  -5  -5   -0.04    0.04
   1  -5  -5    0.01    0.05
  -1   5   5   -0.02    0.05
   1   5  -5    0.01    0.07
  -1   5   5    0.03    0.06
   1   5  -5    0.01    0.08
   1   5  -5    0.01    0.05
  -1   5   5    0.00    0.05
  -1   5   5   -0.03    0.06
  -1   5   5   -0.04    0.07
   0  -5  -5    0.07    0.05
   0  -5  -5    0.13    0.07
   0  -5   5    0.04    0.08
   0  -5   5    0.02    0.08
   0   5  -5    0.09    0.09
   0   5   5    0.01    0.06
   0   5   5    0.11    0.07
   0   5   5    0.00    0.05
   0   5  -5    0.05    0.07
   0   5   5    0.02    0.08
   0   5   5    0.07    0.06
   0   5  -5    0.02    0.06
  -1  -5  -5    7.81    0.58
   1  -5   5    7.70    0.55
   1  -5   5    8.40    0.57
  -1  -5  -5    7.85    0.49
   1   5   5    7.60    0.54
   1   5   5    8.58    0.53
   1   5   5    7.44    0.58
  -1   5  -5    8.04    0.54
   1   5   5    7.78    0.52
  -1   5  -5    7.60    0.56
   1   5   5    7.82    0.55
  -1   5  -5    8.08    0.53
   2  -5   5    1.02    0.17
  -2  -5  -5    0.71    0.14
   2  -5   5    0.61    0.14
  -2  -5  -5    0.99    0.12
  -2   5  -5    0.79    0.12
   2   5   5    0.94    0.14
  -2   5  -5    0.81    0.14
   2   5   5    1.03    0.14
   2   5   5    0.94    0.17
   2   5   5    0.72    0.11
  -2   5  -5    0.79    0.15
  -3  -5  -5   15.00    0.86
   3  -5   5   14.60    0.95
   3  -5   5   13.96    0.91
  -3  -5  -5   13.96    1.00
  -3   5  -5   14.15    0.90
  -3   5  -5   13.89    0.93
   3   5   5   14.27    0.88
   3   5   5   13.34    0.89
  -3   5  -5   14.34    0.90
   4  -5   5    9.84    0.69
  -4  -5  -5    9.79    0.73
   4  -5   5    8.97    0.66
  -4  -5  -5   10.19    0.63
  -4   5  -5    8.58    0.64
   4   5   5   10.02    0.64
   4   5   5   10.60    0.67
   5  -5   5    5.07    0.41
   5  -5   5    5.64    0.44
  -5  -5  -5    5.74    0.48
  -5  -5  -5    5.18    0.38
   5   5   5    5.32    0.39
  -5   5  -5    5.19    0.40
   5   5   5    4.72    0.40
   6  -5   5    0.08    0.10
  -6  -5  -5    0.12    0.09
   6  -5   5    0.02    0.10
  -6  -5  -5    0.15    0.13
  -6   5  -5    0.03    0.08
   6   5   5    0.10    0.09
   6   5   5    0.12    0.08
  -7  -5  -5    2.27    0.25
   7  -5   5    2.37    0.29
   7  -5   5    2.44    0.28
  -7  -5  -5    2.26    0.31
  -7   5  -5    2.41    0.23
   7   5   5    1.73    0.22
   7   5   5    2.27    0.25
   8  -5   5    1.07    0.20
  -8  -5  -5    1.45    0.26
  -8  -5  -5    0.84    0.17
   8   5   5    1.17    0.17
  -8   5  -5    1.29    0.22
  -8   5  -5    1.17    0.17
   8   5   5    1.20    0.19
  -9  -5  -5    4.18    0.44
  -9  -5  -5    3.26    0.34
   9  -5   5    4.86    0.41
  -9   5  -5    3.75    0.33
   9   5   5    3.88    0.35
   9   5   5    4.59    0.38
  -9   5  -5    4.51    0.39
 -10  -5  -5    0.83    0.23
 -10  -5  -5    0.75    0.18
  10   5   5    0.71    0.16
 -10   5  -5    0.68    0.18
 -10   5  -5    0.67    0.14
 -11  -5  -5    2.73    0.40
 -11  -5  -5    2.47    0.30
  11   5   5    2.17    0.29
 -11   5  -5    1.96    0.23
 -12  -6   5    0.53    0.14
 -12   6   5    0.76    0.20
  12   6  -5    0.47    0.16
 -11  -6   5    1.01    0.23
 -11  -6   5    0.55    0.14
 -11   6   5    0.87    0.22
  11   6  -5    0.54    0.18
 -11   6   5    1.02    0.21
 -10  -6   5    0.85    0.16
 -10  -6   5    0.98    0.21
 -10   6   5    0.67    0.18
 -10   6   5    0.95    0.20
  10   6  -5    0.89    0.19
  -9  -6   5    0.14    0.11
  -9  -6   5    0.19    0.13
   9   6  -5    0.41    0.17
  -9   6   5   -0.01    0.11
  -9   6   5    0.19    0.13
   9   6  -5    0.01    0.10
  -9   6   5    0.06    0.10
  -8  -6   5    6.26    0.49
  -8  -6   5    7.20    0.51
  -8   6   5    6.74    0.53
  -8   6   5    6.81    0.54
   8   6  -5    7.08    0.52
   8   6  -5    6.78    0.54
   8   6  -5    6.07    0.50
  -8   6   5    6.03    0.51
  -7  -6   5    1.59    0.21
  -7   6   5    1.86    0.25
   7   6  -5    2.52    0.28
   7   6  -5    2.01    0.24
   7   6  -5    1.91    0.24
  -7   6   5    2.46    0.28
  -7   6   5    1.43    0.24
  -6  -6   5    0.18    0.10
   6   6  -5   -0.01    0.11
  -6   6   5    0.11    0.11
  -6   6   5   -0.03    0.09
   6   6  -5    0.01    0.09
   6   6  -5    0.13    0.09
  -6   6   5   -0.02    0.10
  -5  -6   5    9.70    0.69
   5   6  -5   10.88    0.71
  -5   6   5    8.88    0.71
   5   6  -5   11.80    0.74
  -5   6   5   10.02    0.70
  -5   6   5   10.51    0.74
   5   6  -5    9.99    0.70
  -4  -6   5    1.74    0.22
  -4   6   5    1.69    0.22
   4   6  -5    1.74    0.21
  -4   6   5    2.15    0.24
  -4   6   5    1.40    0.22
   4   6  -5    1.68    0.22
   4   6  -5    1.96    0.24
  -3  -6   5    0.84    0.16
  -3   6   5    0.84    0.15
   3   6  -5    0.76    0.13
   3   6  -5    0.94    0.17
  -3   6   5    0.60    0.17
   3   6  -5    0.94    0.17
  -3   6   5    0.82    0.16
  -2  -6   5   12.36    0.89
  -2  -6   5   12.70    0.86
   2   6  -5   12.88    0.85
  -2   6   5   13.18    0.86
   2   6  -5   13.04    0.87
  -2   6   5   14.37    0.89
   2   6  -5   13.11    0.89
  -2   6   5   14.01    0.92
  -1  -6   5    0.84    0.16
  -1  -6   5    0.86    0.17
  -1   6   5    0.88    0.15
   1   6  -5    0.84    0.17
   1   6  -5    0.67    0.13
  -1   6   5    0.57    0.12
   1   6  -5    0.52    0.14
  -1   6   5    0.57    0.17
  -1   6   5    0.76    0.14
   0  -6  -5    0.01    0.07
   0  -6   5   -0.07    0.08
   0  -6  -5    0.03    0.06
   0  -6   5    0.07    0.10
   0   6  -5    0.03    0.09
   0   6   5    0.03    0.07
   0   6   5    0.06    0.08
   0   6   5   -0.01    0.10
   0   6  -5    0.03    0.09
   0   6   5    0.16    0.10
   0   6  -5    0.02    0.07
   1  -6   5    0.17    0.11
  -1  -6  -5    0.25    0.08
   1  -6   5    0.19    0.11
  -1  -6  -5    0.22    0.10
  -1   6  -5    0.12    0.10
  -1   6  -5    0.20    0.08
   1   6   5    0.29    0.11
   1   6   5    0.35    0.11
   1   6   5    0.31    0.10
   1   6   5    0.02    0.11
   2  -6   5   13.63    0.83
  -2  -6  -5   12.05    0.88
  -2  -6  -5   12.94    0.76
   2  -6   5   11.74    0.85
  -2   6  -5   11.70    0.82
   2   6   5   12.33    0.80
  -2   6  -5   13.64    0.82
   2   6   5   10.69    0.86
   2   6   5   12.75    0.83
   2   6   5   11.99    0.81
  -3  -6  -5    1.71    0.18
   3  -6   5    1.54    0.22
  -3  -6  -5    1.41    0.21
   3  -6   5    1.51    0.21
   3   6   5    1.56    0.25
   3   6   5    1.31    0.20
  -3   6  -5    1.16    0.18
   3   6   5    1.51    0.19
  -3   6  -5    1.65    0.19
   4  -6   5    0.81    0.17
  -4  -6  -5    0.95    0.14
  -4  -6  -5    0.70    0.16
   4  -6   5    0.58    0.15
  -4   6  -5    0.94    0.16
   4   6   5    0.66    0.13
   4   6   5    0.67    0.15
   5  -6   5    0.83    0.18
  -5  -6  -5    0.84    0.19
   5  -6   5    0.79    0.16
  -5  -6  -5    1.08    0.16
  -5   6  -5    0.88    0.16
   5   6   5    0.51    0.14
   5   6   5    0.92    0.15
  -6  -6  -5    0.23    0.14
   6  -6   5    0.24    0.13
  -6  -6  -5    0.40    0.12
   6   6   5    0.50    0.12
   6   6   5    0.29    0.11
  -6   6  -5    0.21    0.11
  -7  -6  -5    0.38    0.13
  -7  -6  -5    0.31    0.15
   7   6   5    0.19    0.10
  -7   6  -5    0.24    0.11
   7   6   5    0.36    0.13
  -8  -6  -5    2.14    0.33
   8   6   5    1.80    0.25
  -8   6  -5    1.64    0.23
  -9  -6  -5    0.92    0.25
   9   6   5    0.68    0.18
  -9   6  -5    0.56    0.15
 -10  -7   5    0.11    0.10
 -10   7   5    0.10    0.14
 -10   7   5   -0.03    0.12
  10   7  -5    0.13    0.14
  -9  -7   5    0.40    0.12
  -9  -7   5   -0.04    0.15
  -9   7   5    0.30    0.15
   9   7  -5    0.22    0.14
  -9   7   5    0.44    0.16
  -9   7   5    0.38    0.17
  -8  -7   5    0.09    0.10
  -8  -7   5    0.07    0.12
  -8   7   5    0.05    0.12
  -8   7   5    0.01    0.12
   8   7  -5    0.12    0.12
  -8   7   5   -0.15    0.12
  -7  -7   5    0.60    0.15
   7   7  -5    0.81    0.18
  -7   7   5    0.63    0.17
  -7   7   5    0.65    0.18
  -7   7   5    0.61    0.17
  -6  -7   5    1.26    0.20
   6   7  -5    0.99    0.20
  -6   7   5    1.69    0.24
   6   7  -5    1.44    0.21
  -6   7   5    1.62    0.24
  -6   7   5    1.27    0.22
  -5  -7   5    2.91    0.32
  -5   7   5    3.05    0.36
  -5   7   5    3.59    0.34
   5   7  -5    3.35    0.32
   5   7  -5    3.72    0.35
  -5   7   5    3.44    0.35
  -4  -7   5    0.53    0.14
  -4   7   5    0.89    0.18
   4   7  -5    0.68    0.16
  -4   7   5    0.73    0.18
  -4   7   5    0.54    0.15
   4   7  -5    0.66    0.14
  -3  -7   5    0.34    0.12
  -3   7   5    0.34    0.12
   3   7  -5    0.32    0.13
  -3   7   5    0.05    0.11
  -3   7   5    0.25    0.13
   3   7  -5    0.21    0.11
  -2  -7   5    0.01    0.09
  -2   7   5    0.23    0.12
   2   7  -5    0.11    0.11
   2   7  -5   -0.05    0.07
  -2   7   5   -0.08    0.09
  -2   7   5    0.11    0.12
  -1  -7   5    4.00    0.36
   1   7  -5    4.10    0.35
  -1   7   5    4.29    0.37
  -1   7   5    4.46    0.41
   1   7  -5    4.07    0.37
  -1   7   5    4.45    0.38
   0  -7   5    0.28    0.12
   0   7   5    0.20    0.12
   0   7  -5    0.32    0.11
   0   7   5    0.10    0.09
   0   7  -5    0.31    0.13
   0   7   5    0.28    0.13
   1  -7   5    0.17    0.12
   1   7   5    0.25    0.12
   1   7   5    0.36    0.12
  -1   7  -5    0.40    0.14
   1   7   5    0.39    0.14
   2  -7   5    0.07    0.11
   2   7   5    0.15    0.10
   2   7   5    0.14    0.12
  -2   7  -5    0.09    0.10
   2   7   5    0.30    0.14
   3  -7   5    0.22    0.12
  -3   7  -5    0.09    0.10
   3   7   5    0.23    0.12
   3   7   5    0.54    0.18
   3   7   5    0.32    0.11
   4  -7   5   -0.09    0.10
  -4   7  -5    0.11    0.11
   4   7   5   -0.03    0.09
   4   7   5   -0.02    0.10
   4   7   5   -0.06    0.12
  -5  -7  -5    0.18    0.14
   5  -7   5    0.46    0.15
   5   7   5    0.66    0.20
   5   7   5    0.42    0.13
   5   7   5    0.31    0.14
  -5   7  -5    0.26    0.12
  -6  -7  -5   -0.02    0.11
   6   7   5    0.04    0.10
  -6   7  -5    0.01    0.10
  -7  -7  -5    0.07    0.14
   7   7   5   -0.04    0.11
  -7   7  -5    0.08    0.12
  -6  -8   5    0.03    0.10
  -6   8   5   -0.10    0.12
  -6   8   5    0.06    0.13
   6   8  -5    0.03    0.13
  -6   8   5   -0.03    0.11
  -5  -8   5    0.55    0.15
  -5   8   5    1.14    0.22
   5   8  -5    0.68    0.20
  -5   8   5    1.10    0.22
  -5   8   5    0.88    0.21
  -4  -8   5    0.31    0.13
  -4   8   5    0.19    0.14
   4   8  -5    0.32    0.15
  -4   8   5    0.52    0.17
  -4   8   5    0.23    0.15
  -3  -8   5    0.92    0.18
  -3   8   5    1.23    0.22
  -3   8   5    1.26    0.23
  -3   8   5    1.31    0.24
   3   8  -5    1.01    0.21
  -2  -8   5    0.59    0.15
  -2   8   5    0.33    0.16
   2   8  -5    0.37    0.14
  -2   8   5    0.37    0.16
  -1  -8   5    0.06    0.11
  -1   8   5    0.09    0.13
   1   8  -5    0.07    0.10
  -1   8   5    0.12    0.13
   0  -8   5   -0.06    0.10
   0   8   5   -0.10    0.12
   0   8  -5    0.01    0.12
   0   8   5    0.00    0.12
   1  -8   5    0.01    0.10
  -1   8  -5   -0.04    0.11
   1   8   5    0.08    0.14
   1   8   5   -0.07    0.13
   2  -8   5    0.52    0.15
   2   8   5    0.45    0.17
  -2   8  -5    0.65    0.18
   2   8   5    0.43    0.18
   3  -8   5    0.05    0.11
   3   8   5    0.05    0.14
   3   8   5   -0.01    0.12
  -3   8  -5    0.09    0.13
 -17   0   6   -0.06    0.11
 -16   0   6    8.95    0.65
 -16   0   6    9.05    0.67
 -15   0   6   -0.05    0.10
 -15   0   6   -0.12    0.12
  15   0  -6   -0.09    0.08
 -14   0   6    0.42    0.13
 -14   0   6    0.41    0.14
  14   0  -6    0.41    0.12
 -13   0   6   -0.26    0.09
 -13   0   6    0.05    0.10
  13   0  -6    0.02    0.07
 -13   0   6   -0.08    0.08
  12   0  -6    2.27    0.26
 -12   0   6    1.85    0.23
  12   0  -6    1.88    0.21
 -12   0   6    1.54    0.20
 -12   0   6    1.60    0.23
 -11   0   6    0.01    0.08
  11   0  -6    0.06    0.06
 -11   0   6    0.02    0.07
 -11   0   6    0.00    0.08
  11   0  -6   -0.01    0.07
 -10   0   6   53.66    3.04
  10   0  -6   51.10    3.20
 -10   0   6   54.25    3.12
 -10   0   6   50.14    3.21
  10   0  -6   54.79    3.16
   9   0  -6    0.03    0.05
   9   0  -6    0.04    0.05
  -9   0   6   -0.07    0.06
  -9   0   6   -0.01    0.06
  -9   0   6    0.00    0.05
  -8   0   6    4.23    0.34
  -8   0   6    4.92    0.34
   8   0  -6    4.72    0.32
  -8   0   6    4.37    0.32
   8   0  -6    4.29    0.33
   8   0  -6    4.82    0.32
  -8   0   6    4.53    0.33
  -8   0   6    4.23    0.32
   7   0  -6    0.18    0.05
   7   0  -6    0.07    0.05
  -7   0   6   -0.10    0.04
  -7   0   6   -0.02    0.04
  -7   0   6   -0.01    0.04
  -7   0   6   -0.04    0.04
   7   0  -6    0.06    0.04
  -7   0   6    0.04    0.05
  -6   0   6   31.94    2.03
   6   0  -6   35.27    1.96
   6   0  -6   31.78    1.99
  -6   0   6   31.70    2.03
   6   0  -6   34.40    1.97
  -6   0   6   34.50    1.93
  -6   0   6   33.87    2.01
  -6   0   6   35.52    1.98
  -5   0   6    0.00    0.03
   5   0  -6   -0.01    0.01
  -5   0   6   -0.01    0.04
   5   0  -6    0.07    0.04
  -5   0   6    0.00    0.04
   5   0  -6   -0.03    0.02
   5   0  -6   -0.04    0.02
  -5   0   6   -0.02    0.04
  -5   0   6   -0.05    0.03
   5   0  -6    0.02    0.03
   4   0  -6   85.21    5.00
   4   0  -6   86.35    4.99
  -4   0   6   80.64    5.02
  -4   0   6   86.85    4.97
  -4   0   6   78.15    5.02
  -4   0   6   85.75    4.88
   4   0  -6   88.37    5.00
  -3   0   6    0.00    0.03
  -3   0   6    0.02    0.02
  -3   0   6    0.00    0.02
   3   0  -6   -0.03    0.03
  -3   0   6   -0.05    0.03
  -3   0   6   -0.04    0.02
   2   0  -6  708.30   40.21
  -2   0   6  662.70   40.23
  -1   0   6    0.01    0.03
  -1   0   6    0.00    0.03
   1   0  -6   -0.02    0.05
   0   0   6   21.39    1.23
   0   0  -6   20.76    1.42
   0   0  -6   22.19    1.23
  -1   0  -6   -0.08    0.04
  -1   0  -6    0.00    0.03
   1   0   6   -0.05    0.03
   2   0   6    9.84    0.57
  -2   0  -6    8.77    0.57
  -2   0  -6    9.56    0.67
  -3   0  -6    0.09    0.05
   3   0   6    0.04    0.05
   3   0   6   -0.03    0.03
  -3   0  -6   -0.06    0.05
   3   0   6    0.01    0.02
   3   0   6   -0.01    0.02
   4   0   6    0.05    0.03
  -4   0  -6    0.00    0.06
  -4   0  -6    0.10    0.06
   4   0   6    0.10    0.03
   4   0   6    0.12    0.04
   4   0   6    0.06    0.05
   5   0   6    0.00    0.03
   5   0   6    0.00    0.03
  -5   0  -6   -0.03    0.05
   5   0   6    0.03    0.04
  -5   0  -6   -0.03    0.06
  -6   0  -6   14.83    1.02
  -6   0  -6   15.15    0.89
   6   0   6   14.94    0.91
   6   0   6   13.76    0.88
   6   0   6   13.86    0.90
   7   0   6   -0.03    0.05
  -7   0  -6   -0.01    0.07
   7   0   6    0.05    0.06
  -7   0  -6    0.19    0.10
  -8   0  -6   23.76    1.44
   8   0   6   24.93    1.50
  -8   0  -6   22.93    1.64
   9   0   6   -0.06    0.07
  -9   0  -6   -0.04    0.10
  -9   0  -6    0.02    0.09
  10   0   6   10.31    0.72
 -10   0  -6   10.47    0.80
 -10   0  -6    9.97    0.70
  11   0   6   -0.15    0.08
  11   0   6    0.00    0.09
 -11   0  -6   -0.16    0.08
 -11   0  -6   -0.08    0.11
  12   0   6    4.48    0.40
 -12   0  -6    4.69    0.42
 -12   0  -6    4.16    0.46
  12   0   6    5.25    0.44
  13   0   6   -0.15    0.11
 -13   0  -6   -0.05    0.15
  13   0   6   -0.08    0.12
 -14   0  -6   -0.02    0.19
  14   0   6    0.10    0.15
 -17  -1   6    3.09    0.33
 -17   1   6    2.42    0.31
 -16  -1   6    1.27    0.21
 -16  -1   6    1.45    0.26
 -16   1   6    1.08    0.20
 -16   1   6    1.02    0.22
 -15  -1   6    0.77    0.17
  15  -1  -6    0.71    0.15
 -15  -1   6    0.83    0.19
 -15   1   6    0.59    0.16
 -15   1   6    0.57    0.17
 -14  -1   6    1.50    0.24
 -14  -1   6    1.39    0.21
  14  -1  -6    1.48    0.20
  14   1  -6    1.59    0.21
 -14   1   6    1.46    0.21
 -14   1   6    1.56    0.22
 -13  -1   6    3.89    0.33
  13  -1  -6    3.68    0.31
 -13  -1   6    3.76    0.34
 -13  -1   6    3.34    0.33
 -13   1   6    3.74    0.35
 -13   1   6    3.78    0.33
  13   1  -6    3.46    0.31
  13   1  -6    3.69    0.35
 -13   1   6    3.32    0.32
  12  -1  -6    0.36    0.10
 -12  -1   6    0.39    0.12
  12  -1  -6    0.58    0.14
 -12  -1   6    0.36    0.13
 -12   1   6    0.45    0.12
  12   1  -6    0.46    0.11
 -12   1   6    0.58    0.15
  12   1  -6    0.57    0.14
 -12   1   6    0.32    0.11
  11  -1  -6   15.31    0.94
 -11  -1   6   13.87    0.94
  11  -1  -6   14.11    0.97
 -11  -1   6   14.48    0.94
 -11  -1   6   14.42    0.98
  11   1  -6   15.07    0.98
  11   1  -6   15.66    0.95
 -11   1   6   12.52    0.91
 -11   1   6   16.34    0.99
 -11   1   6   16.61    0.96
 -10  -1   6    0.72    0.12
  10  -1  -6    0.41    0.11
 -10  -1   6    0.37    0.11
 -10  -1   6    0.52    0.12
  10  -1  -6    0.44    0.10
  10   1  -6    0.54    0.10
 -10   1   6    0.69    0.12
 -10   1   6    0.43    0.10
 -10   1   6    0.47    0.11
  10   1  -6    0.39    0.10
  -9  -1   6   17.74    1.14
   9  -1  -6   17.24    1.16
   9  -1  -6   20.40    1.16
   9  -1  -6   18.75    1.19
  -9  -1   6   18.61    1.16
  -9  -1   6   19.51    1.21
  -9   1   6   18.77    1.20
  -9   1   6   18.90    1.13
   9   1  -6   18.78    1.17
   9   1  -6   18.93    1.20
  -9   1   6   21.21    1.18
  -8  -1   6    0.30    0.09
   8  -1  -6    0.08    0.06
  -8  -1   6    0.17    0.07
  -8  -1   6    0.21    0.07
  -8  -1   6    0.09    0.06
   8  -1  -6    0.07    0.05
   8  -1  -6    0.16    0.05
   8  -1  -6    0.20    0.06
  -8   1   6    0.23    0.07
  -8   1   6    0.17    0.07
  -8   1   6    0.06    0.06
   8   1  -6    0.20    0.06
   8   1  -6    0.23    0.08
  -8   1   6    0.21    0.07
  -8   1   6    0.16    0.07
   7  -1  -6    7.91    0.46
  -7  -1   6    7.60    0.49
  -7  -1   6    6.45    0.47
  -7  -1   6    7.74    0.47
   7  -1  -6    6.89    0.45
  -7  -1   6    7.39    0.47
  -7  -1   6    8.09    0.50
   7   1  -6    7.00    0.47
   7   1  -6    6.22    0.46
  -7   1   6    7.26    0.49
  -7   1   6    7.21    0.47
  -7   1   6    7.06    0.47
   7   1  -6    7.00    0.49
   7   1  -6    7.06    0.46
  -7   1   6    7.09    0.46
  -7   1   6    7.53    0.49
   6  -1  -6   41.95    2.35
  -6  -1   6   40.30    2.34
  -6  -1   6   35.01    2.29
   6  -1  -6   36.81    2.31
  -6   1   6   36.91    2.30
   6   1  -6   42.71    2.30
   6   1  -6   39.03    2.29
   6   1  -6   42.96    2.37
  -6   1   6   39.64    2.37
   6   1  -6   35.28    2.33
  -6   1   6   38.11    2.37
  -6   1   6   43.02    2.34
  -6   1   6   38.15    2.23
  -5  -1   6   44.48    2.48
  -5  -1   6   42.87    2.43
  -5  -1   6   44.79    2.51
   5  -1  -6   43.41    2.48
  -5   1   6   40.45    2.42
  -5   1   6   42.62    2.49
  -5   1   6   42.45    2.35
  -5   1   6   34.19    2.46
   5   1  -6   42.25    2.46
   5   1  -6   37.95    2.42
  -5   1   6   41.75    2.50
   5   1  -6   42.17    2.42
  -4  -1   6   19.45    1.17
  -4  -1   6   19.19    1.13
  -4  -1   6   19.84    1.15
   4  -1  -6   18.74    1.17
  -4  -1   6   19.23    1.17
   4   1  -6   17.76    1.16
  -4   1   6   18.91    1.14
  -4   1   6   19.77    1.09
   4   1  -6   18.56    1.12
  -4   1   6   19.43    1.12
  -4   1   6   20.87    1.16
   4   1  -6   20.03    1.12
  -4   1   6   18.59    1.17
  -4   1   6   16.93    1.15
  -3  -1   6   66.31    3.61
  -3  -1   6   66.01    3.55
  -3  -1   6   52.55    3.65
  -3  -1   6   57.22    3.65
   3  -1  -6   64.51    3.63
   3   1  -6   65.21    3.61
   3   1  -6   65.26    3.53
   3   1  -6   52.84    3.64
  -3   1   6   61.41    3.63
   3   1  -6   63.98    3.53
   3   1  -6   55.85    3.64
  -3   1   6   62.74    3.63
  -3   1   6   62.28    3.63
   2  -1  -6   11.75    0.80
   2  -1  -6   11.77    0.73
  -2  -1   6   11.86    0.72
  -2  -1   6   11.78    0.70
  -2  -1   6   11.77    0.72
   2   1  -6   10.91    0.70
  -2   1   6   11.17    0.67
   2   1  -6   12.12    0.70
   2   1  -6   11.95    0.70
  -2   1   6   12.09    0.73
  -1  -1   6    8.89    0.52
   1  -1  -6    8.98    0.59
  -1  -1   6    8.50    0.52
  -1  -1   6    8.00    0.50
  -1   1   6    8.44    0.54
  -1   1   6    8.03    0.49
   0  -1  -6   17.95    1.18
   0  -1  -6   17.05    1.00
   0  -1   6   19.15    1.06
   0  -1   6   17.47    1.03
   0  -1   6   17.77    1.06
   0  -1   6   17.81    1.03
   0   1  -6   16.90    1.17
   0   1   6   16.45    1.00
   1  -1   6   91.21    5.00
  -1  -1  -6   90.36    4.99
   1  -1   6   95.27    5.12
   1  -1   6   90.61    5.27
   1  -1   6   82.80    5.27
  -1   1  -6   89.91    5.00
   1   1   6   88.21    4.98
  -1   1  -6   82.18    5.71
  -2  -1  -6    0.07    0.06
   2  -1   6    0.15    0.04
   2  -1   6    0.09    0.03
  -2  -1  -6    0.12    0.04
   2  -1   6    0.10    0.04
   2  -1   6    0.06    0.05
  -2   1  -6    0.06    0.05
   2   1   6    0.04    0.04
  -2   1  -6    0.09    0.06
   3  -1   6    5.45    0.37
   3  -1   6    5.28    0.37
   3  -1   6    5.60    0.36
  -3  -1  -6    6.32    0.44
   3  -1   6    5.88    0.38
  -3  -1  -6    5.69    0.36
  -3   1  -6    5.50    0.38
   3   1   6    5.25    0.36
  -4  -1  -6   22.15    1.30
   4  -1   6   21.97    1.35
   4  -1   6   21.83    1.36
  -4  -1  -6   21.22    1.50
   4  -1   6   24.39    1.32
   4   1   6   22.18    1.33
   4   1   6   21.71    1.29
   4   1   6   22.86    1.30
  -4   1  -6   21.88    1.49
   4   1   6   21.90    1.33
  -4   1  -6   21.91    1.31
   5  -1   6    9.38    0.58
   5  -1   6    8.40    0.54
  -5  -1  -6    8.71    0.65
  -5  -1  -6    8.66    0.55
   5  -1   6    8.79    0.56
  -5   1  -6    8.20    0.63
   5   1   6    8.94    0.53
   5   1   6    8.15    0.55
  -5   1  -6    8.29    0.56
   5   1   6    8.96    0.55
   5   1   6    8.72    0.56
   6  -1   6   15.65    1.02
   6  -1   6   13.64    1.00
  -6  -1  -6   16.33    0.98
   6  -1   6   16.62    0.98
  -6  -1  -6   17.34    1.14
  -6   1  -6   15.95    0.98
   6   1   6   15.96    1.00
  -6   1  -6   16.42    1.12
   6   1   6   17.07    1.01
   7  -1   6    0.13    0.08
   7  -1   6    0.16    0.08
  -7  -1  -6    0.26    0.10
  -7  -1  -6    0.28    0.12
   7  -1   6    0.37    0.09
  -7   1  -6    0.24    0.10
  -7   1  -6    0.10    0.11
   7   1   6    0.16    0.07
   7   1   6    0.21    0.07
   8  -1   6    9.58    0.66
  -8  -1  -6    9.77    0.75
  -8  -1  -6    9.89    0.64
  -8   1  -6    9.61    0.65
  -8   1  -6    9.58    0.72
   8   1   6    8.89    0.64
  -9  -1  -6   26.40    1.57
   9  -1   6   26.38    1.65
  -9  -1  -6   21.70    1.79
  -9   1  -6   25.54    1.79
  -9   1  -6   27.29    1.59
   9   1   6   28.10    1.62
   9   1   6   27.28    1.64
  10  -1   6    0.92    0.17
 -10  -1  -6    0.75    0.16
 -10  -1  -6    0.86    0.21
 -10   1  -6    0.38    0.14
  10   1   6    0.62    0.13
 -10   1  -6    0.81    0.18
  10   1   6    0.62    0.14
 -11  -1  -6    0.63    0.17
  11  -1   6    1.02    0.20
 -11  -1  -6    0.96    0.22
 -11   1  -6    1.10    0.23
  11   1   6    1.14    0.19
  11   1   6    0.86    0.16
 -11   1  -6    1.03    0.19
 -12  -1  -6    0.06    0.15
 -12  -1  -6    0.00    0.10
  12  -1   6    0.01    0.11
  12  -1   6    0.02    0.12
  12   1   6    0.11    0.11
 -12   1  -6    0.13    0.13
 -12   1  -6    0.10    0.12
  12   1   6    0.04    0.11
 -13  -1  -6    1.33    0.28
  13  -1   6    1.33    0.24
  13   1   6    1.31    0.24
 -13   1  -6    1.35    0.26
  13   1   6    1.28    0.21
  14  -1   6    0.19    0.13
 -14  -1  -6    0.16    0.18
  14   1   6    0.05    0.13
 -14   1  -6    0.19    0.18
 -17  -2   6   -0.01    0.10
 -17   2   6    0.06    0.12
 -16  -2   6    1.32    0.22
 -16   2   6    1.39    0.24
 -16   2   6    1.62    0.25
 -15  -2   6    0.12    0.13
  15  -2  -6    0.11    0.09
 -15  -2   6    0.13    0.11
 -15   2   6    0.00    0.10
 -15   2   6    0.03    0.11
 -14  -2   6    0.88    0.20
  14  -2  -6    0.57    0.13
 -14  -2   6    0.58    0.14
 -14   2   6    0.64    0.16
 -14   2   6    0.46    0.14
  14   2  -6    0.75    0.15
  13  -2  -6    1.45    0.19
 -13  -2   6    1.21    0.18
 -13  -2   6    1.73    0.24
  13   2  -6    1.65    0.24
 -13   2   6    1.51    0.22
 -13   2   6    1.55    0.21
 -13   2   6    1.28    0.20
  13   2  -6    1.00    0.17
 -12  -2   6   -0.02    0.08
 -12  -2   6   -0.02    0.08
  12  -2  -6   -0.03    0.06
 -12  -2   6   -0.11    0.09
 -12   2   6    0.15    0.09
 -12   2   6    0.01    0.08
 -12   2   6    0.17    0.10
  12   2  -6    0.05    0.08
  12   2  -6   -0.04    0.09
 -11  -2   6    0.65    0.14
 -11  -2   6    0.76    0.16
 -11  -2   6    1.15    0.18
  11  -2  -6    0.88    0.13
 -11   2   6    0.93    0.15
  11   2  -6    1.05    0.17
 -11   2   6    0.78    0.15
  11   2  -6    0.61    0.12
 -11   2   6    1.01    0.17
 -10  -2   6    1.45    0.20
  10  -2  -6    1.93    0.19
 -10  -2   6    1.88    0.23
  10  -2  -6    1.83    0.17
 -10  -2   6    1.93    0.20
  10   2  -6    1.58    0.19
  10   2  -6    1.87    0.22
 -10   2   6    1.63    0.20
 -10   2   6    1.64    0.21
 -10   2   6    1.99    0.19
  10   2  -6    2.00    0.19
   9  -2  -6    3.17    0.25
  -9  -2   6    3.24    0.27
  -9  -2   6    3.07    0.29
   9  -2  -6    3.13    0.27
  -9  -2   6    3.09    0.28
   9  -2  -6    3.14    0.25
   9  -2  -6    3.64    0.25
   9   2  -6    3.06    0.26
   9   2  -6    3.55    0.27
   9   2  -6    3.16    0.28
  -9   2   6    3.59    0.26
  -9   2   6    3.60    0.28
  -9   2   6    3.66    0.29
  -8  -2   6    2.73    0.24
  -8  -2   6    2.84    0.23
   8  -2  -6    2.33    0.22
  -8  -2   6    2.65    0.22
   8  -2  -6    2.25    0.20
   8  -2  -6    2.64    0.21
   8  -2  -6    2.55    0.20
  -8  -2   6    3.17    0.25
   8   2  -6    2.45    0.23
   8   2  -6    2.67    0.23
  -8   2   6    2.67    0.21
   8   2  -6    3.05    0.23
  -8   2   6    2.83    0.24
  -8   2   6    2.97    0.23
  -8   2   6    2.54    0.24
   7  -2  -6    0.97    0.09
   7  -2  -6    0.90    0.11
   7  -2  -6    1.00    0.11
   7  -2  -6    1.00    0.10
  -7  -2   6    1.02    0.13
  -7  -2   6    1.19    0.15
  -7  -2   6    0.91    0.12
   7   2  -6    1.03    0.12
  -7   2   6    0.89    0.13
  -7   2   6    0.94    0.13
   7   2  -6    1.13    0.13
  -7   2   6    0.82    0.13
  -7   2   6    0.79    0.10
  -7   2   6    0.87    0.12
   7   2  -6    0.79    0.12
  -7   2   6    0.94    0.12
  -6  -2   6    2.51    0.21
  -6  -2   6    2.71    0.22
  -6  -2   6    2.63    0.22
   6  -2  -6    2.65    0.18
   6  -2  -6    2.62    0.17
  -6  -2   6    2.39    0.21
   6  -2  -6    2.61    0.19
  -6   2   6    2.43    0.20
   6   2  -6    2.44    0.21
  -6   2   6    1.99    0.20
  -6   2   6    2.54    0.18
  -6   2   6    2.86    0.20
  -6   2   6    2.53    0.21
   6   2  -6    2.44    0.20
  -6   2   6    2.38    0.22
   6   2  -6    2.40    0.20
  -5  -2   6   73.77    4.38
   5  -2  -6   73.46    4.11
  -5  -2   6   73.33    4.39
  -5  -2   6   73.80    4.26
   5  -2  -6   70.58    4.34
   5   2  -6   74.84    4.38
  -5   2   6   75.79    4.32
   5   2  -6   72.07    4.25
   5   2  -6   72.28    4.33
   5   2  -6   78.03    4.25
  -5   2   6   75.63    4.37
  -5   2   6   72.82    4.35
  -5   2   6   74.53    4.11
  -5   2   6   67.45    4.37
  -5   2   6   70.07    4.24
  -4  -2   6   43.92    2.58
  -4  -2   6   40.48    2.65
  -4  -2   6   41.91    2.65
   4   2  -6   36.81    2.56
   4   2  -6   41.88    2.65
  -4   2   6   44.91    2.56
  -4   2   6   46.67    2.60
   4   2  -6   46.38    2.61
  -4   2   6   48.69    2.64
  -4   2   6   46.72    2.64
   4   2  -6   44.58    2.57
  -4   2   6   45.11    2.47
  -3  -2   6    0.11    0.04
  -3  -2   6    0.05    0.04
  -3  -2   6    0.08    0.05
  -3  -2   6    0.06    0.04
  -3   2   6    0.06    0.02
   3   2  -6    0.06    0.04
  -3   2   6    0.03    0.03
  -3   2   6    0.06    0.02
   3   2  -6    0.06    0.04
  -3   2   6    0.07    0.02
  -3   2   6    0.05    0.03
  -3   2   6    0.12    0.06
   3   2  -6    0.08    0.04
  -2  -2   6    7.48    0.46
   2  -2  -6    7.00    0.51
  -2  -2   6    7.31    0.47
  -2  -2   6    6.49    0.46
   2   2  -6    7.44    0.44
  -2   2   6    6.10    0.47
   2   2  -6    7.53    0.44
   2   2  -6    7.49    0.46
  -1  -2   6    1.13    0.12
  -1  -2   6    1.48    0.12
  -1  -2   6    1.41    0.13
   1  -2  -6    1.38    0.14
  -1   2   6    1.47    0.14
   1   2  -6    1.34    0.11
   1   2  -6    1.27    0.11
   1   2  -6    1.42    0.11
   0  -2  -6    3.63    0.29
   0  -2   6    3.78    0.26
   0  -2   6    3.15    0.26
   0  -2  -6    3.85    0.22
   0  -2   6    3.97    0.26
   0  -2   6    4.01    0.27
   0   2   6    3.80    0.22
   0   2  -6    3.88    0.24
   0   2  -6    3.14    0.23
   0   2   6    4.06    0.28
   0   2  -6    3.47    0.25
   1  -2   6   53.36    3.50
   1  -2   6   59.63    3.51
  -1  -2  -6   58.84    3.30
   1  -2   6   56.84    3.45
   1  -2   6   61.72    3.41
   1  -2   6   57.92    3.33
  -1  -2  -6   59.86    3.81
  -1   2  -6   57.08    3.39
  -1   2  -6   59.31    3.39
  -1   2  -6   61.72    3.80
   1   2   6   58.72    3.30
  -1   2  -6   59.40    3.49
   2  -2   6   50.34    3.40
   2  -2   6   57.84    3.31
   2  -2   6   54.08    3.41
   2  -2   6   61.58    3.36
   2  -2   6   56.86    3.24
  -2  -2  -6   50.01    3.21
  -2  -2  -6   60.69    3.70
  -2   2  -6   58.19    3.69
  -2   2  -6   57.36    3.24
  -2   2  -6   58.78    3.39
  -2   2  -6   60.06    3.29
  -2   2  -6   56.48    3.29
   2   2   6   57.60    3.21
   3  -2   6    9.67    0.65
  -3  -2  -6   10.86    0.74
  -3  -2  -6   10.21    0.62
   3  -2   6   11.16    0.64
   3  -2   6   10.69    0.66
   3  -2   6   10.18    0.64
   3   2   6   10.55    0.62
  -3   2  -6   10.40    0.60
   3   2   6   10.86    0.61
   3   2   6    9.46    0.61
  -3   2  -6   10.56    0.65
  -3   2  -6    9.97    0.71
  -3   2  -6    9.44    0.63
  -3   2  -6    9.44    0.60
  -4  -2  -6    0.04    0.05
   4  -2   6    0.12    0.06
   4  -2   6    0.08    0.05
   4  -2   6    0.13    0.06
   4  -2   6    0.01    0.04
  -4  -2  -6    0.21    0.09
   4   2   6    0.00    0.04
   4   2   6    0.05    0.03
   4   2   6    0.06    0.03
  -4   2  -6    0.04    0.02
  -4   2  -6    0.11    0.02
  -4   2  -6   -0.08    0.05
  -4   2  -6    0.09    0.06
  -4   2  -6    0.04    0.03
   5  -2   6    4.59    0.33
  -5  -2  -6    4.04    0.31
   5  -2   6    4.33    0.33
   5  -2   6    4.84    0.32
  -5  -2  -6    4.67    0.39
  -5   2  -6    4.46    0.26
   5   2   6    4.13    0.31
  -5   2  -6    4.34    0.36
  -5   2  -6    3.44    0.32
   5   2   6    4.27    0.30
  -5   2  -6    4.37    0.26
  -5   2  -6    4.59    0.29
   5   2   6    4.10    0.29
  -6  -2  -6   17.21    1.21
   6  -2   6   17.05    1.06
   6  -2   6   15.86    1.09
  -6  -2  -6   15.99    1.04
   6  -2   6   17.07    1.10
  -6   2  -6   18.21    1.19
   6   2   6   17.46    1.07
  -6   2  -6   18.16    1.05
  -6   2  -6   17.42    1.06
  -7  -2  -6    1.24    0.17
  -7  -2  -6    1.01    0.20
   7  -2   6    1.27    0.17
   7  -2   6    1.56    0.17
   7   2   6    1.33    0.15
  -7   2  -6    1.54    0.20
   7   2   6    1.56    0.17
  -7   2  -6    1.55    0.21
   7   2   6    1.76    0.17
   8  -2   6   14.01    0.86
  -8  -2  -6   13.44    0.85
   8  -2   6   13.53    0.90
  -8  -2  -6   13.21    0.99
  -8   2  -6   12.66    0.96
   8   2   6   13.93    0.88
  -8   2  -6   13.88    0.87
   8   2   6   12.53    0.85
  -9  -2  -6    1.04    0.18
  -9  -2  -6    1.32    0.24
   9  -2   6    1.15    0.19
   9   2   6    1.20    0.16
  -9   2  -6    1.20    0.20
  -9   2  -6    0.93    0.18
   9   2   6    1.07    0.16
  10  -2   6    0.81    0.17
 -10  -2  -6    0.84    0.22
 -10  -2  -6    1.06    0.18
  10   2   6    0.55    0.14
  10   2   6    0.91    0.15
 -10   2  -6    0.86    0.18
 -10   2  -6    0.72    0.17
 -11  -2  -6    1.78    0.24
 -11  -2  -6    1.36    0.26
  11  -2   6    1.43    0.23
  11   2   6    1.28    0.19
 -11   2  -6    1.33    0.22
  11   2   6    1.08    0.19
 -11   2  -6    0.93    0.20
 -12  -2  -6    0.85    0.20
  12  -2   6    0.64    0.17
 -12  -2  -6    0.47    0.19
  12   2   6    0.94    0.18
  12   2   6    0.75    0.17
 -12   2  -6    0.91    0.19
 -12   2  -6    1.24    0.22
  13  -2   6    0.02    0.13
 -13  -2  -6    0.20    0.19
  13   2   6   -0.07    0.11
 -13   2  -6    0.09    0.14
  13   2   6    0.09    0.12
 -16  -3   6   -0.02    0.11
  16   3  -6   -0.09    0.11
 -16   3   6    0.04    0.11
 -16   3   6    0.03    0.12
  15  -3  -6   -0.08    0.08
 -15  -3   6   -0.02    0.09
  15   3  -6    0.12    0.13
 -15   3   6   -0.09    0.10
 -15   3   6    0.03    0.12
 -14  -3   6    2.71    0.33
  14  -3  -6    2.35    0.26
 -14  -3   6    2.82    0.29
  14   3  -6    2.32    0.28
 -14   3   6    2.21    0.29
 -14   3   6    2.40    0.28
  13  -3  -6   -0.03    0.07
 -13  -3   6   -0.07    0.10
 -13  -3   6   -0.05    0.07
 -13   3   6    0.00    0.11
 -13   3   6   -0.02    0.10
  13   3  -6   -0.10    0.08
  13   3  -6   -0.06    0.08
 -13   3   6    0.24    0.11
 -12  -3   6   -0.02    0.10
  12  -3  -6    0.03    0.07
 -12  -3   6    0.12    0.10
  12   3  -6    0.18    0.12
 -12   3   6    0.10    0.10
  12   3  -6    0.06    0.08
  12   3  -6   -0.04    0.09
 -12   3   6   -0.08    0.07
 -12   3   6    0.14    0.11
 -11  -3   6    2.16    0.25
  11  -3  -6    2.03    0.19
 -11  -3   6    1.72    0.21
 -11  -3   6    2.00    0.26
  11   3  -6    1.79    0.24
  11   3  -6    2.03    0.23
 -11   3   6    2.51    0.26
 -11   3   6    1.85    0.21
 -11   3   6    1.53    0.22
  11   3  -6    2.00    0.23
 -10  -3   6    5.47    0.46
 -10  -3   6    6.15    0.47
  10  -3  -6    6.27    0.43
 -10  -3   6    5.82    0.48
  10   3  -6    6.15    0.46
 -10   3   6    6.38    0.43
 -10   3   6    6.48    0.47
  10   3  -6    6.96    0.49
  10   3  -6    6.88    0.46
 -10   3   6    6.46    0.48
   9  -3  -6    2.88    0.26
  -9  -3   6    3.87    0.32
   9  -3  -6    3.75    0.26
  -9  -3   6    3.10    0.29
  -9  -3   6    3.56    0.31
   9  -3  -6    3.85    0.28
   9   3  -6    3.17    0.28
   9   3  -6    3.31    0.29
  -9   3   6    3.85    0.27
  -9   3   6    3.51    0.30
  -9   3   6    3.93    0.31
   9   3  -6    3.85    0.31
  -8  -3   6    9.39    0.61
   8  -3  -6    8.81    0.54
  -8  -3   6    8.73    0.58
   8  -3  -6    8.64    0.54
   8  -3  -6    7.93    0.57
   8  -3  -6    8.88    0.54
   8  -3  -6    8.75    0.54
  -8  -3   6    8.61    0.58
   8   3  -6    8.66    0.60
   8   3  -6    8.99    0.58
  -8   3   6    7.95    0.59
   8   3  -6    8.95    0.58
  -8   3   6    8.83    0.54
  -8   3   6    9.13    0.61
  -8   3   6    8.93    0.58
  -8   3   6    7.23    0.59
   7  -3  -6    4.87    0.32
  -7  -3   6    5.13    0.36
   7  -3  -6    4.91    0.31
   7  -3  -6    5.04    0.31
   7  -3  -6    4.80    0.34
  -7  -3   6    4.30    0.37
   7   3  -6    4.55    0.37
  -7   3   6    4.97    0.35
  -7   3   6    4.86    0.37
   7   3  -6    4.79    0.35
   7   3  -6    4.87    0.36
  -7   3   6    4.84    0.37
  -7   3   6    4.94    0.38
  -7   3   6    5.15    0.32
  -6  -3   6    2.25    0.21
  -6  -3   6    1.59    0.18
   6  -3  -6    2.15    0.16
   6  -3  -6    1.96    0.16
  -6  -3   6    2.47    0.20
   6  -3  -6    2.18    0.14
   6   3  -6    2.12    0.19
  -6   3   6    2.18    0.19
  -6   3   6    2.12    0.16
   6   3  -6    1.71    0.20
  -6   3   6    2.09    0.20
  -6   3   6    1.91    0.19
   6   3  -6    1.96    0.18
  -6   3   6    1.91    0.19
   5  -3  -6    3.60    0.22
  -5  -3   6    3.06    0.26
   5  -3  -6    3.59    0.22
  -5  -3   6    2.87    0.27
  -5  -3   6    3.50    0.27
  -5   3   6    2.84    0.27
  -5   3   6    3.52    0.25
  -5   3   6    3.47    0.27
  -5   3   6    3.57    0.22
   5   3  -6    3.69    0.26
   5   3  -6    3.46    0.27
   5   3  -6    3.56    0.26
  -5   3   6    3.98    0.27
  -4  -3   6    3.29    0.25
  -4  -3   6    3.25    0.25
  -4  -3   6    3.33    0.27
  -4  -3   6    3.56    0.26
   4  -3  -6    3.17    0.20
  -4   3   6    3.28    0.24
  -4   3   6    3.32    0.23
  -4   3   6    3.43    0.27
   4   3  -6    3.30    0.25
   4   3  -6    3.18    0.24
  -4   3   6    3.22    0.24
  -4   3   6    3.08    0.23
   4   3  -6    2.97    0.24
  -3  -3   6   17.06    1.10
  -3  -3   6   17.97    1.12
  -3  -3   6   18.43    1.08
  -3  -3   6   16.40    1.11
   3   3  -6   18.06    1.11
  -3   3   6   17.90    1.07
  -3   3   6   18.46    1.09
  -3   3   6   17.83    1.05
  -3   3   6   17.96    1.09
   3   3  -6   17.42    1.07
  -3   3   6   18.31    1.12
   3   3  -6   16.83    1.07
  -3   3   6   18.31    1.07
  -2  -3   6    0.60    0.09
  -2  -3   6    0.93    0.12
  -2  -3   6    0.66    0.10
  -2  -3   6    0.59    0.10
   2  -3  -6    0.49    0.09
  -2   3   6    0.67    0.06
  -2   3   6    0.53    0.07
  -2   3   6    0.60    0.07
   2   3  -6    0.58    0.09
   2   3  -6    0.69    0.09
  -2   3   6    0.67    0.07
  -2   3   6    0.55    0.06
   2   3  -6    0.66    0.09
   2   3  -6    0.63    0.07
  -2   3   6    0.57    0.10
  -1  -3   6   18.91    1.20
  -1  -3   6   19.30    1.22
  -1  -3   6   20.20    1.23
   1  -3  -6   19.18    1.31
  -1   3   6   19.32    1.19
   1   3  -6   18.37    1.17
   1   3  -6   19.27    1.17
  -1   3   6   19.87    1.23
   1   3  -6   19.75    1.21
  -1   3   6   20.58    1.19
   1   3  -6   21.03    1.17
   0  -3   6    3.43    0.27
   0  -3  -6    3.39    0.29
   0  -3  -6    3.38    0.21
   0  -3   6    3.55    0.26
   0  -3   6    3.73    0.26
   0   3  -6    3.38    0.25
   0   3   6    3.45    0.23
   0   3  -6    3.39    0.22
   0   3   6    3.60    0.23
   0   3  -6    3.66    0.24
   0   3   6    3.70    0.29
   0   3  -6    3.06    0.25
   1  -3   6   10.40    0.66
   1  -3   6   10.33    0.63
  -1  -3  -6    9.90    0.73
   1  -3   6    9.28    0.67
  -1  -3  -6    9.84    0.60
   1  -3   6   10.16    0.68
   1   3   6   10.81    0.63
  -1   3  -6   10.54    0.64
  -1   3  -6   10.93    0.64
   1   3   6   10.84    0.63
   2  -3   6    1.88    0.20
  -2  -3  -6    2.37    0.23
   2  -3   6    2.37    0.21
   2  -3   6    2.39    0.20
  -2  -3  -6    2.74    0.18
   2  -3   6    2.43    0.17
  -2   3  -6    2.47    0.19
  -2   3  -6    2.13    0.18
   2   3   6    2.34    0.17
   2   3   6    2.25    0.17
  -2   3  -6    2.48    0.19
  -2   3  -6    2.50    0.22
  -3  -3  -6   22.35    1.26
   3  -3   6   23.77    1.37
   3  -3   6   21.44    1.32
   3  -3   6   21.12    1.35
   3  -3   6   23.31    1.32
  -3  -3  -6   22.69    1.48
  -3   3  -6   24.78    1.34
   3   3   6   19.68    1.32
  -3   3  -6   22.81    1.29
  -3   3  -6   17.96    1.44
   3   3   6   23.60    1.32
  -3   3  -6   18.72    1.29
  -4  -3  -6    0.91    0.11
   4  -3   6    0.58    0.12
   4  -3   6    1.03    0.13
   4  -3   6    1.17    0.15
   4  -3   6    0.71    0.10
  -4  -3  -6    0.84    0.15
   4   3   6    0.91    0.10
   4   3   6    0.70    0.10
  -4   3  -6    0.70    0.12
  -4   3  -6    0.78    0.13
  -4   3  -6    0.90    0.11
  -4   3  -6    0.85    0.10
   4   3   6    0.88    0.08
   4   3   6    0.74    0.10
  -4   3  -6    0.97    0.11
   5  -3   6   32.07    1.88
   5  -3   6   32.65    1.95
  -5  -3  -6   31.68    2.12
   5  -3   6   32.45    1.94
  -5  -3  -6   30.86    1.82
   5   3   6   30.86    1.91
  -5   3  -6   30.27    1.85
  -5   3  -6   30.98    2.07
   5   3   6   31.54    1.88
   5   3   6   29.97    1.91
  -5   3  -6   31.39    1.85
  -5   3  -6   32.96    1.91
   6  -3   6    2.04    0.23
  -6  -3  -6    2.53    0.23
   6  -3   6    2.50    0.25
  -6  -3  -6    2.82    0.30
  -6   3  -6    2.81    0.20
   6   3   6    2.90    0.22
   6   3   6    2.61    0.22
  -6   3  -6    2.59    0.25
  -6   3  -6    2.43    0.27
   6   3   6    2.17    0.20
   7  -3   6    3.86    0.33
   7  -3   6    4.16    0.31
  -7  -3  -6    2.96    0.35
  -7  -3  -6    3.34    0.29
  -7   3  -6    3.35    0.25
   7   3   6    3.29    0.29
  -7   3  -6    3.30    0.31
  -7   3  -6    3.79    0.33
   7   3   6    3.68    0.27
  -8  -3  -6    0.11    0.12
   8  -3   6    0.10    0.09
  -8  -3  -6    0.05    0.08
   8  -3   6    0.25    0.11
   8   3   6    0.16    0.08
   8   3   6    0.11    0.08
  -8   3  -6    0.05    0.10
  -8   3  -6    0.15    0.10
  -8   3  -6    0.13    0.05
   9  -3   6    6.30    0.49
  -9  -3  -6    6.45    0.46
  -9  -3  -6    6.29    0.56
  -9   3  -6    6.15    0.48
  -9   3  -6    6.23    0.50
   9   3   6    5.82    0.44
  -9   3  -6    5.94    0.39
   9   3   6    5.87    0.46
 -10  -3  -6    0.01    0.14
 -10  -3  -6    0.03    0.10
  10  -3   6    0.05    0.09
  10   3   6    0.02    0.08
 -10   3  -6    0.14    0.11
 -10   3  -6   -0.13    0.09
  10   3   6    0.10    0.09
 -10   3  -6    0.10    0.04
  11  -3   6    0.37    0.14
 -11  -3  -6    0.29    0.17
 -11  -3  -6    0.32    0.13
 -11   3  -6    0.19    0.13
 -11   3  -6    0.29    0.14
  11   3   6    0.19    0.11
  11   3   6    0.11    0.10
 -12  -3  -6    1.69    0.26
 -12  -3  -6    1.29    0.28
  12  -3   6    1.23    0.23
  12   3   6    1.43    0.23
 -12   3  -6    1.61    0.25
 -13  -3  -6    1.53    0.33
  13  -3   6    1.94    0.30
 -13   3  -6    1.46    0.27
  13   3   6    1.71    0.26
 -15  -4   6    3.14    0.33
 -15   4   6    3.32    0.37
 -15   4   6    2.45    0.31
  15   4  -6    2.81    0.33
 -14  -4   6    1.32    0.20
  14  -4  -6    0.95    0.16
  14   4  -6    1.30    0.22
 -14   4   6    1.20    0.23
 -14   4   6    0.94    0.19
  13  -4  -6    0.60    0.13
 -13  -4   6    0.68    0.15
 -13  -4   6    0.72    0.18
 -13   4   6    0.59    0.17
 -13   4   6    0.72    0.15
 -13   4   6    0.89    0.18
  13   4  -6    0.34    0.14
  12  -4  -6    0.05    0.07
 -12  -4   6    0.01    0.08
 -12  -4   6    0.21    0.13
 -12   4   6    0.05    0.08
 -12   4   6    0.10    0.10
  12   4  -6    0.07    0.10
  12   4  -6    0.17    0.11
 -12   4   6   -0.02    0.10
 -11  -4   6    4.25    0.35
  11  -4  -6    4.20    0.32
 -11  -4   6    4.39    0.38
 -11   4   6    4.34    0.33
  11   4  -6    4.80    0.37
  11   4  -6    3.73    0.36
 -11   4   6    4.36    0.37
 -11   4   6    3.82    0.37
  11   4  -6    3.82    0.37
 -10  -4   6   11.34    0.75
  10  -4  -6   11.55    0.70
 -10  -4   6   10.66    0.73
 -10   4   6   11.08    0.75
  10   4  -6   11.61    0.78
 -10   4   6   11.30    0.77
  10   4  -6   10.51    0.74
  10   4  -6   11.16    0.75
 -10   4   6    9.99    0.69
  -9  -4   6    0.27    0.11
  -9  -4   6    0.12    0.10
   9  -4  -6    0.32    0.07
  -9  -4   6    0.33    0.11
   9   4  -6    0.18    0.10
  -9   4   6    0.45    0.13
  -9   4   6    0.22    0.11
  -9   4   6    0.42    0.09
   9   4  -6    0.19    0.12
   9   4  -6    0.13    0.09
  -9   4   6    0.27    0.11
   8  -4  -6    0.07    0.07
   8  -4  -6    0.17    0.04
  -8  -4   6    0.08    0.10
  -8  -4   6    0.09    0.09
   8  -4  -6    0.08    0.04
   8   4  -6    0.11    0.11
   8   4  -6   -0.06    0.08
  -8   4   6    0.07    0.06
  -8   4   6    0.08    0.09
  -8   4   6    0.09    0.10
   8   4  -6    0.04    0.08
  -8   4   6    0.28    0.10
   7  -4  -6    2.55    0.18
   7  -4  -6    2.48    0.20
  -7  -4   6    2.94    0.27
  -7  -4   6    2.35    0.24
  -7   4   6    2.72    0.24
   7   4  -6    2.37    0.25
  -7   4   6    2.64    0.25
  -7   4   6    2.65    0.20
   7   4  -6    2.44    0.24
   7   4  -6    2.44    0.24
  -7   4   6    2.92    0.26
  -7   4   6    2.23    0.27
  -6  -4   6   18.89    1.17
  -6  -4   6   20.97    1.23
   6  -4  -6   18.96    1.16
   6  -4  -6   18.42    1.10
   6   4  -6   19.15    1.19
   6   4  -6   18.80    1.21
  -6   4   6   18.43    1.22
  -6   4   6   18.62    1.20
  -6   4   6   19.03    1.17
  -6   4   6   19.23    1.10
  -6   4   6   19.26    1.21
   6   4  -6   18.80    1.17
  -5  -4   6    4.58    0.36
  -5  -4   6    4.25    0.34
   5  -4  -6    4.11    0.28
  -5   4   6    5.02    0.35
  -5   4   6    4.76    0.33
  -5   4   6    4.13    0.34
   5   4  -6    4.99    0.35
  -5   4   6    4.41    0.36
   5   4  -6    4.63    0.34
   5   4  -6    4.16    0.33
  -4  -4   6    0.98    0.15
  -4  -4   6    1.13    0.15
   4  -4  -6    0.86    0.08
  -4   4   6    1.03    0.12
  -4   4   6    1.09    0.16
   4   4  -6    0.71    0.12
   4   4  -6    0.88    0.14
  -4   4   6    0.96    0.13
  -4   4   6    1.05    0.14
  -3  -4   6   18.50    1.15
  -3  -4   6   18.62    1.11
   3  -4  -6   16.82    1.02
   3   4  -6   17.82    1.11
   3   4  -6   17.83    1.14
  -3   4   6   17.55    1.13
  -3   4   6   19.29    1.09
  -3   4   6   18.18    1.10
  -3   4   6   17.94    1.13
  -3   4   6   18.49    1.16
  -2  -4   6    6.04    0.44
   2  -4  -6    6.64    0.37
   2  -4  -6    5.47    0.46
   2  -4  -6    6.49    0.37
  -2  -4   6    6.80    0.46
  -2   4   6    6.95    0.44
  -2   4   6    5.57    0.46
  -2   4   6    6.26    0.42
   2   4  -6    6.93    0.45
  -2   4   6    6.01    0.41
   2   4  -6    6.50    0.42
   2   4  -6    6.59    0.44
  -2   4   6    6.12    0.43
   1  -4  -6    1.32    0.15
  -1  -4   6    1.41    0.17
  -1  -4   6    1.03    0.15
   1  -4  -6    1.24    0.09
   1  -4  -6    1.26    0.09
   1   4  -6    1.21    0.14
   1   4  -6    1.41    0.12
  -1   4   6    1.29    0.14
  -1   4   6    1.09    0.13
   1   4  -6    1.54    0.17
  -1   4   6    1.31    0.12
  -1   4   6    1.46    0.12
  -1   4   6    1.03    0.16
   0  -4   6    6.87    0.48
   0  -4  -6    6.35    0.50
   0  -4  -6    6.91    0.41
   0  -4   6    6.38    0.48
   0   4  -6    7.17    0.48
   0   4  -6    6.68    0.44
   0   4  -6    6.92    0.46
   0   4   6    6.55    0.50
   0   4   6    6.86    0.43
   0   4   6    6.55    0.45
   0   4   6    6.94    0.45
   0   4   6    7.49    0.44
  -1  -4  -6    3.11    0.21
   1  -4   6    2.86    0.26
   1  -4   6    2.81    0.25
  -1  -4  -6    3.23    0.27
   1   4   6    3.49    0.24
  -1   4  -6    2.47    0.21
   1   4   6    2.96    0.28
  -1   4  -6    2.89    0.24
   1   4   6    2.87    0.23
   1   4   6    3.46    0.22
  -1   4  -6    2.95    0.25
  -2  -4  -6   13.94    0.79
  -2  -4  -6   13.71    0.94
   2  -4   6   14.38    0.85
   2  -4   6   12.42    0.88
   2  -4   6   13.56    0.83
   2   4   6   12.31    0.84
  -2   4  -6   12.86    0.83
   2   4   6   13.43    0.82
   2   4   6   13.47    0.84
  -2   4  -6   14.53    0.84
  -2   4  -6   12.80    0.86
  -3  -4  -6    0.26    0.10
   3  -4   6    0.46    0.12
   3  -4   6    0.59    0.09
   3  -4   6    0.58    0.12
  -3  -4  -6    0.65    0.10
   3   4   6    0.39    0.07
  -3   4  -6    0.48    0.09
  -3   4  -6    0.48    0.09
   3   4   6    0.37    0.08
  -3   4  -6    0.42    0.10
   3   4   6    0.42    0.08
   4  -4   6   14.61    0.95
  -4  -4  -6   14.47    1.03
   4  -4   6   14.99    0.92
  -4  -4  -6   15.95    0.88
  -4   4  -6   13.23    0.98
   4   4   6   12.95    0.91
  -4   4  -6   14.35    0.89
   4   4   6   15.18    0.89
   4   4   6   14.20    0.91
  -5  -4  -6    4.29    0.35
  -5  -4  -6    4.81    0.43
   5  -4   6    4.84    0.38
   5  -4   6    4.89    0.40
   5   4   6    5.16    0.37
   5   4   6    5.06    0.35
  -5   4  -6    4.91    0.38
   5   4   6    4.72    0.36
  -5   4  -6    5.22    0.39
  -5   4  -6    4.77    0.35
   6  -4   6   28.90    1.78
  -6  -4  -6   29.07    1.66
   6  -4   6   28.66    1.72
  -6  -4  -6   30.06    1.94
   6   4   6   28.97    1.72
  -6   4  -6   29.31    1.70
  -6   4  -6   24.56    1.86
   6   4   6   29.44    1.74
  -6   4  -6   25.68    1.68
  -7  -4  -6    1.72    0.26
  -7  -4  -6    1.39    0.19
   7  -4   6    1.39    0.21
   7  -4   6    1.19    0.19
  -7   4  -6    1.12    0.17
   7   4   6    1.50    0.17
  -7   4  -6    1.26    0.16
  -7   4  -6    1.48    0.22
   7   4   6    1.21    0.18
   8  -4   6    0.25    0.12
   8  -4   6    0.39    0.13
  -8  -4  -6    0.31    0.11
  -8  -4  -6    0.01    0.12
  -8   4  -6    0.07    0.10
   8   4   6    0.20    0.10
   8   4   6    0.30    0.10
  -8   4  -6    0.19    0.12
  -8   4  -6    0.26    0.08
   9  -4   6    1.76    0.26
  -9  -4  -6    1.78    0.31
  -9  -4  -6    2.34    0.26
  -9   4  -6    2.55    0.31
  -9   4  -6    2.30    0.20
   9   4   6    2.16    0.26
  -9   4  -6    2.13    0.25
   9   4   6    1.81    0.23
 -10  -4  -6    0.48    0.19
 -10  -4  -6    0.82    0.18
  10  -4   6    0.82    0.18
  10   4   6    0.81    0.17
 -10   4  -6    0.70    0.18
 -10   4  -6    0.87    0.12
 -11  -4  -6    0.79    0.22
 -11  -4  -6    0.21    0.13
  11  -4   6    0.48    0.17
  11   4   6    0.42    0.15
 -11   4  -6    0.50    0.09
  12  -4   6    4.59    0.44
 -12  -4  -6    3.93    0.42
 -12  -4  -6    4.58    0.55
  12   4   6    3.16    0.39
 -14  -5   6    0.28    0.12
 -14   5   6   -0.01    0.13
  14   5  -6    0.14    0.14
 -13  -5   6    1.76    0.24
  13   5  -6    2.26    0.28
 -13   5   6    1.84    0.28
 -12  -5   6    0.98    0.17
 -12  -5   6    0.93    0.20
  12   5  -6    0.75    0.17
 -12   5   6    0.94    0.20
 -12   5   6    0.97    0.19
 -11  -5   6   -0.07    0.11
 -11  -5   6   -0.07    0.09
  11   5  -6    0.01    0.10
 -11   5   6    0.04    0.08
 -11   5   6    0.06    0.11
 -11   5   6   -0.03    0.12
 -10  -5   6    0.01    0.09
 -10  -5   6   -0.07    0.09
 -10   5   6   -0.03    0.10
  10   5  -6   -0.03    0.09
 -10   5   6   -0.14    0.10
  10   5  -6   -0.08    0.10
 -10   5   6    0.06    0.08
  10   5  -6   -0.04    0.09
  -9  -5   6    0.87    0.18
  -9  -5   6    1.00    0.17
  -9   5   6    0.90    0.19
  -9   5   6    1.16    0.20
   9   5  -6    1.10    0.17
  -9   5   6    1.06    0.14
  -9   5   6    0.99    0.18
   9   5  -6    0.87    0.19
   9   5  -6    0.77    0.17
  -8  -5   6    3.42    0.30
  -8   5   6    3.14    0.32
   8   5  -6    3.78    0.34
  -8   5   6    3.21    0.26
  -8   5   6    3.40    0.33
  -8   5   6    3.34    0.31
   8   5  -6    3.39    0.31
   8   5  -6    3.41    0.31
  -7  -5   6    7.52    0.57
  -7  -5   6    8.03    0.61
  -7   5   6    8.02    0.58
  -7   5   6    8.94    0.62
   7   5  -6    7.52    0.58
  -7   5   6    8.89    0.61
   7   5  -6    8.11    0.60
   7   5  -6    9.46    0.59
  -6  -5   6    0.14    0.10
  -6  -5   6    0.02    0.09
   6   5  -6    0.07    0.08
   6   5  -6   -0.04    0.08
  -6   5   6    0.13    0.10
  -6   5   6    0.06    0.09
  -6   5   6   -0.04    0.09
   6   5  -6    0.03    0.10
  -5  -5   6   21.34    1.34
  -5  -5   6   19.32    1.29
  -5   5   6   20.81    1.35
   5   5  -6   19.60    1.34
  -5   5   6   21.77    1.29
   5   5  -6   20.59    1.30
   5   5  -6   21.70    1.30
  -5   5   6   21.98    1.33
  -4  -5   6    8.67    0.62
  -4  -5   6    8.69    0.60
  -4   5   6    9.07    0.59
  -4   5   6    7.83    0.62
  -4   5   6    8.94    0.60
   4   5  -6    8.84    0.60
   4   5  -6    8.37    0.61
   3  -5  -6    4.08    0.25
  -3  -5   6    3.98    0.33
  -3  -5   6    4.02    0.35
   3   5  -6    4.19    0.33
   3   5  -6    3.30    0.32
  -3   5   6    4.30    0.31
   3   5  -6    3.89    0.30
  -3   5   6    3.99    0.35
  -3   5   6    3.89    0.32
  -2  -5   6    1.73    0.20
   2  -5  -6    1.75    0.12
   2  -5  -6    1.48    0.16
  -2  -5   6    1.54    0.20
  -2   5   6    1.59    0.19
   2   5  -6    1.47    0.19
   2   5  -6    1.82    0.16
  -2   5   6    1.86    0.19
  -2   5   6    1.32    0.21
   2   5  -6    1.79    0.21
  -2   5   6    1.68    0.17
  -2   5   6    1.46    0.17
  -1  -5   6    0.61    0.13
   1  -5  -6    0.67    0.12
   1  -5  -6    0.57    0.07
  -1  -5   6    0.77    0.15
   1  -5  -6    0.84    0.08
   1   5  -6    0.80    0.11
  -1   5   6    0.60    0.11
  -1   5   6    0.69    0.15
   1   5  -6    0.48    0.12
  -1   5   6    0.73    0.12
  -1   5   6    0.49    0.10
   1   5  -6    0.58    0.12
  -1   5   6    0.51    0.11
   0  -5   6   23.58    1.39
   0  -5   6   18.23    1.32
   0  -5  -6   22.08    1.23
   0  -5  -6   20.64    1.44
   0   5   6   21.30    1.30
   0   5  -6   21.25    1.32
   0   5   6   22.00    1.35
   0   5  -6   23.27    1.37
   0   5   6   21.94    1.38
   0   5  -6   21.46    1.31
   0   5   6   21.32    1.32
   0   5   6   21.29    1.34
   1  -5   6   13.46    0.83
  -1  -5  -6    9.96    0.71
  -1  -5  -6   12.57    0.86
   1  -5   6   12.08    0.79
  -1   5  -6   11.68    0.77
  -1   5  -6   12.56    0.80
   1   5   6   12.24    0.76
   1   5   6   10.93    0.82
   1   5   6   12.14    0.75
  -1   5  -6   12.61    0.76
   1   5   6   12.37    0.78
   1   5   6   12.06    0.79
   2  -5   6    0.21    0.11
  -2  -5  -6    0.08    0.06
   2  -5   6    0.22    0.11
  -2  -5  -6    0.25    0.11
  -2   5  -6    0.08    0.08
   2   5   6    0.27    0.08
  -2   5  -6    0.38    0.09
   2   5   6    0.26    0.07
   2   5   6    0.16    0.08
   2   5   6    0.27    0.13
   3  -5   6    2.94    0.29
   3  -5   6    2.95    0.28
  -3  -5  -6    2.95    0.24
  -3  -5  -6    2.77    0.30
   3   5   6    2.87    0.26
   3   5   6    3.21    0.24
  -3   5  -6    2.71    0.26
  -4  -5  -6    0.71    0.12
  -4  -5  -6    0.80    0.17
   4  -5   6    0.33    0.12
   4  -5   6    0.84    0.15
   4   5   6    0.69    0.13
   4   5   6    0.66    0.11
  -4   5  -6    0.73    0.13
   5  -5   6   18.24    1.19
  -5  -5  -6   18.86    1.33
   5  -5   6   18.54    1.24
  -5  -5  -6   19.19    1.13
   5   5   6   18.73    1.19
   5   5   6   19.55    1.18
  -5   5  -6   17.97    1.16
   6  -5   6    4.54    0.38
   6  -5   6    4.17    0.40
  -6  -5  -6    5.13    0.45
  -6  -5  -6    4.42    0.35
   6   5   6    4.59    0.35
   6   5   6    4.37    0.37
  -6   5  -6    4.58    0.35
  -7  -5  -6    0.28    0.11
   7  -5   6    0.48    0.14
  -7  -5  -6    0.19    0.14
   7  -5   6    0.29    0.12
  -7   5  -6    0.52    0.12
   7   5   6    0.24    0.11
   7   5   6    0.42    0.11
  -8  -5  -6    3.05    0.39
   8  -5   6    2.41    0.31
  -8  -5  -6    2.62    0.29
  -8   5  -6    2.20    0.25
   8   5   6    3.30    0.30
  -8   5  -6    2.82    0.33
  -9  -5  -6    0.21    0.13
   9  -5   6    0.22    0.14
  -9  -5  -6    0.15    0.15
  -9   5  -6    0.21    0.09
  -9   5  -6    0.18    0.14
   9   5   6    0.38    0.13
 -10  -5  -6    0.20    0.20
 -10  -5  -6    0.33    0.15
  10  -5   6    0.08    0.14
  10   5   6    0.19    0.13
 -10   5  -6    0.15    0.09
 -11  -5  -6    1.12    0.28
 -11  -5  -6    0.91    0.21
 -11   5  -6    0.71    0.13
  11   5   6    0.73    0.18
 -12  -6   6   -0.08    0.10
 -12   6   6    0.21    0.15
  12   6  -6    0.35    0.16
 -11  -6   6    2.14    0.27
 -11   6   6    2.25    0.30
 -11   6   6    2.47    0.32
  11   6  -6    2.32    0.29
 -10  -6   6    0.45    0.14
 -10  -6   6    0.21    0.15
 -10   6   6    0.52    0.16
 -10   6   6    0.42    0.15
  10   6  -6    0.54    0.15
 -10   6   6    0.47    0.17
  -9  -6   6    0.99    0.20
  -9  -6   6    1.25    0.20
   9   6  -6    1.33    0.21
  -9   6   6    1.37    0.22
  -9   6   6    0.65    0.17
  -9   6   6    1.22    0.21
  -8  -6   6    0.03    0.10
   8   6  -6    0.07    0.10
  -8   6   6    0.15    0.12
   8   6  -6    0.12    0.10
  -8   6   6    0.09    0.11
  -8   6   6    0.11    0.12
  -7  -6   6    3.69    0.34
  -7   6   6    4.35    0.36
   7   6  -6    3.62    0.34
   7   6  -6    3.96    0.34
  -7   6   6    3.82    0.36
  -7   6   6    3.39    0.36
  -6  -6   6    1.38    0.20
   6   6  -6    1.61    0.22
  -6   6   6    1.12    0.19
  -6   6   6    1.63    0.22
  -6   6   6    1.60    0.24
   6   6  -6    1.60    0.23
   6   6  -6    1.05    0.18
  -5  -6   6    0.13    0.11
  -5   6   6    0.06    0.09
   5   6  -6    0.04    0.08
  -5   6   6    0.13    0.11
   5   6  -6    0.09    0.10
   5   6  -6   -0.06    0.10
  -5   6   6    0.04    0.10
  -4  -6   6    9.28    0.67
  -4   6   6    9.93    0.71
   4   6  -6    9.83    0.70
   4   6  -6    9.47    0.65
  -4   6   6    9.69    0.69
  -4   6   6   10.57    0.67
   4   6  -6    9.19    0.67
  -3  -6   6   -0.05    0.07
  -3  -6   6   -0.06    0.09
   3   6  -6    0.06    0.10
  -3   6   6    0.02    0.11
  -3   6   6    0.10    0.10
   3   6  -6    0.08    0.11
   3   6  -6    0.07    0.08
  -3   6   6    0.05    0.10
  -2  -6   6    1.71    0.23
  -2  -6   6    1.40    0.20
  -2   6   6    1.27    0.21
   2   6  -6    1.41    0.20
  -2   6   6    1.45    0.19
  -2   6   6    1.27    0.17
  -2   6   6    1.33    0.19
   2   6  -6    1.51    0.17
  -1  -6   6    6.60    0.52
  -1  -6   6    6.36    0.50
  -1   6   6    6.84    0.50
   1   6  -6    7.57    0.51
  -1   6   6    6.51    0.48
  -1   6   6    6.92    0.48
   1   6  -6    7.10    0.48
  -1   6   6    6.53    0.53
   0  -6  -6    0.76    0.13
   0  -6   6    0.50    0.14
   0  -6   6    0.89    0.18
   0   6  -6    0.66    0.15
   0   6   6    0.75    0.15
   0   6  -6    0.55    0.11
   0   6   6    0.70    0.17
   0   6   6    0.69    0.14
   0   6   6    0.63    0.12
   1  -6   6    5.25    0.41
  -1  -6  -6    4.33    0.38
   1  -6   6    4.80    0.39
   1   6   6    4.48    0.37
   1   6   6    4.85    0.42
  -1   6  -6    3.78    0.33
  -1   6  -6    4.85    0.38
   1   6   6    4.71    0.36
  -2  -6  -6    2.17    0.26
   2  -6   6    1.93    0.24
   2  -6   6    2.55    0.29
   2   6   6    2.59    0.25
  -2   6  -6    2.34    0.26
   2   6   6    2.28    0.22
  -2   6  -6    1.99    0.21
   2   6   6    2.07    0.29
  -3  -6  -6    4.27    0.38
   3  -6   6    3.83    0.35
   3  -6   6    3.81    0.37
  -3   6  -6    3.93    0.34
   3   6   6    4.16    0.39
   3   6   6    4.02    0.35
   3   6   6    4.03    0.32
   4  -6   6    3.33    0.32
  -4  -6  -6    3.35    0.34
   4  -6   6    4.02    0.35
   4   6   6    2.92    0.30
   4   6   6    2.84    0.28
  -4   6  -6    3.07    0.29
   5  -6   6    1.80    0.25
   5  -6   6    1.50    0.22
  -5  -6  -6    1.68    0.26
   5   6   6    1.60    0.21
  -5   6  -6    1.54    0.21
   5   6   6    1.83    0.22
   6  -6   6   -0.08    0.10
  -6  -6  -6    0.02    0.10
   6   6   6    0.17    0.10
  -6   6  -6    0.01    0.08
  -7  -6  -6    1.64    0.28
   7  -6   6    1.32    0.22
   7   6   6    1.62    0.22
  -7   6  -6    1.31    0.19
  -8  -6  -6   -0.10    0.14
  -8   6  -6   -0.01    0.09
   8   6   6    0.05    0.11
  -9  -6  -6   -0.12    0.14
  -9   6  -6    0.15    0.10
   9   6   6    0.00    0.12
 -10  -7   6    0.53    0.15
  10   7  -6    0.54    0.16
 -10   7   6    0.61    0.20
 -10   7   6    0.61    0.19
 -10   7   6    0.85    0.21
  -9  -7   6    1.29    0.20
  -9   7   6    1.28    0.23
  -9   7   6    1.05    0.23
   9   7  -6    1.44    0.23
  -9   7   6    1.05    0.23
  -8  -7   6    2.23    0.26
  -8   7   6    1.66    0.27
  -8   7   6    2.21    0.31
  -8   7   6    2.45    0.31
   8   7  -6    2.54    0.30
  -7  -7   6    0.06    0.10
  -7   7   6    0.04    0.12
  -7   7   6   -0.08    0.12
   7   7  -6    0.08    0.11
  -7   7   6    0.12    0.12
  -6  -7   6    0.12    0.10
   6   7  -6    0.06    0.11
  -6   7   6    0.26    0.13
   6   7  -6   -0.06    0.10
  -6   7   6    0.09    0.13
  -6   7   6    0.23    0.14
  -5  -7   6    0.09    0.10
  -5   7   6    0.00    0.09
  -5   7   6   -0.12    0.09
   5   7  -6    0.19    0.11
  -5   7   6    0.13    0.11
  -4  -7   6    1.68    0.23
  -4   7   6    1.84    0.27
  -4   7   6    1.87    0.25
  -4   7   6    2.13    0.27
   4   7  -6    1.43    0.23
  -3  -7   6    1.56    0.22
  -3   7   6    1.62    0.25
   3   7  -6    1.51    0.23
  -3   7   6    1.72    0.24
  -3   7   6    1.63    0.24
  -2  -7   6    0.08    0.10
   2   7  -6   -0.05    0.09
  -2   7   6    0.09    0.11
  -2   7   6    0.07    0.10
  -1  -7   6    0.33    0.14
  -1   7   6    0.23    0.10
  -1   7   6    0.29    0.14
  -1   7   6    0.18    0.11
   1   7  -6    0.18    0.11
   0  -7   6    0.27    0.13
   0   7  -6    0.32    0.12
   0   7   6    0.20    0.10
   0   7   6    0.22    0.12
   0   7   6    0.20    0.13
   1  -7   6    0.38    0.14
   1   7   6    0.24    0.13
   1   7   6    0.10    0.11
   1   7   6    0.21    0.11
  -1   7  -6    0.36    0.13
   2  -7   6   -0.10    0.09
   2   7   6   -0.08    0.09
   2   7   6    0.02    0.09
  -2   7  -6   -0.02    0.09
   2   7   6    0.12    0.12
   3  -7   6    0.17    0.12
  -3   7  -6    0.01    0.10
   3   7   6    0.16    0.10
   3   7   6    0.13    0.12
   3   7   6    0.11    0.13
   4  -7   6    1.03    0.20
   4   7   6    1.06    0.24
   4   7   6    1.48    0.22
  -4   7  -6    1.46    0.22
  -5  -7  -6    1.59    0.25
   5  -7   6    1.40    0.23
   5   7   6    1.32    0.22
  -5   7  -6    1.52    0.22
   5   7   6    1.66    0.28
  -6  -7  -6    0.41    0.17
   6   7   6    0.65    0.17
  -6   7  -6    0.69    0.17
  -7  -7  -6    1.25    0.25
  -7   7  -6    0.70    0.16
   7   7   6    0.52    0.17
  -6  -8   6    1.45    0.22
   6   8  -6    2.21    0.29
  -6   8   6    1.27    0.25
  -6   8   6    1.34    0.25
  -6   8   6    1.11    0.24
  -5  -8   6    0.07    0.11
   5   8  -6    0.21    0.14
  -5   8   6    0.44    0.15
  -5   8   6    0.00    0.13
  -4  -8   6    0.05    0.11
  -4   8   6    0.03    0.13
  -4   8   6    0.00    0.12
   4   8  -6    0.04    0.12
  -3  -8   6    0.59    0.16
  -3   8   6    0.25    0.16
   3   8  -6    0.36    0.15
  -3   8   6    0.62    0.18
  -2  -8   6    0.12    0.12
   2   8  -6   -0.07    0.11
  -2   8   6    0.37    0.17
  -2   8   6    0.04    0.13
  -1  -8   6    1.37    0.22
  -1   8   6    1.08    0.24
   1   8  -6    0.74    0.18
  -1   8   6    1.30    0.23
   0  -8   6    0.12    0.12
   0   8   6    0.21    0.14
   0   8   6    0.00    0.12
   0   8  -6    0.18    0.13
   1  -8   6    1.11    0.21
   1   8   6    1.54    0.25
  -1   8  -6    1.34    0.23
   1   8   6    0.75    0.21
   2  -8   6    0.09    0.12
  -2   8  -6    0.08    0.12
   2   8   6    0.01    0.12
   2   8   6   -0.18    0.13
   3  -8   6    0.18    0.13
  -3   8  -6    0.16    0.13
   3   8   6    0.24    0.16
   3   8   6    0.04    0.12
 -17   0   7    0.11    0.13
 -16   0   7   -0.08    0.10
 -16   0   7    0.07    0.14
 -15   0   7    0.49    0.14
 -15   0   7    0.08    0.11
  15   0  -7    0.00    0.09
  14   0  -7   -0.05    0.07
 -14   0   7   -0.05    0.09
 -14   0   7    0.01    0.12
 -14   0   7   -0.01    0.09
 -13   0   7   18.38    1.18
 -13   0   7   18.23    1.12
  13   0  -7   18.11    1.13
 -13   0   7   16.46    1.12
 -12   0   7    0.12    0.09
 -12   0   7    0.04    0.07
 -12   0   7    0.07    0.09
  12   0  -7   -0.06    0.05
 -11   0   7    0.27    0.11
  11   0  -7    0.41    0.11
 -11   0   7    0.56    0.13
  11   0  -7    0.39    0.09
 -11   0   7    0.30    0.10
 -10   0   7    0.05    0.08
  10   0  -7    0.03    0.07
 -10   0   7   -0.09    0.05
 -10   0   7    0.05    0.07
  10   0  -7    0.08    0.05
   9   0  -7    0.34    0.07
  -9   0   7    0.22    0.08
  -9   0   7    0.40    0.09
   9   0  -7    0.25    0.08
  -9   0   7    0.17    0.07
  -9   0   7    0.30    0.09
   9   0  -7    0.44    0.08
   8   0  -7    0.05    0.04
  -8   0   7    0.02    0.04
   8   0  -7    0.01    0.04
  -8   0   7    0.02    0.05
  -8   0   7   -0.04    0.04
  -8   0   7    0.01    0.05
   8   0  -7   -0.03    0.03
   8   0  -7    0.02    0.03
  -8   0   7    0.01    0.05
  -7   0   7   30.36    1.79
   7   0  -7   31.14    1.82
  -7   0   7   33.90    1.87
   7   0  -7   30.37    1.82
  -7   0   7   31.65    1.84
   7   0  -7   32.90    1.88
   7   0  -7   29.22    1.84
  -7   0   7   28.79    1.89
   6   0  -7   -0.02    0.01
  -6   0   7   -0.06    0.04
  -6   0   7    0.01    0.04
   6   0  -7   -0.01    0.03
   6   0  -7   -0.01    0.02
   6   0  -7   -0.02    0.03
  -6   0   7   -0.01    0.03
[truncated: 314,248 more chars]
