# Supplementary material for: Crystal structure of 1-benzyl­sulfonyl-1,2,3,4-tetra­hydro­quinoline
Source: Acta Crystallogr E Crystallogr Commun. 2015 Mar 21;71(Pt 4):o249–50. doi: 10.1107/S2056989015004727 (PMC4438803; doi:10.1107/S2056989015004727)
Supplement: Supplementary file 2 [file e-71-0o249-Isup2.hkl]

#
# h,k,l, Fc-squared, Fo-squared, sigma(Fo-squared), status flag
#
data_I
_shelx_title ' SA01 in P2(1)/n'
_shelx_refln_list_code          4
_shelx_F_calc_maximum      190.01
_exptl_crystal_F_000       608.00
_reflns_d_resolution_high  0.8412

loop_
 _space_group_symop_operation_xyz
 'x, y, z'
 '-x+1/2, y+1/2, -z+1/2'
 '-x, -y, -z'
 'x-1/2, -y-1/2, z-1/2'

_cell_length_a    13.5690
_cell_length_b     6.7128
_cell_length_c    16.8317
_cell_angle_alpha  90.000
_cell_angle_beta  110.243
_cell_angle_gamma  90.000

_shelx_F_squared_multiplier     1.000

loop_
 _refln_index_h
 _refln_index_k
 _refln_index_l
 _refln_F_squared_calc
 _refln_F_squared_meas
 _refln_F_squared_sigma
 _refln_observed_status
   2   0   0       8171.34       6498.72       144.75 o
   4   0   0       2472.31       2279.77        60.72 o
   6   0   0        193.03        182.66         4.49 o
   8   0   0        532.81        495.41        11.46 o
  10   0   0        440.46        428.86        10.99 o
  12   0   0        683.95        687.06        21.07 o
  14   0   0         23.70         21.84         2.21 o
   1   1   0      20066.88      14986.16       216.19 o
   2   1   0       1303.21       1245.56        16.68 o
   3   1   0       7187.82       6259.71       121.75 o
   4   1   0        814.67        871.83        13.19 o
   5   1   0          1.37          0.00         0.27 o
   6   1   0        839.88        867.26        14.19 o
   7   1   0        897.53        855.68        14.09 o
   8   1   0        152.73        158.58         3.46 o
   9   1   0         59.46         62.31         1.75 o
  10   1   0        154.14        153.99         3.36 o
  11   1   0       1288.00       1270.57        26.70 o
  12   1   0          2.39          1.62         0.79 o
  13   1   0          3.58          2.42         0.82 o
  14   1   0         35.65         37.29         2.09 o
  15   1   0         61.22         62.87         4.55 o
   0   2   0        853.08        767.52        13.74 o
   1   2   0          4.85         13.19         0.37 o
   2   2   0        140.62        132.49         2.17 o
   3   2   0       3435.99       3490.39        47.95 o
   4   2   0       1188.56       1119.69        17.02 o
   5   2   0          0.55          1.84         0.45 o
   6   2   0          4.14          2.53         0.46 o
   7   2   0          1.73          1.14         0.40 o
   8   2   0        314.52        322.54         6.19 o
   9   2   0         14.97         14.95         0.91 o
  10   2   0        853.94        850.28        17.15 o
  11   2   0         46.95         48.79         2.47 o
  12   2   0        285.11        282.60         6.76 o
  13   2   0         47.54         53.74         2.23 o
  14   2   0        131.86        139.95         4.65 o
   1   3   0       4835.36       4988.30        70.84 o
   2   3   0        429.43        462.99         7.00 o
   3   3   0          7.17          1.02         0.29 o
   4   3   0         19.67         12.83         0.53 o
   5   3   0        183.79        210.98         3.81 o
   6   3   0        101.40        110.56         2.23 o
   7   3   0        461.37        432.93         8.54 o
   8   3   0         55.39         56.44         1.60 o
   9   3   0        106.20        100.03         2.62 o
  10   3   0        152.95        149.83         3.60 o
  11   3   0        601.80        587.48        12.26 o
  12   3   0          7.06         10.17         0.98 o
  13   3   0          0.68          0.00         0.81 o
  14   3   0         22.85         26.85         2.33 o
   0   4   0       1621.17       1720.14        33.82 o
   1   4   0        207.78        205.73         3.27 o
   2   4   0         74.10         65.28         1.45 o
   3   4   0        221.64        232.13         4.03 o
   4   4   0       1385.24       1399.09        22.95 o
   5   4   0        202.09        227.89         4.18 o
   6   4   0        407.95        422.06         7.34 o
   7   4   0          0.02          0.68         0.61 o
   8   4   0        400.85        399.62         8.12 o
   9   4   0         18.17         24.74         1.23 o
  10   4   0        155.00        154.06         3.90 o
  11   4   0         10.09         10.89         1.12 o
  12   4   0         97.21        103.38         4.26 o
  13   4   0         20.02         28.91         2.65 o
   1   5   0          1.46          0.00         0.36 o
   2   5   0       1278.69       1250.32        19.25 o
   3   5   0       1348.39       1358.75        24.46 o
   4   5   0        335.97        348.27         6.75 o
   5   5   0        346.96        335.75         6.85 o
   6   5   0         84.99         90.18         2.73 o
   7   5   0        223.62        211.24         4.92 o
   8   5   0         16.63         18.48         1.18 o
   9   5   0          0.12          0.00         0.58 o
  10   5   0        168.95        157.13         5.08 o
  11   5   0         97.72         90.82         4.05 o
   0   6   0         49.16         55.78         2.56 o
   1   6   0        107.56        105.83         2.75 o
   2   6   0          6.41          4.67         0.74 o
   3   6   0        135.96        128.19         3.35 o
   4   6   0        313.29        304.60         7.16 o
   5   6   0        124.99        139.54         3.82 o
   6   6   0         11.08         10.33         1.15 o
   7   6   0         15.70         14.90         1.06 o
   8   6   0          9.58          7.04         1.31 o
   9   6   0        118.47        135.75         4.65 o
   1   7   0          3.17          2.33         1.12 o
   2   7   0          7.10         11.45         1.35 o
   3   7   0         20.61         19.79         1.62 o
   4   7   0         48.00         46.92         2.42 o
   5   7   0          0.68          1.93         0.90 o
   6   7   0         14.06         15.49         1.54 o
   7   7   0         44.55         55.52         4.03 o
 -15   0   1          1.05          2.61         1.61 o
 -13   0   1        180.88        196.72         7.25 o
 -11   0   1        929.99        982.59        26.51 o
  -9   0   1       2903.60       2965.42        77.69 o
  -7   0   1          0.56          0.00         0.45 o
  -5   0   1        712.56        670.88        14.08 o
  -3   0   1       2181.82       2198.20        48.12 o
  -1   0   1        331.01        343.40         9.31 o
   1   0   1       2598.06       2460.80        50.84 o
   3   0   1        647.91        544.89        13.32 o
   5   0   1        618.36        642.93        15.51 o
   7   0   1       1625.83       1656.97        43.16 o
   9   0   1       3949.15       3818.52        84.26 o
  11   0   1        125.12        122.22         4.82 o
  13   0   1        397.42        394.17        15.00 o
 -15   1   1         12.69          8.98         1.46 o
 -14   1   1         84.16         93.21         3.55 o
 -13   1   1          5.46          7.80         1.07 o
 -12   1   1         50.37         44.13         1.99 o
 -11   1   1          2.31          2.28         0.80 o
 -10   1   1       1167.20       1163.66        22.03 o
  -9   1   1        205.92        224.42         4.75 o
  -8   1   1         73.60         79.28         1.94 o
  -7   1   1         15.17         11.27         0.58 o
  -6   1   1        457.64        404.24         6.84 o
  -5   1   1       1675.39       1784.80        25.27 o
  -4   1   1        855.00        892.15        13.15 o
  -3   1   1       1642.19       1578.81        21.79 o
  -2   1   1       4313.79       4016.23        56.66 o
  -1   1   1        130.95        136.49         1.83 o
   0   1   1         51.03         83.09         1.33 o
   1   1   1         36.26         39.81         0.62 o
   2   1   1         22.49         14.86         0.57 o
   3   1   1       6841.15       6421.73       110.79 o
   4   1   1       1197.70       1196.79        18.71 o
   5   1   1        122.39        129.93         2.40 o
   6   1   1       2217.53       2315.89        34.71 o
   7   1   1        642.15        705.29        11.73 o
   8   1   1        238.21        222.71         3.91 o
   9   1   1        233.47        237.07         4.53 o
  10   1   1       1894.63       1920.61        39.86 o
  11   1   1        197.21        189.07         4.79 o
  12   1   1         26.06         28.77         1.54 o
  13   1   1         30.77         30.01         1.64 o
  14   1   1          6.22          9.18         1.12 o
 -14   2   1          1.67          0.00         1.11 o
 -13   2   1        208.85        207.05         5.35 o
 -12   2   1        102.55        101.95         3.14 o
 -11   2   1         53.52         46.61         1.85 o
 -10   2   1         88.82         87.91         2.53 o
  -9   2   1        238.49        209.28         4.75 o
  -8   2   1        225.71        230.85         4.62 o
  -7   2   1        213.60        238.03         4.54 o
  -6   2   1        211.36        235.94         5.33 o
  -5   2   1       1000.31        979.21        16.19 o
  -4   2   1       1003.84       1065.44        15.26 o
  -3   2   1          0.57          0.65         0.25 o
  -2   2   1         53.19         55.43         1.02 o
  -1   2   1       2826.33       2619.36        44.01 o
   0   2   1        448.46        390.17         5.55 o
   1   2   1       1535.54       1491.88        19.61 o
   2   2   1         44.16         53.53         0.87 o
   3   2   1        316.35        337.55         5.10 o
   4   2   1        503.41        546.11         8.78 o
   5   2   1        510.62        487.98         9.33 o
   6   2   1        503.62        573.89         9.58 o
   7   2   1        103.74        108.07         2.50 o
   8   2   1          6.16          7.57         0.66 o
   9   2   1        290.59        283.35         5.32 o
  10   2   1         98.81        102.25         2.98 o
  11   2   1        141.59        138.40         3.60 o
  12   2   1         20.73         21.88         1.28 o
  13   2   1          1.10          2.31         0.98 o
  14   2   1          0.93          0.56         1.22 o
 -14   3   1         13.09         12.44         1.49 o
 -13   3   1          0.80          0.30         0.89 o
 -12   3   1          4.81          7.96         1.04 o
 -11   3   1        117.72        119.52         3.45 o
 -10   3   1        887.84        853.01        17.23 o
  -9   3   1        205.81        185.63         4.67 o
  -8   3   1          0.31          0.52         0.51 o
  -7   3   1         39.41         40.46         1.32 o
  -6   3   1       1112.59       1127.46        19.33 o
  -5   3   1        554.86        597.71        10.90 o
  -4   3   1          4.22          7.06         0.39 o
  -3   3   1         10.16         11.40         0.49 o
  -2   3   1       1173.93       1156.77        17.06 o
  -1   3   1       1521.07       1672.78        23.95 o
   0   3   1         57.61         46.38         0.99 o
   1   3   1        192.09        262.13         3.97 o
   2   3   1       1475.00       1514.34        22.29 o
   3   3   1          6.75         10.83         0.47 o
   4   3   1          0.04          0.47         0.25 o
   5   3   1         51.88         69.14         1.59 o
   6   3   1        229.24        233.29         4.58 o
   7   3   1        441.50        450.96         8.48 o
   8   3   1         49.85         58.59         1.55 o
   9   3   1         36.12         37.02         1.41 o
  10   3   1         82.96         77.16         2.10 o
  11   3   1          4.32          5.77         1.00 o
  12   3   1         10.53         15.22         1.41 o
  13   3   1          0.81          0.79         1.02 o
 -13   4   1         31.50         36.99         2.33 o
 -12   4   1          1.05          0.00         0.85 o
 -11   4   1         69.26         63.63         2.60 o
 -10   4   1         48.75         49.17         1.85 o
  -9   4   1        219.13        215.50         4.78 o
  -8   4   1          4.23          5.54         0.70 o
  -7   4   1       1236.85       1268.40        21.01 o
  -6   4   1         56.32         53.26         2.47 o
  -5   4   1        663.00        668.49        10.80 o
  -4   4   1        252.37        252.37         4.55 o
  -3   4   1        485.46        491.94         7.78 o
  -2   4   1         80.48         87.20         1.77 o
  -1   4   1        174.48        198.26         3.24 o
   0   4   1        550.05        684.71        10.37 o
   1   4   1        183.36        176.85         2.94 o
   2   4   1         23.44         32.24         1.06 o
   3   4   1        114.16        102.25         2.07 o
   4   4   1        189.68        177.62         3.48 o
   5   4   1        908.78        919.19        16.59 o
   6   4   1        624.41        609.34        11.80 o
   7   4   1        743.79        769.27        15.61 o
   8   4   1        341.05        334.20         7.78 o
   9   4   1         52.37         48.53         2.18 o
  10   4   1          0.17          1.07         0.90 o
  11   4   1         29.84         24.89         1.78 o
  12   4   1          1.31          2.92         1.34 o
 -12   5   1          6.27          4.52         1.90 o
 -11   5   1         19.20         19.81         1.38 o
 -10   5   1          2.10          2.99         0.88 o
  -9   5   1          2.11          2.58         0.79 o
  -8   5   1         29.84         23.21         1.39 o
  -7   5   1        211.45        211.09         4.70 o
  -6   5   1        965.19        912.92        15.95 o
  -5   5   1         55.01         57.13         1.96 o
  -4   5   1         46.24         48.52         1.64 o
  -3   5   1         59.53         58.29         1.52 o
  -2   5   1         62.90         58.75         1.46 o
  -1   5   1        327.18        311.37         5.43 o
   0   5   1          1.17          0.00         0.38 o
   1   5   1        180.40        178.39         3.18 o
   2   5   1        109.78        102.66         2.07 o
   3   5   1        185.25        180.14         3.64 o
   4   5   1         83.43         89.42         2.49 o
   5   5   1         10.40         12.21         0.92 o
   6   5   1        704.66        678.89        14.84 o
   7   5   1        444.20        443.20        10.01 o
   8   5   1          0.23          0.00         0.89 o
   9   5   1          0.79          1.09         1.39 o
  10   5   1         20.58         14.63         1.62 o
  11   5   1         38.28         44.55         3.98 o
 -10   6   1          3.03          2.37         1.40 o
  -9   6   1          5.69          3.93         1.18 o
  -8   6   1         96.79        103.51         3.20 o
  -7   6   1         13.61         11.51         1.09 o
  -6   6   1          7.18          7.74         0.95 o
  -5   6   1        241.62        243.36         5.95 o
  -4   6   1        343.19        347.79         8.07 o
  -3   6   1         22.74         23.48         1.45 o
  -2   6   1         12.46          8.91         1.46 o
  -1   6   1          7.57          8.48         1.20 o
   0   6   1        325.62        300.66         7.08 o
   1   6   1         12.45         13.92         1.00 o
   2   6   1          0.60          0.00         0.66 o
   3   6   1         41.75         37.08         1.86 o
   4   6   1         21.60         29.93         1.63 o
   5   6   1         39.52         42.14         2.12 o
   6   6   1        108.13        107.35         5.11 o
   7   6   1          0.19          0.00         1.02 o
   8   6   1         49.33         47.78         2.56 o
   9   6   1          1.71          3.31         1.37 o
  -7   7   1         41.56         57.12         2.48 o
  -6   7   1         69.63         63.51         2.48 o
  -5   7   1         74.15         68.26         2.48 o
  -4   7   1         20.19         17.96         1.33 o
  -3   7   1         38.19         44.29         1.92 o
  -2   7   1         16.07         13.91         1.37 o
  -1   7   1         58.92         55.26         2.54 o
   0   7   1          7.05          7.43         1.46 o
   1   7   1         25.29         24.19         1.88 o
   2   7   1          1.14          0.67         1.08 o
   3   7   1         24.52         26.14         1.81 o
   4   7   1          3.62          3.22         1.00 o
   5   7   1          5.49          6.16         1.13 o
   6   7   1         34.01         30.61         2.03 o
 -14   0   2         75.02         75.08         5.68 o
 -12   0   2       2054.00       2027.25        68.31 o
 -10   0   2        367.83        409.85        11.61 o
  -8   0   2        934.87        919.87        24.61 o
  -6   0   2        861.87        895.49        17.71 o
  -4   0   2        204.25        213.03         4.43 o
  -2   0   2         14.35         13.10         1.01 o
   0   0   2       6293.23       5859.97       174.76 o
   2   0   2         45.00         39.44         1.00 o
   4   0   2       2091.72       1906.91        51.33 o
   6   0   2        199.09        177.90         4.33 o
   8   0   2       1154.05       1153.24        30.61 o
  10   0   2        329.35        322.37        10.44 o
  12   0   2         93.66         95.96         5.57 o
  14   0   2         27.37         32.09         2.46 o
 -15   1   2         89.69         88.43         3.99 o
 -14   1   2          4.38          5.51         1.06 o
 -13   1   2        280.10        293.28        10.27 o
 -12   1   2          7.00          4.56         0.94 o
 -11   1   2        354.54        351.51         7.22 o
 -10   1   2         36.03         35.44         1.44 o
  -9   1   2       1326.89       1312.67        32.52 o
  -8   1   2         40.78         45.01         1.36 o
  -7   1   2         11.95         18.87         0.74 o
  -6   1   2       1689.13       1789.05        26.91 o
  -5   1   2       1588.85       1595.23        25.15 o
  -4   1   2        911.41        935.80        13.31 o
  -3   1   2       1914.91       1905.36        27.24 o
  -2   1   2       8101.06       7403.70        91.48 o
  -1   1   2       2910.77       2898.54        39.75 o
   0   1   2       2251.61       2323.62        39.76 o
   1   1   2       4275.09       4022.64        62.92 o
   2   1   2       4628.61       4702.78        73.09 o
   3   1   2        388.91        466.91         7.64 o
   4   1   2       2749.54       2798.24        46.78 o
   5   1   2        253.74        253.93         4.06 o
   6   1   2        950.00       1042.30        17.72 o
   7   1   2        693.49        693.46        11.99 o
   8   1   2          6.05          6.94         0.51 o
   9   1   2          2.76          5.97         0.51 o
  10   1   2          5.22          7.08         0.74 o
  11   1   2        401.74        396.41         8.56 o
  12   1   2        141.40        152.89         4.72 o
  13   1   2          3.52          1.95         0.94 o
  14   1   2          9.71          8.34         1.38 o
 -15   2   2         55.23         52.07         3.06 o
 -14   2   2         58.61         60.23         2.93 o
 -13   2   2          1.11          3.40         0.92 o
 -12   2   2        264.87        270.44         6.56 o
 -11   2   2          0.70          0.00         0.67 o
 -10   2   2         11.89         10.06         0.86 o
  -9   2   2        185.76        181.50         3.97 o
  -8   2   2        347.27        325.73         6.24 o
  -7   2   2          5.45          4.39         0.44 o
  -6   2   2        219.92        214.16         4.17 o
  -5   2   2        257.21        258.40         4.20 o
  -4   2   2        399.85        385.02         6.05 o
  -3   2   2        188.72        209.19         3.00 o
  -2   2   2         31.83         27.45         0.62 o
  -1   2   2       1123.97       1133.72        14.65 o
   0   2   2        811.74        776.68        11.54 o
   1   2   2        479.30        412.98         6.63 o
   2   2   2        402.21        464.03         7.25 o
   3   2   2        197.38        234.06         3.76 o
   4   2   2        227.05        262.15         4.21 o
   5   2   2       1505.64       1598.35        25.91 o
   6   2   2          3.74          4.47         0.44 o
   7   2   2         22.16         19.09         1.00 o
   8   2   2        364.75        368.37         7.06 o
   9   2   2          7.34         10.20         0.97 o
  10   2   2        362.98        347.11         8.11 o
  11   2   2         52.70         56.53         2.36 o
  12   2   2         44.83         50.40         2.24 o
  13   2   2         74.07         80.85         3.09 o
  14   2   2         56.78         47.37         2.75 o
 -14   3   2         60.08         56.94         3.54 o
 -13   3   2        102.42        101.14         3.40 o
 -12   3   2          0.66          0.00         0.83 o
 -11   3   2        267.64        274.52         6.94 o
 -10   3   2          0.20          1.05         0.71 o
  -9   3   2         17.49         22.78         1.11 o
  -8   3   2          6.10          7.77         0.69 o
  -7   3   2         20.22         22.12         0.91 o
  -6   3   2        234.56        252.43         4.35 o
  -5   3   2         20.98         31.13         1.15 o
  -4   3   2         11.35         17.94         0.56 o
  -3   3   2        107.22        101.92         1.96 o
  -2   3   2        180.33        192.90         3.20 o
  -1   3   2        358.69        361.69         5.39 o
   0   3   2       1236.03       1350.42        20.68 o
   1   3   2        102.01        100.43         1.72 o
   2   3   2        120.41        104.55         1.96 o
   3   3   2        271.92        241.64         4.12 o
   4   3   2        100.26        101.42         2.11 o
   5   3   2          3.35          5.22         0.49 o
   6   3   2         27.77         24.24         1.11 o
   7   3   2        602.09        608.62        12.44 o
   8   3   2         51.66         52.92         2.01 o
   9   3   2          3.42          2.83         0.85 o
  10   3   2         68.16         63.92         2.63 o
  11   3   2        252.86        256.97         6.40 o
  12   3   2          7.98         11.47         1.24 o
  13   3   2          3.24          2.81         1.07 o
 -13   4   2         16.18         20.02         1.92 o
 -12   4   2        150.09        146.86         4.42 o
 -11   4   2          6.42          9.06         1.14 o
 -10   4   2          0.03          0.49         0.73 o
  -9   4   2         19.08         20.44         1.13 o
  -8   4   2         16.98         19.87         1.17 o
  -7   4   2        829.39        794.67        12.87 o
  -6   4   2        807.79        813.48        11.94 o
  -5   4   2         27.65         34.80         1.08 o
  -4   4   2        972.05        971.62        14.96 o
  -3   4   2        367.19        367.76         6.12 o
  -2   4   2          5.21          7.14         0.48 o
  -1   4   2       1105.84       1185.31        18.11 o
   0   4   2        331.27        297.38         4.85 o
   1   4   2        708.76        796.60        16.01 o
   2   4   2         79.33         89.89         1.90 o
   3   4   2         14.04         17.44         0.77 o
   4   4   2        412.36        420.92         8.79 o
   5   4   2        654.88        645.15        12.54 o
   6   4   2        379.48        375.17         8.03 o
   7   4   2         55.49         40.73         1.74 o
   8   4   2        186.95        181.05         4.93 o
   9   4   2         89.32         84.55         2.91 o
  10   4   2         73.06         77.01         3.39 o
  11   4   2          0.01          0.00         0.89 o
  12   4   2         43.62         45.28         2.86 o
 -12   5   2          2.80          0.07         1.00 o
 -11   5   2         19.35         20.46         1.50 o
 -10   5   2        282.31        282.41         6.42 o
  -9   5   2        150.27        148.68         3.85 o
  -8   5   2          6.57          7.12         0.88 o
  -7   5   2          5.32          6.38         0.73 o
  -6   5   2        382.15        406.81         7.80 o
  -5   5   2        659.60        647.27        11.80 o
  -4   5   2        187.24        177.74         3.52 o
  -3   5   2          5.25          6.04         0.54 o
  -2   5   2        102.65        102.69         1.97 o
  -1   5   2         71.13         72.41         1.50 o
   0   5   2         53.58         48.57         1.23 o
   1   5   2        151.43        159.26         3.15 o
   2   5   2        226.27        229.43         4.72 o
   3   5   2        244.56        225.18         4.63 o
   4   5   2        297.37        293.03         6.16 o
   5   5   2         41.96         35.28         1.59 o
   6   5   2        392.26        392.84         9.56 o
   7   5   2         86.84         78.40         3.06 o
   8   5   2          2.15          3.69         1.03 o
   9   5   2         19.72         18.63         1.82 o
  10   5   2         31.23         40.65         2.69 o
  11   5   2         21.69         25.11         2.30 o
 -10   6   2         21.24         27.64         2.24 o
  -9   6   2         71.54         70.61         2.89 o
  -8   6   2         64.99         64.30         2.39 o
  -7   6   2         14.21         13.55         1.14 o
  -6   6   2         23.86         21.84         1.33 o
  -5   6   2         34.05         38.86         1.81 o
  -4   6   2          0.12          1.00         0.69 o
  -3   6   2        132.81        128.38         3.16 o
  -2   6   2         36.32         34.54         1.52 o
  -1   6   2          0.82          0.00         0.53 o
   0   6   2         12.95         12.29         1.05 o
   1   6   2        491.64        458.16         9.79 o
   2   6   2          6.88          4.60         0.86 o
   3   6   2         83.35         78.36         2.38 o
   4   6   2         67.25         70.34         2.36 o
   5   6   2         63.90         67.77         2.57 o
   6   6   2          0.40          0.00         0.95 o
   7   6   2         45.72         51.64         2.65 o
   8   6   2          7.50          9.87         1.45 o
   9   6   2        149.76        185.90         9.41 o
  -7   7   2         20.17         22.29         2.42 o
  -6   7   2         11.03          8.53         1.30 o
  -5   7   2        108.37        110.16         3.50 o
  -4   7   2          8.87          8.68         1.17 o
  -3   7   2         38.91         38.62         2.10 o
  -2   7   2         26.73         29.34         1.82 o
  -1   7   2          0.27          0.86         1.20 o
   0   7   2         44.33         40.23         3.04 o
   1   7   2         78.92         69.99         3.56 o
   2   7   2         79.20         66.63         2.66 o
   3   7   2          3.28          0.92         0.91 o
   4   7   2         24.64         26.31         1.77 o
   5   7   2          0.26          1.48         0.95 o
   6   7   2          5.00          4.46         1.20 o
 -15   0   3          1.28          0.00         1.83 o
 -13   0   3        350.45        378.79        12.42 o
 -11   0   3        491.24        443.45        28.35 o
  -9   0   3        437.19        460.60        12.81 o
  -7   0   3         46.32         63.55         2.14 o
  -5   0   3        458.17        488.30         9.80 o
  -3   0   3      22182.84      18830.30       385.99 o
  -1   0   3       4518.16       4415.78       154.57 o
   1   0   3      36104.83      23549.79      1304.31 o
   3   0   3        604.84        578.39        14.08 o
   5   0   3        918.32        882.04        18.47 o
   7   0   3         27.92         34.34         1.24 o
   9   0   3        559.95        579.29        13.42 o
  11   0   3        409.76        399.26        11.66 o
  13   0   3        190.23        184.16         7.37 o
 -15   1   3         11.46         10.49         1.65 o
 -14   1   3        337.73        329.57         8.40 o
 -13   1   3        132.21        136.79         3.90 o
 -12   1   3         18.03         17.74         1.23 o
 -11   1   3         23.59         23.71         1.22 o
 -10   1   3        552.59        520.51        11.91 o
  -9   1   3          0.16          0.88         0.55 o
  -8   1   3         74.93         80.36         1.86 o
  -7   1   3       1933.67       2143.16        37.75 o
  -6   1   3        333.91        310.83         4.69 o
  -5   1   3       4212.56       4555.70        64.34 o
  -4   1   3         22.90         16.30         0.51 o
  -3   1   3        539.84        538.60         8.83 o
  -2   1   3      11340.02      10355.77       152.69 o
  -1   1   3        672.64        758.15        13.65 o
   0   1   3       8169.43       7780.60       122.78 o
   1   1   3       5403.57       5250.04        85.43 o
   2   1   3       1905.95       1918.51        32.60 o
   3   1   3       1372.32       1410.00        20.67 o
   4   1   3        337.63        301.40         5.40 o
   5   1   3          8.16          8.38         0.48 o
   6   1   3        196.77        219.72         4.49 o
   7   1   3        309.75        309.67         5.94 o
   8   1   3        727.19        680.39        13.14 o
   9   1   3         35.04         34.48         1.47 o
  10   1   3         20.67         18.32         1.64 o
  11   1   3          2.28          2.44         0.80 o
  12   1   3        377.55        379.48         9.61 o
  13   1   3         12.82         16.00         1.29 o
  14   1   3          0.01          0.00         1.63 o
 -15   2   3         38.48         34.82         2.43 o
 -14   2   3         12.92         13.29         1.41 o
 -13   2   3        210.12        222.10         6.00 o
 -12   2   3          4.50          4.15         0.85 o
 -11   2   3        195.76        193.98         4.63 o
 -10   2   3         39.45         42.96         2.07 o
  -9   2   3        136.78        135.59         3.00 o
  -8   2   3         47.94         39.65         1.26 o
  -7   2   3        117.15        107.12         2.19 o
  -6   2   3       1927.55       2176.53        33.88 o
  -5   2   3       1554.84       1577.28        24.66 o
  -4   2   3         45.43         61.75         1.15 o
  -3   2   3         83.36         62.51         1.00 o
  -2   2   3        112.44        103.81         1.58 o
  -1   2   3       1340.86       1395.65        20.68 o
   0   2   3        395.58        391.64         6.15 o
   1   2   3       2031.98       2032.35        29.09 o
   2   2   3         74.57         85.74         1.53 o
   3   2   3        863.27        965.16        14.79 o
   4   2   3       2268.59       2406.52        37.35 o
   5   2   3       1023.17       1028.83        16.29 o
   6   2   3         63.18         53.75         1.59 o
   7   2   3          6.72          3.01         0.55 o
   8   2   3          7.14          5.96         0.90 o
   9   2   3         58.80         57.33         2.30 o
  10   2   3         61.53         56.13         2.34 o
  11   2   3        327.49        337.38         7.99 o
  12   2   3         19.51         17.34         1.35 o
  13   2   3          0.34          0.00         0.98 o
 -14   3   3         48.14         60.23         3.31 o
 -13   3   3         12.57         10.97         1.31 o
 -12   3   3          3.75          3.15         0.96 o
 -11   3   3        187.41        193.97         4.71 o
 -10   3   3        686.26        677.94        13.18 o
  -9   3   3         43.05         42.34         1.49 o
  -8   3   3         14.29         11.15         0.76 o
  -7   3   3          4.19          2.72         0.45 o
  -6   3   3        632.89        689.60        11.16 o
  -5   3   3        942.04       1003.54        14.86 o
  -4   3   3         74.51         65.10         1.23 o
  -3   3   3          6.34         11.68         0.51 o
  -2   3   3        578.44        611.50         8.94 o
  -1   3   3          1.60          0.64         0.24 o
   0   3   3        449.23        479.17         7.86 o
   1   3   3         33.87         27.20         0.84 o
   2   3   3       2584.49       2775.49        43.97 o
   3   3   3        114.59        140.02         2.47 o
   4   3   3        100.82         86.81         1.92 o
   5   3   3         39.71         40.05         1.45 o
   6   3   3        554.08        600.26        13.45 o
   7   3   3         17.46         18.79         1.27 o
   8   3   3         55.20         52.96         2.13 o
   9   3   3         36.71         33.78         1.95 o
  10   3   3         52.76         41.51         2.06 o
  11   3   3          4.81          2.91         0.85 o
  12   3   3         63.77         58.27         2.57 o
  13   3   3         47.95         47.50         2.38 o
 -13   4   3         29.00         20.42         2.06 o
 -12   4   3         65.67         64.00         2.67 o
 -11   4   3        101.84        100.21         2.95 o
 -10   4   3        209.76        207.74         4.94 o
  -9   4   3        384.83        384.38         7.79 o
  -8   4   3         40.53         32.60         1.29 o
  -7   4   3        584.58        582.27         9.53 o
  -6   4   3        418.62        406.53         7.21 o
  -5   4   3         69.07         71.92         1.74 o
  -4   4   3        562.46        581.94         9.12 o
  -3   4   3       1440.05       1483.24        23.36 o
  -2   4   3         54.83         70.14         1.32 o
  -1   4   3         48.88         54.47         1.25 o
   0   4   3         67.81         61.68         1.39 o
   1   4   3        683.03        693.51        11.79 o
   2   4   3        159.57        160.79         3.06 o
   3   4   3         92.87         91.05         2.27 o
   4   4   3          2.63          6.63         0.66 o
   5   4   3        641.51        622.56        11.63 o
   6   4   3        199.87        202.39         4.28 o
   7   4   3         31.27         24.42         1.36 o
   8   4   3          2.83          3.45         0.88 o
   9   4   3         47.61         50.95         2.28 o
  10   4   3         10.32         13.33         1.37 o
  11   4   3         41.66         39.61         2.30 o
  12   4   3          1.40          0.00         1.15 o
 -12   5   3          0.21          0.00         0.92 o
 -11   5   3         14.25         16.16         1.39 o
 -10   5   3         98.52         98.97         2.98 o
  -9   5   3          6.93          6.69         0.96 o
  -8   5   3         10.70          9.89         0.90 o
  -7   5   3         55.04         49.16         1.70 o
  -6   5   3        608.49        605.03        11.26 o
  -5   5   3        182.16        187.83         3.77 o
  -4   5   3         22.83         23.26         0.90 o
  -3   5   3          4.72          3.11         0.44 o
  -2   5   3         74.53         82.47         1.99 o
  -1   5   3        259.81        265.59         4.65 o
   0   5   3        127.31        129.76         2.94 o
   1   5   3          0.98          0.82         0.54 o
   2   5   3          1.71          1.73         0.59 o
   3   5   3        857.52        867.67        16.69 o
   4   5   3        907.94        853.10        17.30 o
   5   5   3         14.16         10.68         1.02 o
   6   5   3         67.70         64.57         2.85 o
   7   5   3        153.57        154.06         4.57 o
   8   5   3         56.74         54.43         2.53 o
   9   5   3         12.50         13.43         1.45 o
  10   5   3          0.32          0.00         1.15 o
 -10   6   3         22.18         24.66         1.93 o
  -9   6   3         69.66         81.53         3.13 o
  -8   6   3        118.58        145.04         3.88 o
  -7   6   3          0.09          0.00         0.75 o
  -6   6   3         31.17         28.59         1.59 o
  -5   6   3         69.90         74.70         2.94 o
  -4   6   3         19.22         24.62         1.52 o
  -3   6   3         84.41         83.05         2.93 o
  -2   6   3        190.87        170.41         4.83 o
  -1   6   3         18.05         13.99         1.59 o
   0   6   3        205.49        199.87         5.06 o
   1   6   3        149.17        151.29         3.69 o
   2   6   3         44.64         46.77         2.46 o
   3   6   3         17.37         17.51         1.14 o
   4   6   3         44.45         46.25         2.99 o
   5   6   3        115.79        107.22         3.24 o
   6   6   3         74.76         84.05         3.27 o
   7   6   3         14.61         15.17         1.65 o
   8   6   3          3.30          1.41         1.31 o
  -7   7   3         91.63        104.60         3.71 o
  -6   7   3          2.71          1.40         1.08 o
  -5   7   3         59.24         64.48         2.83 o
  -4   7   3          2.33          1.62         0.97 o
  -3   7   3          6.31          9.08         1.40 o
  -2   7   3          0.06          0.96         0.92 o
  -1   7   3         47.09         51.24         2.47 o
   0   7   3          0.75          0.90         0.96 o
   1   7   3         12.00         12.78         1.26 o
   2   7   3         14.31         13.00         1.31 o
   3   7   3          0.06          0.00         1.10 o
   4   7   3          5.17          6.25         1.31 o
   5   7   3          4.68          6.01         1.31 o
   6   7   3          1.64          3.59         1.50 o
 -14   0   4          0.93          1.46         1.29 o
 -12   0   4         16.68         18.80         1.71 o
 -10   0   4       1422.93       1299.16        42.97 o
  -8   0   4       1600.92       1555.93        37.26 o
  -6   0   4          6.84         13.54         0.71 o
  -4   0   4       8737.69       8544.32       178.64 o
  -2   0   4        302.13        328.40         8.03 o
   0   0   4        826.25        960.77        28.98 o
   2   0   4       1354.27       1286.91        47.36 o
   4   0   4       2792.89       2914.40       104.02 o
   6   0   4       1074.58        999.07        30.44 o
   8   0   4         18.63         19.81         1.79 o
  10   0   4       1225.11       1226.25        39.23 o
  12   0   4          2.72          1.85         1.46 o
 -15   1   4        204.48        201.02         7.80 o
 -14   1   4         61.39         56.39         3.58 o
 -13   1   4         51.78         55.61         3.15 o
 -12   1   4        123.15        123.72         3.20 o
 -11   1   4          3.82          1.93         0.67 o
 -10   1   4         16.78         19.54         1.06 o
  -9   1   4        239.75        265.90         5.26 o
  -8   1   4        536.36        535.70        10.11 o
  -7   1   4        388.07        464.36         7.34 o
  -6   1   4          4.01          3.67         0.36 o
  -5   1   4       1836.36       1813.55        24.30 o
  -4   1   4        329.32        360.13         4.75 o
  -3   1   4        865.94        868.20        18.91 o
  -2   1   4       1712.92       1780.71        32.15 o
  -1   1   4        701.53        671.65        12.18 o
   0   1   4       4471.18       4389.72        72.45 o
   1   1   4       1042.86       1051.65        19.73 o
   2   1   4        744.37        773.22        13.06 o
   3   1   4         81.04         89.53         1.68 o
   4   1   4       2901.65       3196.28        50.01 o
   5   1   4          2.96          1.78         0.37 o
   6   1   4          9.95         14.14         0.62 o
   7   1   4       1334.27       1401.85        25.29 o
   8   1   4          1.07          0.00         0.45 o
   9   1   4        209.90        198.85         4.62 o
  10   1   4        153.66        156.36         4.22 o
  11   1   4         92.74        100.63         3.32 o
  12   1   4         37.74         42.78         2.27 o
  13   1   4          2.87          2.02         1.05 o
 -15   2   4         11.03         12.71         1.96 o
 -14   2   4        164.36        158.83         7.03 o
 -13   2   4         75.89         68.52         2.77 o
 -12   2   4        161.97        155.86         3.98 o
 -11   2   4          5.21          8.52         1.24 o
 -10   2   4          3.00          3.24         0.62 o
  -9   2   4         51.74         57.37         1.81 o
  -8   2   4        140.09        152.20         3.09 o
  -7   2   4       1028.19       1053.32        17.32 o
  -6   2   4         33.03         30.57         0.84 o
  -5   2   4         33.53         26.80         0.78 o
  -4   2   4       2401.35       2418.21        33.29 o
  -3   2   4        232.38        278.16         4.04 o
  -2   2   4         50.29         28.82         0.62 o
  -1   2   4        689.34        731.46        11.78 o
   0   2   4        119.87        140.44         2.40 o
   1   2   4         64.57         75.03         1.54 o
   2   2   4         10.26          6.11         0.34 o
   3   2   4       3262.80       3583.67        56.05 o
   4   2   4        931.88        958.97        15.13 o
   5   2   4        557.01        588.92         9.93 o
   6   2   4        558.84        603.55        10.26 o
   7   2   4          8.51         10.38         0.63 o
   8   2   4        317.95        348.44         6.83 o
   9   2   4         13.31         14.90         1.15 o
  10   2   4         15.76         13.84         1.17 o
  11   2   4          2.06          2.12         0.80 o
  12   2   4         33.00         32.29         1.90 o
  13   2   4         82.33         75.50         3.49 o
 -14   3   4         88.23         90.65         3.77 o
 -13   3   4          2.11          2.27         1.27 o
 -12   3   4         74.59         69.12         2.60 o
 -11   3   4          8.40         12.09         1.20 o
 -10   3   4        106.01        107.80         2.66 o
  -9   3   4        446.66        449.89         8.55 o
  -8   3   4         11.02         11.79         0.73 o
  -7   3   4          0.08          0.00         0.34 o
  -6   3   4          4.76          5.96         0.44 o
  -5   3   4        376.18        412.60         6.15 o
  -4   3   4         42.65         53.08         1.07 o
  -3   3   4        461.51        501.12         8.45 o
  -2   3   4        194.09        200.68         3.46 o
  -1   3   4          4.01          0.72         0.27 o
   0   3   4       1666.32       1878.48        27.69 o
   1   3   4        323.62        335.54         5.54 o
   2   3   4         13.46         25.66         0.80 o
   3   3   4        118.79        106.39         2.12 o
   4   3   4       1230.05       1270.09        20.32 o
   5   3   4        115.11        126.08         2.53 o
   6   3   4         67.42         65.76         1.70 o
   7   3   4        109.91        106.79         2.72 o
   8   3   4          0.40          0.08         0.67 o
   9   3   4         15.19         14.49         1.18 o
  10   3   4          0.03          0.00         0.72 o
  11   3   4        157.82        172.20         4.74 o
  12   3   4         22.76         22.87         1.65 o
 -13   4   4         71.42         60.73         2.79 o
 -12   4   4         71.73         78.13         2.72 o
 -11   4   4         43.32         42.18         2.43 o
 -10   4   4         33.68         28.76         1.48 o
  -9   4   4          8.12          9.39         0.88 o
  -8   4   4          0.16          0.00         0.49 o
  -7   4   4        657.66        662.32        11.16 o
  -6   4   4        698.29        712.64        10.47 o
  -5   4   4        129.17        142.69         2.49 o
  -4   4   4        129.51        141.74         2.43 o
  -3   4   4          8.04          6.78         0.51 o
  -2   4   4         99.50         74.11         1.55 o
  -1   4   4        124.79        145.92         2.89 o
   0   4   4        190.50        187.26         3.79 o
   1   4   4         14.39         10.47         0.55 o
   2   4   4        423.20        394.28         7.18 o
   3   4   4        155.84        154.47         3.44 o
   4   4   4        128.97        127.18         3.54 o
   5   4   4        457.59        454.04         8.66 o
   6   4   4        325.98        302.19         6.33 o
   7   4   4          0.29          0.02         0.66 o
   8   4   4          8.87         10.07         1.09 o
   9   4   4          6.55          8.05         1.05 o
  10   4   4        132.74        138.51         4.35 o
  11   4   4          1.35          1.67         1.09 o
 -12   5   4          6.68          8.71         1.27 o
 -11   5   4         18.35         21.02         1.76 o
 -10   5   4         11.02         11.45         1.11 o
  -9   5   4         14.36         14.54         1.11 o
  -8   5   4        258.90        250.12         5.42 o
  -7   5   4        135.85        128.75         3.62 o
  -6   5   4       1010.42       1047.27        18.98 o
  -5   5   4        880.48        885.67        18.16 o
  -4   5   4         43.46         40.18         1.57 o
  -3   5   4         35.12         33.67         1.45 o
  -2   5   4         38.20         40.95         1.30 o
  -1   5   4        153.46        153.35         3.17 o
   0   5   4        129.59        125.87         2.88 o
   1   5   4         66.91         69.59         1.84 o
   2   5   4          1.76          0.43         0.54 o
   3   5   4          1.39          3.77         0.72 o
   4   5   4        263.29        292.03         6.15 o
   5   5   4        369.48        346.64         8.65 o
   6   5   4          0.05          0.00         0.79 o
   7   5   4        256.46        237.08         6.92 o
   8   5   4         40.64         50.80         2.48 o
   9   5   4          9.07         10.28         1.33 o
  10   5   4          5.11          6.18         1.32 o
 -10   6   4          0.62          0.00         1.14 o
  -9   6   4          5.42          8.53         1.37 o
  -8   6   4        106.33        112.30         3.56 o
  -7   6   4         80.78         74.71         2.94 o
  -6   6   4         55.19         63.75         3.11 o
  -5   6   4         13.52         14.17         1.45 o
  -4   6   4        236.76        227.02         5.70 o
  -3   6   4        196.51        195.35         5.38 o
  -2   6   4          0.14          0.00         0.82 o
  -1   6   4         10.93          5.39         0.89 o
   0   6   4        102.25        100.90         2.70 o
   1   6   4        146.52        130.29         3.09 o
   2   6   4         90.21         77.05         2.20 o
   3   6   4         19.23         26.54         1.36 o
   4   6   4         50.77         50.03         2.42 o
   5   6   4         35.27         36.46         2.93 o
   6   6   4          2.16          0.88         1.06 o
   7   6   4         27.14         28.30         2.19 o
   8   6   4          0.03          0.00         1.13 o
  -7   7   4          0.53          1.09         1.18 o
  -6   7   4          1.46          2.60         1.13 o
  -5   7   4          7.55          7.97         1.29 o
  -4   7   4         23.69         22.93         1.71 o
  -3   7   4          0.37          0.00         1.11 o
  -2   7   4         15.16         17.32         1.48 o
  -1   7   4         13.56         15.59         1.58 o
   0   7   4         20.60         18.13         1.50 o
   1   7   4         23.38         18.82         1.69 o
   2   7   4          4.83          7.08         1.17 o
   3   7   4          2.43          4.71         1.21 o
   4   7   4         49.57         53.60         3.13 o
   5   7   4         14.30         13.19         1.78 o
 -15   0   5         66.80         65.59         7.74 o
 -13   0   5        157.32        164.52         7.37 o
 -11   0   5        440.99        457.17        12.97 o
  -9   0   5       1062.99       1043.86        25.48 o
  -7   0   5        596.58        582.04        16.93 o
  -5   0   5        325.05        357.07         7.21 o
  -3   0   5       5911.30       6025.39       152.20 o
  -1   0   5      13582.40      12409.11       424.37 o
   1   0   5       1002.53        988.85        33.82 o
   3   0   5         77.90        115.06         3.30 o
   5   0   5         53.35         47.79         1.73 o
   7   0   5        576.45        530.19        16.73 o
   9   0   5         52.48         54.05         3.77 o
  11   0   5        399.41        396.42        13.43 o
  13   0   5        261.76        277.25        22.92 o
 -15   1   5          0.64          0.00         1.41 o
 -14   1   5         39.80         43.14         2.40 o
 -13   1   5          5.78          6.94         1.02 o
 -12   1   5        634.72        641.35        12.63 o
 -11   1   5         18.17         21.15         1.23 o
 -10   1   5         29.98         34.83         1.42 o
  -9   1   5        185.59        197.31         4.04 o
  -8   1   5        229.56        234.11         3.94 o
  -7   1   5        444.67        483.85         7.62 o
  -6   1   5        187.16        211.95         4.51 o
  -5   1   5       1806.09       1880.30        25.87 o
  -4   1   5        158.62        128.28         1.96 o
  -3   1   5          0.03          0.65         0.30 o
  -2   1   5       3486.28       3498.13       107.54 o
  -1   1   5        170.05        163.23         3.60 o
   0   1   5       2366.24       2335.32        48.61 o
   1   1   5        196.56        205.93         4.30 o
   2   1   5       1394.29       1498.05        30.87 o
   3   1   5        276.22        312.73         6.49 o
   4   1   5        237.08        297.65         5.14 o
   5   1   5          5.25          6.22         0.69 o
   6   1   5         37.93         36.39         1.38 o
   7   1   5          3.26          4.92         0.69 o
   8   1   5        182.04        194.78         6.53 o
   9   1   5         37.16         43.65         2.16 o
  10   1   5        294.30        260.56         7.00 o
  11   1   5         10.31         13.22         1.32 o
  12   1   5        256.20        264.99         6.91 o
  13   1   5         79.73         73.64         3.40 o
 -15   2   5        114.41        118.32         5.30 o
 -14   2   5         19.02         24.60         1.88 o
 -13   2   5          4.82          1.94         0.85 o
 -12   2   5          6.24          6.12         0.97 o
 -11   2   5        636.17        628.89        12.29 o
 -10   2   5         51.62         60.83         1.92 o
  -9   2   5         33.24         40.58         1.47 o
  -8   2   5        519.73        525.53         8.58 o
  -7   2   5          5.30          8.66         0.47 o
  -6   2   5        215.32        247.66         4.05 o
  -5   2   5         68.18         76.28         1.31 o
  -4   2   5        692.78        782.89        11.59 o
  -3   2   5        312.01        306.79         4.99 o
  -2   2   5         21.75         37.77         0.95 o
  -1   2   5        142.51        128.98         3.03 o
   0   2   5          0.03          0.30         0.33 o
   1   2   5         30.76         40.27         0.99 o
   2   2   5        220.67        230.15         4.03 o
   3   2   5       1303.01       1381.10        22.97 o
   4   2   5        119.50        107.86         2.31 o
   5   2   5         22.84         20.83         0.81 o
   6   2   5          0.21          0.30         0.36 o
   7   2   5          4.05          3.92         0.50 o
   8   2   5         43.19         50.54         1.75 o
   9   2   5         27.57         17.91         1.18 o
  10   2   5         20.62         22.70         1.35 o
  11   2   5        297.19        258.74         7.13 o
  12   2   5         28.57         27.99         1.90 o
 -14   3   5         83.47         84.70         3.87 o
 -13   3   5          7.75          8.59         1.13 o
 -12   3   5        138.64        134.96         4.74 o
 -11   3   5         67.74         65.12         2.26 o
 -10   3   5        101.28        104.84         2.74 o
  -9   3   5        157.19        154.23         3.22 o
  -8   3   5          9.38          6.08         0.51 o
  -7   3   5         75.44         82.84         1.63 o
  -6   3   5        347.05        350.59         5.45 o
  -5   3   5         13.71         15.44         0.72 o
  -4   3   5          0.93          4.28         0.34 o
  -3   3   5        231.27        292.43         5.29 o
  -2   3   5         58.83         75.96         1.55 o
  -1   3   5         13.67         13.18         0.44 o
   0   3   5        291.07        289.54         4.81 o
   1   3   5          9.85          9.17         0.47 o
   2   3   5          3.02          3.66         0.34 o
   3   3   5        128.91        149.24         2.81 o
   4   3   5          5.09          4.76         0.44 o
   5   3   5          0.96          0.83         0.37 o
   6   3   5          5.17          5.80         0.62 o
   7   3   5        200.50        186.94         4.43 o
   8   3   5         17.91         17.17         1.19 o
   9   3   5          5.39          4.45         0.89 o
  10   3   5         75.31         64.54         2.80 o
  11   3   5          1.77          1.45         0.91 o
  12   3   5         42.45         41.09         2.11 o
 -13   4   5          2.32          0.00         1.00 o
 -12   4   5         15.45         12.29         1.18 o
 -11   4   5         44.91         45.82         1.92 o
 -10   4   5         22.49         24.69         1.38 o
  -9   4   5         22.49         20.73         1.10 o
  -8   4   5          0.02          0.00         0.47 o
  -7   4   5          0.24          1.14         0.45 o
  -6   4   5        451.13        423.15         6.80 o
  -5   4   5        271.51        247.14         4.31 o
  -4   4   5          0.21          0.86         0.34 o
  -3   4   5        128.88        126.79         2.87 o
  -2   4   5        124.47        139.70         2.69 o
  -1   4   5        325.64        331.87         5.79 o
   0   4   5         87.02         99.71         2.10 o
   1   4   5        348.83        338.28         6.16 o
   2   4   5        366.81        367.10         7.30 o
   3   4   5        127.40        116.08         2.89 o
   4   4   5          9.21          8.78         0.77 o
   5   4   5         19.48         18.56         0.98 o
   6   4   5         41.80         39.48         1.64 o
   7   4   5          2.46          1.71         0.78 o
   8   4   5         13.00         15.10         1.25 o
   9   4   5          0.03          0.00         0.77 o
  10   4   5         10.79         16.24         1.52 o
  11   4   5         23.44         18.63         1.64 o
 -12   5   5         15.60         13.11         1.90 o
 -11   5   5         11.55         11.75         1.22 o
 -10   5   5          3.53          5.11         0.92 o
  -9   5   5        298.92        306.62         6.53 o
  -8   5   5         10.06          9.87         0.90 o
  -7   5   5         64.39         61.18         2.22 o
  -6   5   5        749.41        738.75        16.12 o
  -5   5   5         24.21         25.79         1.35 o
  -4   5   5        423.54        416.30         8.79 o
  -3   5   5         78.81         74.35         2.07 o
  -2   5   5         23.21         19.83         0.89 o
  -1   5   5          0.64          0.00         0.43 o
   0   5   5          1.33          1.33         0.49 o
   1   5   5        217.14        207.58         4.12 o
   2   5   5         23.12         22.57         1.08 o
   3   5   5        384.89        372.43         7.97 o
   4   5   5        265.75        255.87         6.58 o
   5   5   5        127.47        137.84         4.08 o
   6   5   5          2.09          2.27         0.92 o
   7   5   5         59.00         59.01         2.54 o
   8   5   5         23.69         30.46         1.89 o
   9   5   5        101.47        108.71         4.76 o
 -10   6   5         25.84         22.84         2.18 o
  -9   6   5          2.23          3.19         1.15 o
  -8   6   5        164.81        174.09         4.79 o
  -7   6   5         63.84         51.94         3.34 o
  -6   6   5          1.15          1.37         0.97 o
  -5   6   5        264.72        270.23         7.50 o
  -4   6   5         50.43         46.64         2.22 o
  -3   6   5         21.44         21.74         1.55 o
  -2   6   5        368.55        346.91         8.15 o
  -1   6   5         22.81         19.18         1.28 o
   0   6   5          0.52          0.79         0.63 o
   1   6   5          6.03          5.62         0.82 o
   2   6   5        342.42        326.30         6.84 o
   3   6   5         37.42         39.38         1.75 o
   4   6   5         24.19         20.43         1.49 o
   5   6   5         23.50         22.56         1.59 o
   6   6   5          8.75          8.54         1.29 o
   7   6   5          7.95          7.55         1.41 o
  -7   7   5         18.05         17.38         1.98 o
  -6   7   5         42.34         36.44         2.41 o
  -5   7   5         78.25         88.16         3.63 o
  -4   7   5         13.54         17.65         1.67 o
  -3   7   5          7.20          6.49         1.28 o
  -2   7   5          2.63          0.99         1.11 o
  -1   7   5        119.38        110.80         3.99 o
   0   7   5          5.14          6.31         1.22 o
   1   7   5         10.30          8.11         1.49 o
   2   7   5          5.68          3.74         1.31 o
   3   7   5          8.28          6.71         1.51 o
   4   7   5          1.90          0.00         1.20 o
 -16   0   6        241.49        236.15        12.24 o
 -14   0   6         14.94         10.85         1.96 o
 -12   0   6         54.29         47.95         2.71 o
 -10   0   6       1309.29       1388.15        36.90 o
  -8   0   6         86.49        118.83         3.04 o
  -6   0   6        928.77        884.97        18.43 o
  -4   0   6       2015.47       2221.10        49.42 o
  -2   0   6      20049.82      18009.78       746.35 o
   0   0   6        553.38        564.86        19.46 o
   2   0   6        293.70        246.59         9.06 o
   4   0   6          1.17          1.98         0.43 o
   6   0   6        375.83        380.82        10.75 o
   8   0   6        698.14        628.51        23.03 o
  10   0   6        262.19        268.57        11.16 o
  12   0   6        124.32        122.79         5.62 o
 -15   1   6         21.89         18.39         1.95 o
 -14   1   6         44.25         39.32         2.29 o
 -13   1   6         90.89         95.33         2.88 o
 -12   1   6         13.99         11.87         1.06 o
 -11   1   6        421.82        390.97         8.39 o
 -10   1   6         12.01         13.43         0.90 o
  -9   1   6        476.67        499.45         9.27 o
  -8   1   6          4.20          4.30         0.43 o
  -7   1   6        159.36        189.94         3.10 o
  -6   1   6        966.55       1033.33        17.86 o
  -5   1   6       1148.71       1096.52        18.56 o
  -4   1   6        441.94        502.49         8.02 o
  -3   1   6       1694.55       1618.64        29.95 o
  -2   1   6        306.87        307.52         5.93 o
  -1   1   6        245.53        221.89         5.61 o
   0   1   6        436.67        461.47         9.84 o
   1   1   6       2432.96       2341.33        47.81 o
   2   1   6          0.40          2.37         0.37 o
   3   1   6        153.62        147.17         3.48 o
   4   1   6        599.48        583.64        10.66 o
   5   1   6        257.19        227.59         4.48 o
   6   1   6        415.44        423.43         8.93 o
   7   1   6          7.53          5.63         0.76 o
   8   1   6        238.56        250.68         7.21 o
   9   1   6        728.90        691.97        16.45 o
  10   1   6         19.24         18.64         1.55 o
  11   1   6         25.09         25.42         1.89 o
  12   1   6          1.18          1.48         1.08 o
 -15   2   6          0.85          2.01         1.24 o
 -14   2   6         13.18         16.89         1.60 o
 -13   2   6         34.29         37.03         1.96 o
 -12   2   6          1.23          0.35         0.71 o
 -11   2   6         25.95         22.81         1.39 o
 -10   2   6         48.39         47.60         1.56 o
  -9   2   6         86.04         87.44         1.95 o
  -8   2   6         71.87         70.64         1.52 o
  -7   2   6         16.19         25.00         0.77 o
  -6   2   6         78.81         66.30         1.31 o
  -5   2   6       1759.83       1924.37        29.09 o
  -4   2   6       1134.77       1160.62        19.67 o
  -3   2   6          2.78          1.71         0.22 o
  -2   2   6        218.70        187.80         4.29 o
  -1   2   6         36.59         35.81         1.12 o
   0   2   6        106.05         97.63         2.11 o
   1   2   6       1470.08       1541.08        26.23 o
   2   2   6       1496.11       1496.77        24.42 o
   3   2   6        288.43        269.26         4.48 o
   4   2   6          0.06          1.66         0.37 o
   5   2   6        108.48        113.92         2.24 o
   6   2   6        431.33        450.65         9.56 o
   7   2   6         38.60         38.22         1.72 o
   8   2   6        372.58        352.63         8.27 o
   9   2   6         28.07         29.57         1.81 o
  10   2   6         24.39         21.86         1.67 o
  11   2   6         28.67         34.72         2.13 o
  12   2   6         30.19         22.44         1.89 o
 -14   3   6         62.38         64.84         3.07 o
 -13   3   6          0.88          0.00         0.80 o
 -12   3   6          1.52          1.15         0.78 o
 -11   3   6         54.42         51.70         1.88 o
 -10   3   6        158.27        165.99         3.83 o
  -9   3   6         91.60         93.69         2.35 o
  -8   3   6        228.59        227.82         3.75 o
  -7   3   6        121.48        128.07         2.43 o
  -6   3   6         45.46         54.22         1.25 o
  -5   3   6         81.35         91.35         1.83 o
  -4   3   6         88.22         85.40         1.76 o
  -3   3   6        473.59        466.78         7.92 o
  -2   3   6         20.45         16.44         0.54 o
  -1   3   6        463.79        515.63         9.55 o
   0   3   6         87.13         91.28         1.87 o
   1   3   6        284.14        271.44         5.38 o
   2   3   6         57.71         62.46         1.44 o
   3   3   6        575.37        578.77        13.37 o
   4   3   6         21.80         22.42         0.81 o
   5   3   6        809.12        826.26        14.54 o
   6   3   6         66.66         67.22         1.92 o
   7   3   6         85.58         93.18         2.89 o
   8   3   6          5.40          3.19         0.72 o
   9   3   6        171.85        160.46         4.32 o
  10   3   6          1.03          1.25         0.71 o
  11   3   6          4.10          6.33         1.25 o
 -13   4   6         20.67         17.29         1.53 o
 -12   4   6          0.94          1.87         0.85 o
 -11   4   6        106.42        110.62         3.12 o
 -10   4   6        287.88        289.33         6.46 o
  -9   4   6          6.19          7.24         0.79 o
  -8   4   6          1.23          2.56         0.51 o
  -7   4   6         71.59         67.46         1.75 o
  -6   4   6        510.72        499.99         8.90 o
  -5   4   6        124.76        118.21         2.78 o
  -4   4   6         27.44         24.97         1.09 o
  -3   4   6        477.93        475.19         9.23 o
  -2   4   6        144.72        167.47         3.09 o
  -1   4   6         28.60         33.83         0.93 o
   0   4   6        180.74        179.39         3.47 o
   1   4   6         77.02         79.63         1.95 o
   2   4   6        357.65        352.87         6.69 o
   3   4   6          9.95         12.42         0.72 o
   4   4   6        409.96        381.10         8.10 o
   5   4   6        131.44        127.84         3.10 o
   6   4   6        785.66        745.40        15.31 o
   7   4   6         35.56         35.44         1.65 o
   8   4   6          6.21          5.78         0.92 o
   9   4   6         50.33         56.11         2.35 o
  10   4   6         27.78         20.74         1.75 o
 -12   5   6         17.90         24.08         2.17 o
 -11   5   6          0.78          0.00         1.06 o
 -10   5   6          0.03          0.00         0.85 o
  -9   5   6         25.11         25.89         1.52 o
  -8   5   6         86.55         88.68         2.85 o
  -7   5   6        227.86        218.97         5.92 o
  -6   5   6          1.39          1.13         0.84 o
  -5   5   6        520.97        549.29        12.22 o
  -4   5   6        242.24        227.20         6.01 o
  -3   5   6        105.89        104.54         2.74 o
  -2   5   6         37.88         43.40         1.32 o
  -1   5   6         20.65         17.41         0.78 o
   0   5   6        574.92        566.65        10.12 o
   1   5   6        310.11        316.79         5.93 o
   2   5   6          6.93          5.70         0.71 o
   3   5   6         75.48         77.02         2.62 o
   4   5   6         13.11         18.18         1.28 o
   5   5   6        517.20        491.84        11.89 o
   6   5   6        131.90        119.02         3.71 o
   7   5   6          8.39          9.44         1.19 o
   8   5   6         69.46         71.57         3.79 o
   9   5   6          7.11          5.93         1.33 o
 -10   6   6         10.90         11.50         1.63 o
  -9   6   6         32.38         30.42         2.37 o
  -8   6   6          1.08          2.44         1.15 o
  -7   6   6         93.27        100.38         3.75 o
  -6   6   6         32.79         37.40         2.24 o
  -5   6   6          3.53          1.55         0.96 o
  -4   6   6        256.71        255.12         6.74 o
  -3   6   6          2.78          0.76         0.85 o
  -2   6   6         37.26         37.27         1.78 o
  -1   6   6        184.52        179.15         4.63 o
   0   6   6         22.24         17.78         1.21 o
   1   6   6        124.49        121.27         3.50 o
   2   6   6         63.87         58.89         2.30 o
   3   6   6        101.60        105.12         3.52 o
   4   6   6         99.10         85.11         3.66 o
   5   6   6         38.91         43.51         2.42 o
   6   6   6          2.48          0.76         1.23 o
   7   6   6         35.75         38.28         2.90 o
  -7   7   6          2.41          1.19         1.33 o
  -6   7   6          2.62          2.79         1.23 o
  -5   7   6          0.93          1.29         1.26 o
  -4   7   6         38.20         47.04         2.91 o
  -3   7   6         44.04         42.19         2.76 o
  -2   7   6          0.01          1.15         1.30 o
  -1   7   6          6.34          6.18         1.37 o
   0   7   6          4.52          6.31         1.39 o
   1   7   6          9.64          6.54         1.43 o
   2   7   6          0.03          0.00         1.11 o
   3   7   6          4.10          2.99         1.32 o
   4   7   6         27.75         33.86         3.22 o
 -15   0   7          2.85          4.42         3.58 o
 -13   0   7        460.42        467.47        14.92 o
 -11   0   7         11.80         10.29         1.24 o
  -9   0   7         13.86          8.39         0.86 o
  -7   0   7        786.77        816.47        17.10 o
  -5   0   7       1257.96       1241.76        30.10 o
  -3   0   7        512.64        465.65        11.26 o
  -1   0   7      12739.75      12195.03       417.13 o
   1   0   7       1089.19       1024.90        35.18 o
   3   0   7        939.43        879.38        23.57 o
   5   0   7          1.25          4.11         1.06 o
   7   0   7       2814.07       2771.76        73.82 o
   9   0   7         93.58         92.01         5.54 o
  11   0   7        205.26        177.56         7.12 o
 -16   1   7         28.53         29.34         2.78 o
 -15   1   7          0.13          0.13         1.06 o
 -14   1   7          0.03          0.00         0.87 o
 -13   1   7        120.93        123.60         3.80 o
 -12   1   7        203.83        186.86         4.53 o
 -11   1   7         34.00         32.85         1.44 o
 -10   1   7         38.04         43.27         1.53 o
  -9   1   7        161.61        168.13         3.50 o
  -8   1   7        218.28        223.00         3.52 o
  -7   1   7         35.03         36.75         0.89 o
  -6   1   7        347.72        329.68         5.44 o
  -5   1   7       1426.29       1490.61        25.67 o
  -4   1   7       1801.09       1717.30        25.90 o
  -3   1   7        131.02        130.94         2.81 o
  -2   1   7       2365.85       2460.94        87.61 o
  -1   1   7         45.05         50.55         1.33 o
   0   1   7        727.39        704.40        14.87 o
   1   1   7         48.87         54.94         1.82 o
   2   1   7        531.16        543.73        10.96 o
   3   1   7        935.69        980.60        20.48 o
   4   1   7        873.73        891.72        16.94 o
   5   1   7        242.42        241.93         5.00 o
   6   1   7        936.65        892.86        17.14 o
   7   1   7        123.74        118.55         3.35 o
   8   1   7        700.32        747.91        19.17 o
   9   1   7          0.90          0.61         0.99 o
  10   1   7        113.96        109.63         3.78 o
  11   1   7         21.59         19.70         1.75 o
  12   1   7         26.99         25.33         1.84 o
 -15   2   7        209.07        190.57         6.50 o
 -14   2   7         40.07         41.22         2.15 o
 -13   2   7          3.76          6.73         0.99 o
 -12   2   7        103.25        103.72         2.81 o
 -11   2   7        276.29        267.53         5.69 o
 -10   2   7        228.13        229.83         4.91 o
  -9   2   7         33.43         28.96         0.99 o
  -8   2   7         70.10         70.35         1.61 o
  -7   2   7        475.94        449.68         8.04 o
  -6   2   7         31.04         24.55         0.73 o
  -5   2   7        364.02        377.83         6.20 o
  -4   2   7        245.62        258.47         4.79 o
  -3   2   7        319.16        296.36         5.77 o
  -2   2   7          0.25          0.98         0.39 o
  -1   2   7        183.47        172.62         3.73 o
   0   2   7        127.38        143.42         3.31 o
   1   2   7         70.72         87.20         2.00 o
   2   2   7          0.43          1.46         0.31 o
   3   2   7         14.26         10.43         0.70 o
   4   2   7        620.81        637.01        12.98 o
   5   2   7         24.43         23.44         1.08 o
   6   2   7          0.32          0.17         0.55 o
   7   2   7        524.56        521.63        12.59 o
   8   2   7          8.57         11.73         1.14 o
   9   2   7         33.44         36.77         2.04 o
  10   2   7         45.93         43.19         2.56 o
  11   2   7         99.63        105.86         4.19 o
 -14   3   7         47.76         44.60         2.33 o
 -13   3   7         86.96         82.15         3.31 o
 -12   3   7        236.65        236.88         5.83 o
 -11   3   7         27.43         23.38         1.52 o
 -10   3   7          5.53          5.31         0.71 o
  -9   3   7        137.61        153.10         3.12 o
  -8   3   7        252.24        235.23         4.30 o
  -7   3   7          0.10          0.07         0.36 o
  -6   3   7          0.79          0.97         0.36 o
  -5   3   7        173.56        171.30         3.31 o
  -4   3   7        646.43        674.43        11.78 o
  -3   3   7        769.03        856.97        13.74 o
  -2   3   7         42.04         48.64         1.27 o
  -1   3   7        160.29        153.64         2.95 o
   0   3   7        565.39        554.90        10.14 o
   1   3   7        300.82        292.89         5.84 o
   2   3   7          0.43          0.16         0.29 o
   3   3   7          1.61          1.03         0.32 o
   4   3   7          4.83          6.35         0.48 o
   5   3   7        362.45        365.35         6.98 o
   6   3   7        216.53        203.77         4.18 o
   7   3   7         38.70         44.59         1.45 o
   8   3   7         21.94         25.35         1.55 o
   9   3   7          0.18          0.33         1.05 o
  10   3   7        146.35        153.29         5.28 o
  11   3   7          1.13          0.00         1.32 o
 -13   4   7         15.61         15.23         2.35 o
 -12   4   7         45.56         47.51         2.55 o
 -11   4   7         77.15         85.26         2.80 o
 -10   4   7         47.18         46.28         1.72 o
  -9   4   7         55.79         49.56         2.11 o
  -8   4   7         73.98         84.54         2.28 o
  -7   4   7         15.48         14.22         0.88 o
  -6   4   7         38.33         34.88         1.33 o
  -5   4   7        402.95        383.91         8.02 o
  -4   4   7         29.28         31.87         1.59 o
  -3   4   7        352.23        363.63         7.25 o
  -2   4   7        240.61        230.96         4.82 o
  -1   4   7        239.15        234.61         4.63 o
   0   4   7         10.50         13.26         0.62 o
   1   4   7         28.13         33.57         1.15 o
   2   4   7         99.17         94.59         3.16 o
   3   4   7        746.66        764.33        15.50 o
   4   4   7        379.37        368.49         7.93 o
   5   4   7         20.16         15.22         1.11 o
   6   4   7        384.45        389.20         8.45 o
   7   4   7        247.20        250.32         6.17 o
   8   4   7          9.83          9.08         1.07 o
   9   4   7         11.50          9.23         1.23 o
  10   4   7         58.37         59.78         3.54 o
 -12   5   7         10.87         12.93         1.84 o
 -11   5   7         36.24         33.29         2.54 o
 -10   5   7         12.87         11.82         1.36 o
  -9   5   7        139.29        142.60         4.71 o
  -8   5   7         36.77         37.08         2.21 o
  -7   5   7        180.61        179.29         4.73 o
  -6   5   7        450.21        447.68        10.18 o
  -5   5   7         17.27         19.74         1.47 o
  -4   5   7        843.22        852.15        18.41 o
  -3   5   7        522.01        488.55        10.27 o
  -2   5   7         36.50         37.02         1.44 o
  -1   5   7        100.90        102.06         2.29 o
   0   5   7         55.46         59.30         1.95 o
   1   5   7        106.09         99.82         2.65 o
   2   5   7        159.13        162.94         4.19 o
   3   5   7          0.47          0.79         0.75 o
   4   5   7         49.81         50.36         2.17 o
   5   5   7        127.45        133.66         4.34 o
   6   5   7        182.80        169.52         5.25 o
   7   5   7         18.84         15.39         1.56 o
   8   5   7         54.73         53.60         2.74 o
 -10   6   7         93.51         94.35         4.24 o
  -9   6   7         57.11         51.99         3.12 o
  -8   6   7          1.54          2.93         1.15 o
  -7   6   7         14.33         14.98         1.58 o
  -6   6   7        140.99        138.71         5.14 o
  -5   6   7        320.96        307.81         8.53 o
  -4   6   7          0.96          0.82         0.91 o
  -3   6   7        105.30        110.16         3.56 o
  -2   6   7         23.79         25.18         1.57 o
  -1   6   7         19.31         22.19         1.40 o
   0   6   7        112.38        113.63         3.99 o
   1   6   7         14.97         12.22         1.29 o
   2   6   7        173.69        182.91         5.86 o
   3   6   7          0.51          0.00         0.97 o
   4   6   7         14.35         14.75         1.82 o
   5   6   7          0.50          1.28         1.16 o
   6   6   7         28.40         26.91         2.98 o
  -6   7   7         15.89         18.40         2.55 o
  -5   7   7         35.23         37.10         2.93 o
  -4   7   7         33.64         33.13         2.76 o
  -3   7   7          0.18          0.87         1.40 o
  -2   7   7          1.36          1.17         1.39 o
  -1   7   7         27.85         38.40         2.83 o
   0   7   7         28.21         29.52         2.30 o
   1   7   7         18.39         17.53         2.12 o
   2   7   7          2.90          5.86         1.61 o
   3   7   7          0.78          0.54         1.46 o
 -16   0   8         58.74         64.77         5.83 o
 -14   0   8        382.28        350.60        16.14 o
 -12   0   8        259.52        250.21         8.52 o
 -10   0   8       1156.23       1156.15        29.24 o
  -8   0   8          0.42          0.26         0.38 o
  -6   0   8          6.57          2.22         0.50 o
  -4   0   8       2891.84       3005.10        71.90 o
  -2   0   8        404.07        463.85        16.50 o
   0   0   8       1797.09       1849.17        78.76 o
   2   0   8        374.46        296.42        10.93 o
   4   0   8         32.65         31.20         1.41 o
   6   0   8         33.57         34.30         1.86 o
   8   0   8        542.93        553.54        20.56 o
  10   0   8          0.79          0.00         1.69 o
 -15   1   8        265.78        265.46         7.62 o
 -14   1   8         58.55         57.10         2.56 o
 -13   1   8         41.38         43.29         2.01 o
 -12   1   8         19.52         17.31         1.15 o
 -11   1   8        986.75        983.70        19.63 o
 -10   1   8         46.85         46.84         1.41 o
  -9   1   8        187.05        180.46         3.13 o
  -8   1   8         21.73         23.40         0.71 o
  -7   1   8        213.31        190.75         3.33 o
  -6   1   8        959.41        975.44        16.07 o
  -5   1   8        201.39        227.54         3.78 o
  -4   1   8       2022.33       2165.83        40.28 o
  -3   1   8       1539.04       1520.87        65.31 o
  -2   1   8        159.00        183.71         5.18 o
  -1   1   8        210.60        270.41         5.90 o
   0   1   8          5.88          5.86         0.38 o
   1   1   8        156.49        140.05         3.14 o
   2   1   8        821.12        782.72        16.56 o
   3   1   8        157.03        158.24         4.11 o
   4   1   8         59.64         68.99         1.77 o
   5   1   8        243.90        234.62         4.89 o
   6   1   8         35.05         33.36         1.41 o
   7   1   8        137.47        127.46         3.59 o
   8   1   8          9.83          9.68         1.18 o
   9   1   8        156.38        163.19         5.33 o
  10   1   8          4.89          3.90         1.09 o
  11   1   8         62.73         56.45         3.29 o
 -15   2   8          1.94          2.13         1.17 o
 -14   2   8        395.54        414.30         9.55 o
 -13   2   8         52.66         47.66         1.99 o
 -12   2   8        123.28        106.76         2.96 o
 -11   2   8        128.87        131.68         3.22 o
 -10   2   8        437.63        425.73         8.92 o
  -9   2   8          0.03          0.00         0.27 o
  -8   2   8          2.32          3.16         0.38 o
  -7   2   8         20.34         19.34         0.77 o
  -6   2   8        137.29        117.26         2.40 o
  -5   2   8        308.46        342.73         5.82 o
  -4   2   8        865.58        902.79        16.16 o
  -3   2   8         90.96        118.96         2.78 o
  -2   2   8        770.38        785.81        19.57 o
  -1   2   8        709.69        691.20        14.66 o
   0   2   8         57.80         50.86         1.64 o
   1   2   8          2.72          6.19         0.87 o
   2   2   8        230.74        236.22         5.40 o
   3   2   8         12.12         12.10         0.80 o
   4   2   8          5.35          7.50         0.57 o
   5   2   8         58.68         53.73         1.58 o
   6   2   8         50.50         53.44         1.99 o
   7   2   8          5.21          6.62         1.04 o
   8   2   8        173.64        160.81         5.05 o
   9   2   8          7.56          8.12         1.34 o
  10   2   8          0.11          0.00         1.04 o
  11   2   8         18.17         17.73         1.99 o
 -14   3   8          3.60          1.42         1.15 o
 -13   3   8         42.85         53.42         2.25 o
 -12   3   8        130.63        134.79         3.54 o
 -11   3   8        339.59        304.38         8.56 o
 -10   3   8        122.07        121.85         2.96 o
  -9   3   8         66.24         65.65         1.73 o
  -8   3   8         50.95         53.25         1.91 o
  -7   3   8        168.73        164.63         3.62 o
  -6   3   8          4.91          4.46         0.52 o
  -5   3   8          0.63          1.29         0.37 o
  -4   3   8        191.20        189.63         3.73 o
  -3   3   8        874.84        863.77        13.80 o
  -2   3   8        280.98        277.76         5.33 o
  -1   3   8        499.06        493.91        11.62 o
   0   3   8        210.01        213.23         4.61 o
   1   3   8        905.19        913.63        19.31 o
   2   3   8          0.48          1.16         0.33 o
   3   3   8         65.94         69.24         1.79 o
   4   3   8        142.87        134.40         3.10 o
   5   3   8         95.50         92.67         2.75 o
   6   3   8          0.01          0.00         0.72 o
   7   3   8         24.25         24.59         1.65 o
   8   3   8         54.39         60.76         2.64 o
   9   3   8         11.22         10.94         1.56 o
  10   3   8          0.03          0.00         1.15 o
 -13   4   8         15.64         15.94         1.68 o
 -12   4   8         45.16         42.75         2.27 o
 -11   4   8        238.03        243.57         6.36 o
 -10   4   8        100.72        107.54         3.52 o
  -9   4   8          1.87          2.68         0.76 o
  -8   4   8        288.39        283.43         6.29 o
  -7   4   8         43.69         49.47         1.75 o
  -6   4   8        118.73        119.75         3.30 o
  -5   4   8        140.45        141.29         4.61 o
  -4   4   8        381.32        381.79         8.05 o
  -3   4   8        691.18        670.73        11.75 o
  -2   4   8         34.40         33.19         1.12 o
  -1   4   8         43.98         47.95         1.31 o
   0   4   8        879.71        880.14        15.90 o
   1   4   8         49.59         48.85         1.39 o
   2   4   8         70.39         70.21         2.04 o
   3   4   8         79.93         71.60         2.18 o
   4   4   8        150.20        148.78         3.57 o
   5   4   8         21.66         17.59         1.26 o
   6   4   8        160.07        159.34         4.22 o
   7   4   8         30.36         35.26         1.65 o
   8   4   8          6.72          3.70         1.11 o
   9   4   8          1.11          0.90         1.33 o
 -12   5   8        119.78        113.13         4.75 o
 -11   5   8         53.42         49.53         3.01 o
 -10   5   8         25.70         23.74         1.74 o
  -9   5   8         35.82         26.75         1.92 o
  -8   5   8         15.48         17.90         1.47 o
  -7   5   8         97.13        100.27         4.05 o
  -6   5   8         59.22         59.04         2.71 o
  -5   5   8        161.15        165.04         6.30 o
  -4   5   8          3.36          3.46         0.85 o
  -3   5   8        106.81        107.09         3.01 o
  -2   5   8          5.76          6.16         0.77 o
  -1   5   8          0.07          0.00         0.59 o
   0   5   8        187.88        181.49         4.56 o
   1   5   8        120.85        111.01         4.07 o
   2   5   8        119.15        116.72         3.60 o
   3   5   8         33.79         34.82         2.35 o
   4   5   8         74.98         64.99         3.01 o
   5   5   8         91.31         92.49         3.77 o
   6   5   8         85.19         76.69         3.48 o
   7   5   8          0.21          1.13         1.05 o
 -10   6   8         44.78         54.13         3.00 o
  -9   6   8         37.21         42.74         2.92 o
  -8   6   8         18.11         17.90         2.47 o
  -7   6   8         45.98         45.60         2.77 o
  -6   6   8         19.10         15.60         1.51 o
  -5   6   8         29.84         32.40         2.61 o
  -4   6   8          1.99          3.14         1.26 o
  -3   6   8         35.76         31.98         2.26 o
  -2   6   8         60.29         60.19         2.79 o
  -1   6   8        277.32        276.16         7.25 o
   0   6   8         56.77         61.04         2.59 o
   1   6   8          7.51          4.88         1.18 o
   2   6   8         55.47         49.82         2.64 o
   3   6   8         62.25         66.32         3.08 o
   4   6   8         24.34         23.02         1.88 o
   5   6   8          7.36          6.60         1.51 o
  -6   7   8          3.34          0.59         1.45 o
  -5   7   8          1.14          0.85         1.40 o
  -4   7   8         77.99         75.17         4.20 o
  -3   7   8         20.78         19.22         2.25 o
  -2   7   8         91.09         90.59         4.05 o
  -1   7   8         48.60         44.18         3.11 o
   0   7   8        116.85        112.31         5.15 o
   1   7   8         36.83         37.17         2.92 o
 -15   0   9        173.27        189.96         8.22 o
 -13   0   9        310.42        305.88        11.61 o
 -11   0   9        294.20        292.99         8.60 o
  -9   0   9        654.20        624.73        14.30 o
  -7   0   9        534.46        552.80        13.67 o
  -5   0   9       5520.27       5364.79       156.38 o
  -3   0   9        186.08        172.50         5.38 o
  -1   0   9       2190.26       2233.70        76.79 o
   1   0   9        220.95        237.18         9.00 o
   3   0   9       2290.35       2147.03        93.94 o
   5   0   9          0.20          0.00         0.86 o
   7   0   9        524.25        493.38        18.58 o
   9   0   9        128.54        126.36         6.43 o
  11   0   9         39.42         48.30         4.35 o
 -15   1   9         10.53         14.69         1.40 o
 -14   1   9          9.13         10.94         1.11 o
 -13   1   9         62.53         66.64         2.32 o
 -12   1   9         56.80         52.74         1.92 o
 -11   1   9        271.41        277.11         5.75 o
 -10   1   9        438.93        463.35         8.23 o
  -9   1   9        165.34        167.87         3.04 o
  -8   1   9        541.02        535.61         8.68 o
  -7   1   9        358.30        359.22         6.43 o
  -6   1   9       1039.65       1033.62        17.68 o
  -5   1   9         75.18         63.84         2.42 o
  -4   1   9       3161.33       3301.37        68.67 o
  -3   1   9        115.46        126.01         3.37 o
  -2   1   9        521.80        498.34        10.61 o
  -1   1   9        229.66        246.80         5.22 o
   0   1   9        102.97         90.42         2.04 o
   1   1   9        171.64        188.37         4.35 o
   2   1   9        379.79        397.40         9.23 o
   3   1   9        912.11        909.03        19.36 o
   4   1   9        169.80        165.43         3.77 o
   5   1   9        139.49        140.30         3.20 o
   6   1   9       1065.50       1039.76        23.76 o
   7   1   9         30.05         28.64         1.87 o
   8   1   9         39.25         37.28         2.22 o
   9   1   9         35.58         31.92         2.19 o
  10   1   9         96.09         96.14         4.23 o
 -15   2   9         72.09         73.11         3.54 o
 -14   2   9         12.70         19.61         2.05 o
 -13   2   9         29.12         37.39         1.98 o
 -12   2   9        181.10        178.91         4.34 o
 -11   2   9         22.72         23.31         1.21 o
 -10   2   9         36.35         32.51         1.25 o
  -9   2   9        237.00        223.76         4.74 o
  -8   2   9        110.70        114.29         2.81 o
  -7   2   9        427.16        411.03         7.72 o
  -6   2   9        108.88        120.60         2.25 o
  -5   2   9       1294.32       1311.25        22.65 o
  -4   2   9        127.85        148.69         2.52 o
  -3   2   9        254.95        265.60         5.50 o
  -2   2   9        214.69        208.45         5.50 o
  -1   2   9        612.11        599.06        14.90 o
   0   2   9         87.21         78.37         2.14 o
   1   2   9         61.84         65.38         1.83 o
   2   2   9         44.32         37.15         1.33 o
   3   2   9        272.24        272.33         6.31 o
   4   2   9        202.57        196.72         4.45 o
   5   2   9        323.04        322.90         7.48 o
   6   2   9         53.40         53.93         2.06 o
   7   2   9        470.00        453.65        11.10 o
   8   2   9          0.19          1.06         0.90 o
   9   2   9         39.86         41.04         2.52 o
  10   2   9          8.19          6.01         1.48 o
 -14   3   9          0.00          0.01         1.03 o
 -13   3   9        118.52        126.63         4.04 o
 -12   3   9         47.05         59.40         2.40 o
 -11   3   9          7.56          9.29         1.09 o
 -10   3   9         15.17         14.11         1.10 o
  -9   3   9         10.28          5.52         0.79 o
  -8   3   9        108.00        102.86         2.57 o
  -7   3   9        118.86        124.51         3.27 o
  -6   3   9        209.87        212.32         4.40 o
  -5   3   9          0.32          0.22         0.40 o
  -4   3   9        463.58        479.12         8.43 o
  -3   3   9        104.91        109.70         2.48 o
  -2   3   9         52.41         46.51         1.42 o
  -1   3   9        540.20        525.07        11.44 o
   0   3   9        129.53        139.31         3.73 o
   1   3   9          0.06          0.00         0.45 o
   2   3   9        588.04        559.68        13.73 o
   3   3   9         54.02         52.98         1.57 o
   4   3   9        211.89        224.36         5.39 o
   5   3   9        101.84         93.63         2.79 o
   6   3   9        554.68        531.74        12.85 o
   7   3   9         90.88         96.67         3.34 o
   8   3   9          7.05          5.09         1.12 o
   9   3   9          7.79         10.13         1.43 o
 -13   4   9        101.06        113.15         6.21 o
 -12   4   9         49.34         52.20         3.01 o
 -11   4   9          3.62          3.77         0.99 o
 -10   4   9          0.17          0.48         0.73 o
  -9   4   9        286.69        298.71         7.02 o
  -8   4   9        366.23        355.43         8.10 o
  -7   4   9         55.58         53.01         2.87 o
  -6   4   9        286.31        289.99         7.28 o
  -5   4   9        545.42        540.97        12.57 o
  -4   4   9         49.38         52.65         1.48 o
  -3   4   9        118.95        130.15         2.67 o
  -2   4   9        945.46        906.41        15.76 o
  -1   4   9          4.34          2.84         0.60 o
   0   4   9         56.93         51.50         1.88 o
   1   4   9        328.95        318.17         7.22 o
   2   4   9         63.81         71.77         2.29 o
   3   4   9        382.79        382.41         9.17 o
   4   4   9         84.04         78.20         2.78 o
   5   4   9        304.03        291.81         8.17 o
   6   4   9         76.37         77.68         3.20 o
   7   4   9        420.03        388.44         9.91 o
   8   4   9          0.19          0.99         1.07 o
 -12   5   9         56.24         59.29         3.49 o
 -11   5   9          0.61          0.00         1.14 o
 -10   5   9        132.89        114.44         3.86 o
  -9   5   9         48.88         44.80         2.45 o
  -8   5   9         93.66         92.75         5.18 o
  -7   5   9        273.40        292.24         8.17 o
  -6   5   9         96.83         87.05         4.08 o
  -5   5   9          4.12          2.85         0.94 o
  -4   5   9        133.18        134.10         4.23 o
  -3   5   9        370.13        375.72         9.95 o
  -2   5   9         57.77         64.50         2.44 o
  -1   5   9          0.01          0.00         0.72 o
   0   5   9         15.19         18.89         1.80 o
   1   5   9        324.42        320.87         8.84 o
   2   5   9        101.43         88.24         3.31 o
   3   5   9         14.96         15.66         1.42 o
   4   5   9         48.87         47.32         2.55 o
   5   5   9         59.39         59.59         2.93 o
   6   5   9        177.33        162.46         5.57 o
   7   5   9         15.24         11.91         1.99 o
  -9   6   9         91.62         94.49         5.43 o
  -8   6   9         19.11         15.87         2.09 o
  -7   6   9         12.78         15.48         1.96 o
  -6   6   9         53.30         53.30         3.40 o
  -5   6   9         31.53         26.64         2.40 o
  -4   6   9          0.42          0.05         1.12 o
  -3   6   9          4.76          8.09         1.27 o
  -2   6   9         13.52         13.83         1.71 o
  -1   6   9        139.84        141.93         4.73 o
   0   6   9         68.09         73.59         4.99 o
   1   6   9         15.66         16.74         1.60 o
   2   6   9         22.71         23.13         1.98 o
   3   6   9         26.36         25.24         1.89 o
   4   6   9         99.22        104.88         4.81 o
  -5   7   9          2.81          2.03         1.50 o
  -4   7   9         49.75         55.32         3.62 o
  -3   7   9          3.05          9.70         1.91 o
  -2   7   9         22.19         20.42         2.31 o
  -1   7   9         18.87         18.71         2.21 o
   0   7   9          0.00          1.13         1.43 o
 -14   0  10         37.10         37.28         2.58 o
 -12   0  10          0.03          0.00         0.79 o
 -10   0  10        479.16        460.32        12.63 o
  -8   0  10         31.31         25.81         1.75 o
  -6   0  10       3007.82       3025.75       121.75 o
  -4   0  10        529.43        540.04        14.48 o
  -2   0  10        602.76        701.54        24.80 o
   0   0  10       5369.41       5729.75       196.20 o
   2   0  10       1067.47       1094.86        47.60 o
   4   0  10       1086.61       1017.24        29.87 o
   6   0  10         36.11         40.89         3.08 o
   8   0  10        433.78        456.12        17.54 o
  10   0  10         37.54         33.81         3.82 o
 -15   1  10        156.79        156.58         4.37 o
 -14   1  10          3.99          2.58         0.93 o
 -13   1  10         71.78         67.23         2.13 o
 -12   1  10         70.80         69.31         2.12 o
 -11   1  10         88.04         82.05         2.14 o
 -10   1  10        168.85        158.85         3.46 o
  -9   1  10        549.80        511.30         9.44 o
  -8   1  10        343.13        350.80         6.64 o
  -7   1  10        728.41        719.97        13.70 o
  -6   1  10        100.81         93.81         2.06 o
  -5   1  10         85.86         76.21         1.75 o
  -4   1  10        106.94        112.79         2.66 o
  -3   1  10        682.75        660.81        19.50 o
  -2   1  10          1.74          2.97         0.36 o
  -1   1  10        585.52        669.73        13.55 o
   0   1  10          6.42          4.59         0.48 o
   1   1  10       1285.94       1319.03        29.96 o
   2   1  10         54.14         52.94         1.70 o
   3   1  10        103.81        104.52         3.03 o
   4   1  10          6.39          6.24         0.58 o
   5   1  10        833.70        807.95        16.46 o
   6   1  10         36.52         34.39         1.76 o
   7   1  10        331.04        329.89         9.24 o
   8   1  10         73.94         70.70         3.15 o
   9   1  10         68.69         73.68         3.43 o
  10   1  10         27.06         25.42         2.17 o
 -15   2  10          9.14          8.73         1.29 o
 -14   2  10        348.52        348.61         8.15 o
 -13   2  10         87.14         77.63         2.52 o
 -12   2  10         46.49         43.88         1.77 o
 -11   2  10          0.63          0.20         0.51 o
 -10   2  10        482.76        441.28        15.28 o
  -9   2  10        169.08        163.02         4.30 o
  -8   2  10         15.35         14.46         0.92 o
  -7   2  10         33.57         33.11         1.12 o
  -6   2  10        471.32        426.93         7.23 o
  -5   2  10          0.67          0.37         0.26 o
  -4   2  10        261.26        259.85         5.08 o
  -3   2  10        358.78        361.83         8.53 o
  -2   2  10        483.17        482.43        12.13 o
  -1   2  10          2.68          1.74         0.50 o
   0   2  10        139.03        136.75         3.40 o
   1   2  10        387.52        391.19         9.23 o
   2   2  10        430.34        412.19         9.17 o
   3   2  10        192.24        182.65         4.55 o
   4   2  10        461.22        453.68        10.08 o
   5   2  10         47.62         56.41         2.00 o
   6   2  10        168.32        165.50         4.36 o
   7   2  10         16.95         14.35         1.52 o
   8   2  10        129.52        145.69         4.94 o
   9   2  10         10.69          7.37         1.43 o
 -14   3  10          9.80         10.72         1.17 o
 -13   3  10         21.12         24.50         1.46 o
 -12   3  10        148.26        136.01         3.86 o
 -11   3  10        428.73        416.06         9.43 o
 -10   3  10          7.33          6.23         0.91 o
  -9   3  10         19.76         18.13         1.13 o
  -8   3  10         84.53         91.96         2.84 o
  -7   3  10        457.46        457.93        10.08 o
  -6   3  10          0.13          0.00         0.39 o
  -5   3  10         69.32         75.73         1.78 o
  -4   3  10        711.75        717.39        12.98 o
  -3   3  10        729.22        715.03        13.75 o
  -2   3  10        118.07        122.21         4.23 o
  -1   3  10          2.68          1.43         0.80 o
   0   3  10         33.12         34.87         2.05 o
   1   3  10       1175.27       1110.01        25.14 o
   2   3  10        581.99        529.90        20.54 o
   3   3  10         31.69         31.39         1.74 o
   4   3  10         10.07         10.20         0.85 o
   5   3  10        122.07        131.53         3.95 o
   6   3  10          7.76          5.46         1.01 o
   7   3  10         10.78         10.71         1.26 o
   8   3  10         69.70         71.17         3.36 o
   9   3  10         30.11         39.72         3.58 o
 -13   4  10          7.15          7.52         1.47 o
 -12   4  10          2.75          2.57         1.09 o
 -11   4  10        157.58        156.07         6.32 o
 -10   4  10         61.43         59.04         2.54 o
  -9   4  10          8.81         10.76         1.18 o
  -8   4  10         68.52         71.78         2.94 o
  -7   4  10          6.18          7.35         1.78 o
  -6   4  10         67.47         72.93         2.78 o
  -5   4  10         56.59         51.25         2.32 o
  -4   4  10        584.69        573.88        11.68 o
  -3   4  10         23.94         22.33         1.01 o
  -2   4  10        571.18        537.51        12.73 o
  -1   4  10         64.94         58.76         2.03 o
   0   4  10        473.39        459.59        10.14 o
   1   4  10        107.99        114.58         2.74 o
   2   4  10         44.43         43.79         2.42 o
   3   4  10         76.88         78.57         2.74 o
   4   4  10        152.64        166.50         5.10 o
   5   4  10         51.94         45.75         2.36 o
   6   4  10         19.43         18.61         1.62 o
   7   4  10        124.91        132.49         4.65 o
 -11   5  10         12.50         13.00         1.46 o
 -10   5  10         33.45         33.47         2.21 o
  -9   5  10          5.56          5.17         1.24 o
  -8   5  10         75.49         81.56         3.67 o
  -7   5  10         14.03         14.34         1.64 o
  -6   5  10         18.18         14.89         1.58 o
  -5   5  10        140.17        138.21         5.84 o
  -4   5  10          0.04          0.00         0.80 o
  -3   5  10        648.88        653.52        15.46 o
  -2   5  10         41.72         45.72         2.28 o
  -1   5  10         10.75         13.01         1.33 o
   0   5  10          7.44          7.07         1.08 o
   1   5  10         48.84         49.75         2.42 o
   2   5  10        200.09        204.31         6.05 o
   3   5  10        102.12         98.24         3.54 o
   4   5  10         32.01         30.93         1.82 o
   5   5  10         28.83         33.15         2.71 o
   6   5  10         52.91         51.44         3.51 o
  -9   6  10         99.04        107.68         5.20 o
  -8   6  10          0.75          1.22         1.37 o
  -7   6  10          2.37          2.04         1.35 o
  -6   6  10          0.30          0.00         1.11 o
  -5   6  10         60.36         68.65         3.47 o
  -4   6  10        100.27         92.70         6.30 o
  -3   6  10          0.78          1.39         1.16 o
  -2   6  10         79.09         88.59         3.82 o
  -1   6  10         16.54         21.62         1.76 o
   0   6  10          5.73          5.28         1.21 o
   1   6  10         51.41         61.04         4.58 o
   2   6  10          4.72          4.74         1.12 o
   3   6  10         64.05         65.64         3.85 o
 -15   0  11          4.74          3.20         1.54 o
 -13   0  11         81.04         85.11         3.36 o
 -11   0  11        519.22        552.37        16.93 o
  -9   0  11       2802.23       2675.73        91.44 o
  -7   0  11        247.12        248.40         8.03 o
  -5   0  11         85.57         79.18         3.13 o
  -3   0  11        240.41        189.45         5.93 o
  -1   0  11         30.41         42.33         2.48 o
   1   0  11         72.18         71.38         7.61 o
   3   0  11       1274.04       1177.53        35.73 o
   5   0  11         10.63          7.82         1.93 o
   7   0  11          0.38          0.97         1.38 o
   9   0  11        146.61        177.97         8.92 o
 -15   1  11          0.96          1.24         1.18 o
 -14   1  11         65.29         66.18         2.37 o
 -13   1  11          1.07          0.97         0.75 o
 -12   1  11         14.03         14.53         1.05 o
 -11   1  11         41.85         41.17         1.72 o
 -10   1  11        621.78        584.12        13.50 o
  -9   1  11         51.45         44.59         1.55 o
  -8   1  11        387.76        355.45        11.29 o
  -7   1  11          0.08          0.29         0.44 o
  -6   1  11        659.33        617.50        11.19 o
  -5   1  11        128.43        128.20         2.89 o
  -4   1  11         14.58         17.85         0.94 o
  -3   1  11        269.25        272.48         6.92 o
  -2   1  11        171.45        155.28         4.08 o
  -1   1  11        362.04        359.60         8.86 o
   0   1  11        230.57        213.31         4.94 o
   1   1  11          0.77          1.63         0.51 o
   2   1  11        165.32        148.98         3.72 o
   3   1  11         34.06         36.60         1.61 o
   4   1  11        109.50        101.28         2.79 o
   5   1  11        101.66        108.12         3.26 o
   6   1  11         49.76         56.81         2.64 o
   7   1  11         58.69         60.95         3.86 o
   8   1  11         62.39         54.15         2.89 o
   9   1  11          4.02          4.80         1.34 o
 -15   2  11          3.00          3.73         0.98 o
 -14   2  11         36.65         40.84         1.82 o
 -13   2  11        198.94        197.99         7.22 o
 -12   2  11          5.82          5.02         0.91 o
 -11   2  11          1.62          3.49         0.81 o
 -10   2  11          4.32          4.92         1.06 o
  -9   2  11        297.74        261.98         7.01 o
  -8   2  11          5.53          2.90         0.53 o
  -7   2  11         11.02         13.94         0.62 o
  -6   2  11         34.47         33.26         1.27 o
  -5   2  11       1015.64        991.07        18.41 o
  -4   2  11          0.86          0.61         0.33 o
  -3   2  11         43.90         43.35         1.87 o
  -2   2  11          2.99          4.50         0.63 o
  -1   2  11        126.93        117.58         3.47 o
   0   2  11         63.58         63.03         2.13 o
   1   2  11         24.35         27.03         1.04 o
   2   2  11        248.24        248.39         5.77 o
   3   2  11        184.22        162.89         8.34 o
   4   2  11         12.33          9.65         0.68 o
   5   2  11         17.41         19.63         1.23 o
   6   2  11          2.68          2.39         0.95 o
   7   2  11          5.13          8.21         1.33 o
   8   2  11         24.83         28.30         2.08 o
 -14   3  11         37.16         40.37         2.49 o
 -13   3  11         66.32         77.12         3.09 o
 -12   3  11         33.35         42.10         1.98 o
 -11   3  11         73.15         61.10         2.26 o
 -10   3  11        230.49        229.30         6.02 o
  -9   3  11          9.24         10.01         1.02 o
  -8   3  11        381.85        365.90         9.41 o
  -7   3  11         30.71         27.93         1.16 o
  -6   3  11         22.74         26.34         1.00 o
  -5   3  11         40.06         37.59         0.99 o
  -4   3  11         11.97         15.92         1.02 o
  -3   3  11        330.95        328.71         7.96 o
  -2   3  11        114.31        104.17         3.80 o
  -1   3  11        191.43        170.83         5.57 o
   0   3  11        341.91        350.26        10.13 o
   1   3  11          0.09          0.00         0.63 o
   2   3  11        422.03        412.96        12.37 o
   3   3  11          0.60          0.34         1.17 o
   4   3  11         43.61         37.74         1.62 o
   5   3  11          8.34          8.21         0.98 o
   6   3  11         93.57         99.94         3.71 o
   7   3  11          0.02          0.55         1.01 o
   8   3  11         21.57         18.27         1.80 o
 -13   4  11         70.83         67.48         3.20 o
 -12   4  11          4.95          3.90         1.18 o
 -11   4  11         33.43         28.80         1.82 o
 -10   4  11         14.81         18.81         1.60 o
  -9   4  11         63.34         68.31         2.93 o
  -8   4  11        116.93        107.53         4.07 o
  -7   4  11         92.97         95.32         3.70 o
  -6   4  11         55.62         53.13         2.56 o
  -5   4  11         54.98         48.63         1.90 o
  -4   4  11         34.01         33.30         1.35 o
  -3   4  11        212.41        201.96         4.52 o
  -2   4  11        435.08        420.27         9.37 o
  -1   4  11         27.12         25.62         1.41 o
   0   4  11        132.78        134.80         4.58 o
   1   4  11         91.46         86.57         2.96 o
   2   4  11        123.11        119.65         3.79 o
   3   4  11         16.70         15.00         1.34 o
   4   4  11          1.75          1.86         1.00 o
   5   4  11         31.96         36.94         2.36 o
   6   4  11          0.12          0.89         1.61 o
   7   4  11        127.16        140.12         6.18 o
 -11   5  11         65.87         70.38         3.74 o
 -10   5  11          9.14          7.41         1.73 o
  -9   5  11          1.83          1.62         1.17 o
  -8   5  11         71.12         61.44         3.22 o
  -7   5  11         83.08         83.83         5.21 o
  -6   5  11        169.26        165.89         5.70 o
  -5   5  11         25.82         27.08         1.96 o
  -4   5  11         28.79         31.89         2.10 o
  -3   5  11         14.68         13.83         1.59 o
  -2   5  11         52.64         47.82         2.31 o
  -1   5  11         79.94         92.20         3.34 o
   0   5  11          0.17          0.00         0.76 o
   1   5  11        216.80        194.78         5.77 o
   2   5  11         56.16         57.36         3.01 o
   3   5  11         31.73         34.06         2.38 o
   4   5  11          3.72          3.34         1.93 o
   5   5  11          5.46          7.37         1.64 o
  -8   6  11         23.56         22.42         2.36 o
  -7   6  11          3.65          5.57         2.35 o
  -6   6  11          0.57          0.00         1.17 o
  -5   6  11         41.85         44.74         2.79 o
  -4   6  11         58.28         67.42         3.44 o
  -3   6  11         57.73         49.21         3.14 o
  -2   6  11          2.79          1.21         1.31 o
  -1   6  11          0.67          0.75         0.98 o
   0   6  11         51.84         52.11         2.67 o
   1   6  11         69.86         78.34         3.31 o
   2   6  11          0.41          0.39         0.95 o
 -14   0  12          0.23          0.00         0.98 o
 -12   0  12         65.45         67.71         3.46 o
 -10   0  12        224.78        230.34         9.14 o
  -8   0  12        399.86        384.16        12.09 o
  -6   0  12         14.05         15.29         1.13 o
  -4   0  12        216.18        229.79         6.40 o
  -2   0  12        234.38        213.58         8.39 o
   0   0  12        556.99        540.96        24.88 o
   2   0  12         12.00         11.13         0.77 o
   4   0  12        552.16        523.13        16.52 o
   6   0  12         83.62         80.31         4.68 o
   8   0  12        105.15        125.69         6.52 o
 -15   1  12         99.14        115.40         3.55 o
 -14   1  12          8.62         10.79         1.75 o
 -13   1  12         14.03         14.33         1.31 o
 -12   1  12         15.28         14.59         1.22 o
 -11   1  12         42.25         39.07         1.80 o
 -10   1  12          9.61          8.90         0.82 o
  -9   1  12        117.87        117.44         4.09 o
  -8   1  12          2.13          4.60         0.80 o
  -7   1  12        288.45        263.74         5.96 o
  -6   1  12        120.06        120.62         2.68 o
  -5   1  12        315.49        313.21         6.48 o
  -4   1  12          0.20          0.00         0.49 o
  -3   1  12        102.60        103.55         3.23 o
  -2   1  12         95.65         93.55         2.53 o
  -1   1  12        127.25        137.06         3.37 o
   0   1  12         49.30         52.90         1.71 o
   1   1  12        478.59        458.79        10.17 o
   2   1  12         67.56         75.39         2.99 o
   3   1  12         23.07         22.41         1.66 o
   4   1  12         67.02         68.67         2.93 o
   5   1  12          1.60          2.86         0.75 o
   6   1  12         22.81         21.35         2.31 o
   7   1  12        293.79        293.28         8.67 o
   8   1  12          1.94          1.56         1.23 o
 -14   2  12         95.49         96.84         3.48 o
 -13   2  12          1.47          2.12         0.83 o
 -12   2  12         42.55         47.55         2.05 o
 -11   2  12          1.28          1.65         0.81 o
 -10   2  12        131.15        128.31         3.72 o
  -9   2  12         16.15         14.15         1.03 o
  -8   2  12        437.33        411.45        10.55 o
  -7   2  12         20.20         23.33         1.04 o
  -6   2  12        140.02        133.13         2.92 o
  -5   2  12        102.25        100.50         2.21 o
  -4   2  12        436.36        407.91        10.26 o
  -3   2  12          3.45          2.11         0.63 o
  -2   2  12         71.96         62.87         2.21 o
  -1   2  12         59.80         55.84         2.08 o
   0   2  12        219.63        211.28         5.83 o
   1   2  12         74.90         70.26         2.31 o
   2   2  12        243.02        228.63         8.31 o
   3   2  12         18.92         20.46         1.89 o
   4   2  12         34.34         34.79         1.45 o
   5   2  12          1.58          2.35         0.67 o
   6   2  12        107.18        110.54         6.35 o
   7   2  12         15.01         14.67         1.57 o
   8   2  12         93.28         97.00         3.95 o
 -14   3  12          4.16          4.24         1.25 o
 -13   3  12          0.21          0.00         0.94 o
 -12   3  12          4.99          6.63         1.07 o
 -11   3  12         74.51         78.05         3.17 o
 -10   3  12         14.59         14.33         1.42 o
  -9   3  12         24.78         24.10         1.75 o
  -8   3  12          3.29          3.33         0.93 o
  -7   3  12        402.98        386.79        10.98 o
  -6   3  12         36.35         32.64         1.63 o
  -5   3  12         41.72         41.86         1.45 o
  -4   3  12        138.85        130.65         4.20 o
  -3   3  12        349.75        336.08        11.24 o
  -2   3  12        156.42        153.67         5.78 o
  -1   3  12          0.09          0.00         1.02 o
   0   3  12         27.68         21.35         2.00 o
   1   3  12         75.16         71.03         3.16 o
   2   3  12         20.79         19.39         1.49 o
   3   3  12        191.83        197.07         9.47 o
   4   3  12         10.88         10.51         0.98 o
   5   3  12         47.45         50.54         2.66 o
   6   3  12         10.66         12.48         1.78 o
   7   3  12         72.53         70.45         3.81 o
 -12   4  12         61.39         63.39         3.79 o
 -11   4  12         16.40         15.77         1.69 o
 -10   4  12          0.29          0.96         1.11 o
  -9   4  12          0.79          0.49         1.01 o
  -8   4  12         34.28         29.12         2.02 o
  -7   4  12         43.14         37.20         2.18 o
  -6   4  12          8.03          5.72         1.05 o
  -5   4  12         68.48         62.75         2.37 o
  -4   4  12        298.53        305.40         8.09 o
  -3   4  12         28.92         36.40         1.83 o
  -2   4  12        116.97        109.09         3.55 o
  -1   4  12        135.54        132.97         4.05 o
   0   4  12          1.95          1.95         0.57 o
   1   4  12          0.93          1.28         0.55 o
   2   4  12         78.29         73.06         2.72 o
   3   4  12          5.06          4.85         1.08 o
   4   4  12         63.13         57.04         3.23 o
   5   4  12         20.41         19.63         2.04 o
   6   4  12         72.73         70.00         4.07 o
 -10   5  12         67.80         76.10         4.18 o
  -9   5  12         11.60         11.09         1.63 o
  -8   5  12          1.73          0.25         1.04 o
  -7   5  12          3.45          3.38         1.16 o
  -6   5  12         31.00         29.36         2.05 o
  -5   5  12         75.22         78.61         3.40 o
  -4   5  12          1.07          2.00         0.89 o
  -3   5  12         82.31         76.58         3.00 o
  -2   5  12         67.49         69.60         4.21 o
  -1   5  12          1.48          1.07         0.82 o
   0   5  12         56.85         60.35         3.14 o
   1   5  12         20.31         22.22         1.90 o
   2   5  12         58.91         64.98         3.35 o
   3   5  12         20.98         17.68         1.83 o
   4   5  12          7.00          7.81         1.52 o
  -7   6  12          0.20          0.00         1.82 o
  -6   6  12          2.52          2.82         1.29 o
  -5   6  12         11.73         16.13         1.79 o
  -4   6  12         42.06         44.31         2.69 o
  -3   6  12          5.24          6.03         1.32 o
  -2   6  12          5.13          5.29         1.19 o
  -1   6  12         12.93         15.19         1.54 o
   0   6  12          0.66          2.58         1.01 o
 -15   0  13         12.54         15.52         1.82 o
 -13   0  13         22.98         27.65         3.07 o
 -11   0  13          2.93          0.28         1.09 o
  -9   0  13       1792.38       1687.38        57.12 o
  -7   0  13         25.16         20.40         1.46 o
  -5   0  13         60.01         47.58         2.02 o
  -3   0  13        546.76        539.94        16.07 o
  -1   0  13          9.00          5.05         2.89 o
   1   0  13        353.07        368.26        17.63 o
   3   0  13         61.73         59.57         2.72 o
   5   0  13        189.32        186.52         8.08 o
   7   0  13         28.05         29.97         3.17 o
 -14   1  13         45.74         46.36         2.29 o
 -13   1  13         55.03         45.31         2.88 o
 -12   1  13        103.12         94.35         3.09 o
 -11   1  13          8.55          8.08         1.18 o
 -10   1  13        199.46        201.01         5.77 o
  -9   1  13        149.06        143.92         7.68 o
  -8   1  13       1170.53       1061.47        29.28 o
  -7   1  13       1089.73       1082.51        21.55 o
  -6   1  13          0.07          0.71         0.38 o
  -5   1  13         51.78         52.06         1.47 o
  -4   1  13        166.36        181.27         5.32 o
  -3   1  13         16.07         14.09         1.32 o
  -2   1  13        276.00        256.68         6.21 o
  -1   1  13         35.02         42.45         1.42 o
   0   1  13         50.01         58.10         2.43 o
   1   1  13          0.55          0.94         0.67 o
   2   1  13        832.46        835.34        23.34 o
   3   1  13         52.39         56.68         3.19 o
   4   1  13          5.70          6.45         0.80 o
   5   1  13          2.26          1.75         0.87 o
   6   1  13         21.97         21.86         1.77 o
   7   1  13         66.91         64.60         4.81 o
 -14   2  13          1.30          2.53         1.08 o
 -13   2  13         71.75         74.14         2.95 o
 -12   2  13         74.47         71.28         2.75 o
 -11   2  13          5.15          5.84         0.92 o
 -10   2  13         13.66         14.45         1.11 o
  -9   2  13        327.59        319.96         9.38 o
  -8   2  13          0.11          0.25         0.80 o
  -7   2  13        204.66        190.09         4.88 o
  -6   2  13          9.79          7.59         0.62 o
  -5   2  13         17.56         16.63         0.81 o
  -4   2  13          0.55          0.00         0.54 o
  -3   2  13         55.43         50.49         1.94 o
  -2   2  13          1.16          0.53         0.58 o
  -1   2  13        210.84        180.95         5.08 o
   0   2  13         15.09         16.37         1.61 o
   1   2  13        478.59        491.75        18.98 o
   2   2  13         77.27         71.98         4.70 o
   3   2  13        424.39        406.78        13.71 o
   4   2  13         49.97         45.90         1.87 o
   5   2  13         96.71         98.25         5.08 o
   6   2  13          0.15          0.00         0.94 o
   7   2  13          0.02          0.00         1.33 o
 -13   3  13          0.09          0.39         1.13 o
 -12   3  13          1.43          2.80         1.21 o
 -11   3  13        244.88        236.22         7.43 o
 -10   3  13         87.55         83.09         3.48 o
  -9   3  13          5.87          7.09         1.36 o
  -8   3  13         36.18         29.68         1.65 o
  -7   3  13         88.61         83.65         3.76 o
  -6   3  13         70.30         66.82         2.41 o
  -5   3  13          3.80          3.65         1.05 o
  -4   3  13         23.60         20.80         1.25 o
  -3   3  13          5.96          2.26         1.17 o
  -2   3  13        274.28        279.91         9.63 o
  -1   3  13        213.82        219.56         7.92 o
   0   3  13          0.26          0.00         1.04 o
   1   3  13          6.50         12.93         3.48 o
   2   3  13        329.13        310.14        11.14 o
   3   3  13          2.19          5.13         1.72 o
   4   3  13         10.32         12.20         1.07 o
   5   3  13         22.48         22.20         2.07 o
   6   3  13         92.05        103.57         5.01 o
 -12   4  13        130.41        124.67         4.91 o
 -11   4  13         13.45         15.16         1.73 o
 -10   4  13        300.94        274.92        11.83 o
  -9   4  13          7.37          6.99         1.33 o
  -8   4  13         11.08         12.81         1.36 o
  -7   4  13         18.63         20.89         1.61 o
  -6   4  13          4.75          2.74         1.09 o
  -5   4  13         15.33         17.17         2.65 o
  -4   4  13        141.24        136.05         4.64 o
  -3   4  13        267.14        271.86         8.42 o
  -2   4  13          2.92          3.08         0.85 o
  -1   4  13         55.70         52.28         3.27 o
   0   4  13         55.81         57.12         3.45 o
   1   4  13        142.52        130.45         5.54 o
   2   4  13          2.85          3.46         0.73 o
   3   4  13          2.25          2.67         1.44 o
   4   4  13          8.86         11.91         1.94 o
   5   4  13         50.63         62.10         3.67 o
 -10   5  13          0.05          0.06         1.21 o
  -9   5  13          2.26          0.00         1.18 o
  -8   5  13          0.17          0.00         1.05 o
  -7   5  13         19.06         18.49         1.73 o
  -6   5  13         76.71         79.85         4.42 o
  -5   5  13         11.48         11.54         1.33 o
  -4   5  13          5.32          7.10         1.11 o
  -3   5  13         42.18         43.09         2.86 o
  -2   5  13         50.32         49.36         2.83 o
  -1   5  13          5.19          7.61         1.34 o
   0   5  13         17.23         17.47         1.73 o
   1   5  13          0.02          0.00         0.96 o
   2   5  13         18.66         18.93         1.81 o
  -5   6  13        125.99        128.94         4.93 o
  -4   6  13          0.05          0.00         1.02 o
  -3   6  13          4.74          1.44         1.09 o
  -2   6  13         41.26         42.43         2.33 o
 -14   0  14          2.70          2.37         1.61 o
 -12   0  14         24.66         23.51         2.63 o
 -10   0  14         70.38         67.41         3.82 o
  -8   0  14        173.45        172.42         8.62 o
  -6   0  14        106.34        117.56         6.87 o
  -4   0  14          7.86          5.09         0.77 o
  -2   0  14         37.29         28.87         3.41 o
   0   0  14         27.95         27.30         2.90 o
   2   0  14        126.96        140.68         5.75 o
   4   0  14         31.12         30.03         2.82 o
   6   0  14        234.83        258.90        10.94 o
 -14   1  14         43.32         44.30         2.59 o
 -13   1  14          8.08          5.66         1.26 o
 -12   1  14         17.54         14.87         1.54 o
 -11   1  14         29.61         34.75         2.04 o
 -10   1  14         10.48          4.18         1.12 o
  -9   1  14        150.60        153.61         5.66 o
  -8   1  14          1.87          0.48         0.98 o
  -7   1  14          0.06          0.00         0.55 o
  -6   1  14         16.64         15.48         1.12 o
  -5   1  14        347.48        353.84         7.78 o
  -4   1  14        117.69        105.12         3.86 o
  -3   1  14         15.95         13.88         1.36 o
  -2   1  14         25.33         22.86         1.18 o
  -1   1  14         14.10         16.06         1.00 o
   0   1  14          8.89          9.47         0.98 o
   1   1  14         40.34         31.71         1.65 o
   2   1  14        105.26        103.18         4.14 o
   3   1  14         53.90         55.11         3.24 o
   4   1  14          6.61          7.59         0.93 o
   5   1  14         63.95         68.87         3.04 o
   6   1  14         11.42          7.70         1.31 o
 -14   2  14          5.74          8.47         1.35 o
 -13   2  14         61.23         50.48         2.89 o
 -12   2  14         44.38         46.96         2.36 o
 -11   2  14          0.02          0.00         1.16 o
 -10   2  14          4.75          3.61         1.25 o
  -9   2  14          0.20          0.15         0.88 o
  -8   2  14        293.61        288.17         8.47 o
  -7   2  14          8.95          5.96         0.74 o
  -6   2  14         94.41        102.97         2.84 o
  -5   2  14        144.56        138.91         3.90 o
  -4   2  14        288.05        306.02        11.50 o
  -3   2  14         19.49         13.73         1.86 o
  -2   2  14          0.13          0.95         2.33 o
  -1   2  14         13.01         15.52         2.01 o
   0   2  14          0.83          0.00         1.33 o
   1   2  14        187.81        188.73         7.37 o
   2   2  14          0.09          1.98         1.05 o
   3   2  14        148.97        142.92         5.93 o
   4   2  14          7.40          5.87         0.72 o
   5   2  14         26.85         30.93         2.15 o
   6   2  14         31.03         35.45         3.02 o
 -13   3  14         18.76         24.63         2.10 o
 -12   3  14          7.09          6.61         1.67 o
 -11   3  14         14.83         15.69         1.65 o
 -10   3  14          6.86          6.03         0.91 o
  -9   3  14         68.42         68.05         4.36 o
  -8   3  14          0.00          0.00         1.01 o
  -7   3  14        103.86         92.91         4.05 o
  -6   3  14         44.66         33.93         2.40 o
  -5   3  14         76.85         82.34         3.07 o
  -4   3  14         19.07         22.00         1.23 o
  -3   3  14          4.74          3.49         1.30 o
  -2   3  14        318.61        314.69        10.80 o
  -1   3  14          6.45          5.81         1.66 o
   0   3  14        122.86        112.51         6.76 o
   1   3  14         64.56         72.27         6.21 o
   2   3  14         18.23         14.47         2.31 o
   3   3  14         15.24         18.85         2.26 o
   4   3  14         22.63         23.51         1.52 o
   5   3  14          1.85          0.66         1.20 o
 -11   4  14          0.19          0.25         1.12 o
 -10   4  14         17.91         16.41         1.63 o
  -9   4  14          3.66          3.00         0.93 o
  -8   4  14          0.08          0.60         0.65 o
  -7   4  14         28.81         25.54         2.21 o
  -6   4  14         37.65         38.14         2.63 o
  -5   4  14         14.05         12.57         2.11 o
  -4   4  14         26.38         30.51         2.24 o
  -3   4  14        227.81        219.36         6.31 o
  -2   4  14         17.05         20.30         1.23 o
  -1   4  14        181.75        168.18         6.60 o
   0   4  14          0.26          0.15         1.38 o
   1   4  14         15.13         10.31         2.16 o
   2   4  14         30.23         34.25         1.77 o
   3   4  14          0.27          1.03         1.29 o
  -9   5  14         15.98         15.19         1.73 o
  -8   5  14         24.32         20.17         1.84 o
  -7   5  14         21.96         21.18         1.73 o
  -6   5  14         46.30         50.56         3.31 o
  -5   5  14         60.57         67.56         3.94 o
  -4   5  14         10.44         11.84         1.75 o
  -3   5  14          4.93          3.68         1.33 o
  -2   5  14         70.72         65.19         3.45 o
  -1   5  14          8.15          8.68         1.50 o
   0   5  14         20.28         17.30         1.89 o
   1   5  14         30.42         32.85         2.57 o
 -13   0  15          0.06          0.04         1.46 o
 -11   0  15          0.21          1.17         1.76 o
  -9   0  15        259.15        274.36        13.06 o
  -7   0  15        303.16        321.48        20.99 o
  -5   0  15         17.78         22.20         1.65 o
  -3   0  15          0.69          0.46         0.51 o
  -1   0  15        173.00        191.98        10.09 o
   1   0  15        206.97        204.36         7.20 o
   3   0  15         29.20         30.06         3.05 o
   5   0  15          4.96          3.01         1.65 o
 -14   1  15         75.75         85.94         3.91 o
 -13   1  15          3.24          2.67         1.53 o
 -12   1  15         31.85         36.29         2.40 o
 -11   1  15          0.39          0.18         1.06 o
 -10   1  15         34.66         31.16         2.55 o
  -9   1  15         20.35         21.98         1.86 o
  -8   1  15        108.38        107.04         9.09 o
  -7   1  15          8.84         11.65         1.25 o
  -6   1  15          0.45          0.27         0.54 o
  -5   1  15         53.51         62.63         2.84 o
  -4   1  15        111.92        122.59         5.19 o
  -3   1  15          1.51          1.46         0.76 o
  -2   1  15          8.01          6.84         1.25 o
  -1   1  15          0.00          0.00         0.76 o
   0   1  15         62.35         65.97         2.88 o
   1   1  15         17.44         18.86         1.88 o
   2   1  15         26.51         28.02         2.39 o
   3   1  15         37.04         34.38         2.70 o
   4   1  15         65.96         70.13         3.77 o
   5   1  15          0.12          0.00         1.21 o
 -13   2  15         23.71         26.09         2.62 o
 -12   2  15          3.30          2.27         1.49 o
 -11   2  15        114.46        109.92         5.00 o
 -10   2  15          0.02          0.00         1.32 o
  -9   2  15          8.54          6.22         1.46 o
  -8   2  15         12.02         10.57         1.50 o
  -7   2  15        111.98        112.66         4.55 o
  -6   2  15        243.24        243.48         8.14 o
  -5   2  15        127.97        139.68         4.90 o
  -4   2  15        236.00        236.44        11.60 o
  -3   2  15        293.08        303.97        14.38 o
  -2   2  15         13.66         14.27         2.05 o
  -1   2  15         75.60         68.40         4.72 o
   0   2  15          0.93          1.00         1.28 o
   1   2  15         57.05         54.73         3.44 o
   2   2  15         20.08         20.09         2.39 o
   3   2  15         11.26         15.46         2.08 o
   4   2  15         26.28         29.70         2.43 o
   5   2  15         46.09         51.96         4.17 o
 -12   3  15          0.04          1.09         1.47 o
 -11   3  15          9.71          8.35         5.90 o
 -10   3  15          4.39          6.27         1.53 o
  -9   3  15          6.86          1.85         1.29 o
  -8   3  15        206.55        201.03         7.36 o
  -7   3  15          3.08          0.31         1.04 o
  -6   3  15         68.57         63.91         3.29 o
  -5   3  15        242.53        236.57         9.46 o
  -4   3  15        158.16        187.81        10.11 o
  -3   3  15         86.96         81.33         4.88 o
  -2   3  15         19.33         19.40         2.41 o
  -1   3  15         11.22         10.51         3.10 o
   0   3  15        100.54        122.87         6.24 o
   1   3  15          8.13         10.79         2.08 o
   2   3  15         31.37         28.38         2.95 o
   3   3  15         12.87         16.63         2.29 o
   4   3  15         64.68         68.05         4.00 o
 -10   4  15          2.74          8.87         1.83 o
  -9   4  15          2.13          0.26         1.22 o
  -8   4  15          0.82          0.00         1.18 o
  -7   4  15         24.77         27.88         4.32 o
  -6   4  15          3.92          4.82         1.71 o
  -5   4  15         22.33         23.94         2.03 o
  -4   4  15        149.49        148.62         5.73 o
  -3   4  15         23.58         26.85         1.63 o
  -2   4  15          6.01          6.81         2.11 o
  -1   4  15         89.45        104.87         5.98 o
   0   4  15          4.49          4.87         1.97 o
   1   4  15         31.72         33.30         3.44 o
   2   4  15         11.46         10.46         1.03 o
  -7   5  15          0.98          0.00         1.28 o
  -6   5  15         42.27         47.22         3.29 o
  -5   5  15         24.27         29.77         2.69 o
  -4   5  15         90.28        102.03         4.76 o
  -3   5  15          6.67          8.29         1.61 o
  -2   5  15         14.71         19.80         1.86 o
  -1   5  15          4.80          5.89         1.43 o
 -12   0  16          0.05          4.02         2.13 o
 -10   0  16        141.36        144.99         8.03 o
  -8   0  16        292.67        275.29        18.63 o
  -6   0  16        137.86        169.20         8.06 o
  -4   0  16          2.09          5.77         1.86 o
  -2   0  16        186.14        191.57         9.46 o
   0   0  16          3.40          2.48         0.62 o
   2   0  16        411.96        359.82        17.59 o
   4   0  16         22.47         24.83         3.26 o
 -13   1  16          7.98          5.68         1.64 o
 -12   1  16         14.08         11.12         2.24 o
 -11   1  16         13.92         11.93         1.97 o
 -10   1  16         33.97         26.73         2.59 o
  -9   1  16        161.52        173.57         8.13 o
  -8   1  16        101.63         95.68         9.37 o
  -7   1  16         55.53         46.63         3.16 o
  -6   1  16         19.08         19.99         1.56 o
  -5   1  16         10.87         13.71         1.14 o
  -4   1  16          8.29          6.38         1.48 o
  -3   1  16         80.35         92.93         5.29 o
  -2   1  16          1.89          0.34         1.01 o
  -1   1  16        140.38        140.11         6.39 o
   0   1  16         10.95          8.05         1.45 o
   1   1  16        200.10        204.74         7.86 o
   2   1  16         19.22         20.99         2.22 o
   3   1  16        381.71        376.83        10.27 o
   4   1  16         35.29         35.62         2.36 o
 -12   2  16         29.83         33.28         2.80 o
 -11   2  16          1.85          1.23         1.63 o
 -10   2  16          2.53          2.40         1.72 o
  -9   2  16          2.28          0.00         1.41 o
  -8   2  16         83.48         78.36         8.45 o
  -7   2  16          2.52          3.50         1.43 o
  -6   2  16         13.94          8.15         1.13 o
  -5   2  16         24.82         21.22         1.38 o
  -4   2  16         30.55         36.51         3.51 o
  -3   2  16          4.84          4.36         1.76 o
  -2   2  16         86.97         98.01         5.22 o
  -1   2  16          2.34          1.13         1.36 o
   0   2  16         26.06         27.04         2.70 o
   1   2  16          0.42          0.07         1.38 o
   2   2  16        408.20        412.80        14.48 o
   3   2  16          5.45          1.21         1.48 o
 -11   3  16          7.31         10.89         2.15 o
 -10   3  16         42.37         44.32         3.13 o
  -9   3  16         32.24         41.50         2.90 o
  -8   3  16          2.58          2.18         1.28 o
  -7   3  16          9.26          7.10         1.61 o
  -6   3  16         26.74         23.42         2.32 o
  -5   3  16         51.30         57.66         2.74 o
  -4   3  16         12.95         12.32         2.50 o
  -3   3  16         14.58         12.79         2.60 o
  -2   3  16          0.67          0.19         2.12 o
  -1   3  16         75.93         87.34         5.19 o
   0   3  16         29.64         25.85         2.93 o
   1   3  16         33.61         31.67         3.26 o
   2   3  16          8.49          4.87         1.92 o
  -9   4  16          6.97          4.06         1.45 o
  -8   4  16          8.53          6.99         1.62 o
  -7   4  16         36.32         32.58         3.20 o
  -6   4  16         15.04         19.00         2.26 o
  -5   4  16         10.48         12.77         1.93 o
  -4   4  16          0.36          0.41         1.82 o
  -3   4  16         77.75         82.76         3.44 o
  -2   4  16         33.94         34.31         5.24 o
  -1   4  16         16.71         16.47         2.74 o
   0   4  16          3.94          5.14         1.99 o
 -11   0  17         33.41         35.02         3.70 o
  -9   0  17         23.16         21.26         4.46 o
  -7   0  17         96.41        101.56         8.40 o
  -5   0  17          0.02          0.00         1.01 o
  -3   0  17         25.59         28.11         2.36 o
  -1   0  17         34.56         40.40         2.21 o
   1   0  17         46.94         47.98         3.76 o
   3   0  17        158.19        166.73        12.20 o
 -12   1  17          6.25          3.66         3.03 o
 -11   1  17         18.85         19.96         2.62 o
 -10   1  17          0.01          0.00         2.36 o
  -9   1  17          7.82          0.97         1.76 o
  -8   1  17        377.28        430.94        19.85 o
  -7   1  17         13.22         12.82         1.78 o
  -6   1  17         50.19         46.69         2.96 o
  -5   1  17          6.52          6.66         1.17 o
  -4   1  17         37.21         46.62         1.96 o
  -3   1  17         45.92         41.00         3.32 o
  -2   1  17          9.85         11.54         1.72 o
  -1   1  17          1.53          2.75         1.35 o
   0   1  17         73.84         77.13         4.11 o
   1   1  17         50.06         52.02         4.12 o
   2   1  17         11.13          6.61         2.06 o
   3   1  17         19.35         22.03         3.75 o
 -11   2  17         24.89         30.59         4.07 o
 -10   2  17          5.33          4.89         2.27 o
  -9   2  17        156.88        145.37         9.71 o
  -8   2  17          8.43          7.09         1.81 o
  -7   2  17        392.01        358.43        13.73 o
  -6   2  17         55.92         49.72         3.20 o
  -5   2  17         42.58         48.83         2.92 o
  -4   2  17         81.76         84.33         5.47 o
  -3   2  17         61.86         76.88        10.50 o
  -2   2  17          3.71          4.26         1.68 o
  -1   2  17          6.66          7.70         1.85 o
   0   2  17          4.43          1.70         1.58 o
   1   2  17         14.51         18.80         2.57 o
   2   2  17          2.96          4.74         1.65 o
 -10   3  17          1.47          0.21         1.56 o
  -9   3  17         14.72         16.95         2.33 o
  -8   3  17        115.28        110.15         5.66 o
  -7   3  17          4.79          4.78         1.68 o
  -6   3  17          1.87          0.77         1.33 o
  -5   3  17        237.01        227.39         9.18 o
  -4   3  17        169.28        190.57        10.39 o
  -3   3  17         80.91         91.12         6.30 o
  -2   3  17          2.81          3.36         1.90 o
  -1   3  17          0.54          2.11         1.72 o
   0   3  17         16.05         20.27         2.81 o
  -7   4  17          3.31          1.93         2.31 o
  -6   4  17         14.72         11.75         3.79 o
  -5   4  17         92.12         92.73         5.02 o
  -4   4  17         33.94         29.97         3.66 o
  -3   4  17        107.19        116.56         5.50 o
 -10   0  18        341.66        350.18        57.47 o
  -8   0  18          2.76          2.62         2.36 o
  -6   0  18          0.82          1.57         1.84 o
  -4   0  18        155.75        159.82        11.02 o
  -2   0  18        167.69        177.14        11.55 o
   0   0  18         27.03         30.65         3.07 o
 -11   1  18        205.44        227.34        14.27 o
 -10   1  18         14.87         14.70         2.95 o
  -9   1  18        190.68        199.15        10.67 o
  -8   1  18          1.32          0.17         1.57 o
  -7   1  18         20.23         26.35         4.11 o
  -6   1  18          4.58          7.37         1.35 o
  -5   1  18          1.63          2.20         1.08 o
  -4   1  18          3.89          3.02         0.91 o
  -3   1  18        131.20        148.01        10.76 o
  -2   1  18          4.34          0.26         1.84 o
  -1   1  18         54.78         59.03         8.27 o
   0   1  18          0.53          0.13         2.36 o
   1   1  18        108.91        127.61         6.97 o
 -10   2  18        230.50        238.88        12.50 o
  -9   2  18          0.30          1.29         1.54 o
  -8   2  18          2.75          2.69         1.58 o
  -7   2  18          0.08          1.09         1.97 o
  -6   2  18         44.90         52.89         3.36 o
  -5   2  18         43.29         45.29         2.80 o
  -4   2  18         48.64         53.10         4.54 o
  -3   2  18          0.15          0.00         1.48 o
  -2   2  18        157.83        162.95         7.66 o
  -1   2  18         29.49         33.35         3.24 o
   0   2  18          4.51          4.64         1.85 o
  -8   3  18         26.10         32.20         3.00 o
  -7   3  18         61.30         60.09         4.00 o
  -6   3  18         15.36         14.32         1.91 o
  -5   3  18          5.94          4.71         1.44 o
  -4   3  18         36.91         41.72         4.36 o
  -3   3  18        148.14        143.89         8.44 o
  -2   3  18          0.16          1.15         1.74 o
  -9   0  19         43.32         52.75         6.30 o
  -7   0  19         13.69         13.12         3.15 o
  -5   0  19         31.65         31.23         4.20 o
  -3   0  19          3.13          1.31         1.57 o
  -1   0  19         94.41         97.62         7.35 o
  -9   1  19          6.67          8.36         2.39 o
  -8   1  19         37.78         45.72         4.15 o
  -7   1  19          3.09          3.15         1.64 o
  -6   1  19          0.26          1.61         1.26 o
  -5   1  19          7.13          7.32         1.64 o
  -4   1  19         36.01         47.67         3.20 o
  -3   1  19          0.74          0.52         2.10 o
  -2   1  19         24.07         24.93         3.94 o
  -1   1  19          1.43          2.28         3.28 o
  -8   2  19         23.15         26.81         2.69 o
  -7   2  19         66.86         64.41         4.01 o
  -6   2  19          0.35          0.00         1.17 o
  -5   2  19         13.35         20.09         2.51 o
  -4   2  19          1.14          0.00         1.76 o
  -3   2  19         54.80         58.78         6.82 o
  -6   0  20        131.08        148.54        11.02 o
                                                
